# Supplementary material for: Differential Expression of Mitochondrial Biogenesis Markers in Mouse and Human SHH-Subtype Medulloblastoma
Source: Cells. 2019 Mar 5;8(3):216. doi: 10.3390/cells8030216 (PMC6468894; doi:10.3390/cells8030216)
Supplement: Supplementary file 1 [file cells-08-00216-s001.zip]

Archive with 4 entries (4 files):
- Table_S1_merged_median_expression.xlsx
- Supplemental figures.docx
- Table_S2.xlsx
- Table_S3.xlsx
