# Supplementary material for: Differential Expression of Mitochondrial Biogenesis Markers in Mouse and Human SHH-Subtype Medulloblastoma
Source: Cells. 2019 Mar 5;8(3):216. doi: 10.3390/cells8030216 (PMC6468894; doi:10.3390/cells8030216)
Supplement: Supplementary file 1 [file cells-08-00216-s001.zip › Table_S1_merged_median_expression.xlsx]

## Sheet: mergedMedianRanks
Hs - Homo sapiens, Mm - Mus musculus
Gene Symbol	Hs Gokhale Group.3	Hs Gokhale Group.4	Hs Gokhale SHH	Hs Gokhale WNT	Hs Kool Shh	Hs Kool Wnt	Hs Kool Group 3	Hs Kool Group 4	Hs Northcott Group 3	Hs Northcott Group 4	Hs Northcott SHH	Hs Remke Group C	Hs Remke Group D	Hs Remke SHH	Hs Remke WNT	Hs Robinson Group 3	Hs Robinson Group D	Hs Robinson SHH	Hs Robinson SHH.OUTLIER	Hs Robinson U	Hs Robinson WNT	Mm Gibson Ctnnb1 MB	Mm Gibson E16.5 DBS	Mm Gibson P7 GNPC	Mm Gibson Ptch1 MB	Mm He hGFAP-GnasCKO MB	Mm He Oligo1-GnasCKO MB	Mm He WT CB	Mm Lastowska MB MYC	Mm Lastowska MB Ptch	Mm Lastowska MB Ptch SB	Mm Lastowska Normal CB	Mm Mao MB	Mm Mao WT CB	Mm Niewiadomski control	Mm Niewiadomski pacap	Mm Niewiadomski Shh	Mm Niewiadomski Shh.PACAP
AAAS	0.181875	0.220395	0.804014	0.851592	0.534821	0.589828	0.452226	0.381676	0.59673	0.148694	0.780654	0.639536	0.266331	0.637444	0.509556	0.493718	0.359311	0.885109	0.480117	0.111394	0.744916	0.699314	0.0793084	0.640076	0.846065	0.800778	0.813959	0.148787	0.882678	0.202187	0.936482	0.0871917	0.900482	0.0995643	0.065032	0.827338	0.857189	0.403495
AACS	0.885822	0.967058	0.00796148	0.79672	0.0237036	0.884072	0.879712	0.678684	0.934497	0.953995	0.025553	0.919369	0.914044	0.0152135	0.84777	0.904279	0.891326	0.0611804	0.340357	0.684167	0.457061	0.072541	0.841244	0.875035	0.349495	0.386133	0.587551	0.486133	0.0226268	0.967252	0.978246	0.197592	0.885788	0.114258	0.726291	0.70242	0.157319	0.411514
AADAT	0.0276983	0.845395	0.126669	0.97459	0.221579	0.818402	0.2727	0.60006	0.231312	0.720061	0.564884	0.673956	0.617952	0.160597	0.673006	0.817581	0.560598	0.617504	0.169121	0.0558266	0.963991	0.203856	0.800037	0.856309	0.167099	0.951808	0.0680549	0.714508	0.348243	0.539553	0.362436	0.720684	0.687216	0.31283	0.763141	0.83253	0.272458	0.132011
AAGAB	0.53566	0.536518	0.873808	0.109697	0.256509	0.512413	0.426838	0.8317	0.81598	0.396977	0.312405	0.251022	0.509651	0.667205	0.619854	0.865377	0.399249	0.413195	0.518933	0.335478	0.447131	0.206081	0.641142	0.638222	0.584778	0.57016	0.452128	0.498261	0.830677	0.422057	0.222662	0.233888	0.678826	0.32122	0.126727	0.577037	0.675072	0.743858
AAMDC	0.868183	0.0639302	0.323084	0.826802	0.805622	0.743016	0.134148	0.270368	0.346634	0.346539	0.746997	0.0886184	0.150233	0.894171	0.866502	0.103191	0.138206	0.791805	0.699797	0.353741	0.878244	0.970288	0.1258	0.279364	0.171317	0.0863616	0.378398	0.810252	0.222604	0.0980107	0.119358	0.901117	0.188653	0.811393	0.672847	0.383332	0.40317	0.425373
AAMP	0.382342	0.41333	0.603642	0.716581	0.395233	0.549804	0.60645	0.422521	0.0713196	0.367658	0.913711	0.500523	0.438623	0.659028	0.416088	0.57273	0.478347	0.65973	0.629334	0.235612	0.379129	0.637202	0.336887	0.596366	0.480439	0.313089	0.700778	0.402471	0.847836	0.117322	0.863948	0.199337	0.524845	0.475202	0.470149	0.661398	0.262816	0.602484
AANAT	0.910517	0.138015	0.306827	0.555635	0.0111394	0.985881	0.00362679	0.993567	0.978356	0.169336	0.0744184	0.97775	0.118475	0.0818675	0.592089	0.993567	0.649713	0.0185657	0.035577	0.526877	0.973447	0.222119	0.452814	0.697182	0.715537	0.0520366	0.0554691	0.957941	0.632329	0.60249	0.303688	0.497615	0.414712	0.585334	0.912951	0.187772	0.477473	0.138407
AAR2	0.361985	0.645214	0.522264	0.570891	0.355123	0.544709	0.602694	0.490652	0.201659	0.826802	0.441886	0.447086	0.503946	0.492726	0.585338	0.795993	0.667329	0.604335	0.203057	0.43448	0.720435	0.531937	0.400436	0.681329	0.43469	0.278535	0.354966	0.714233	0.418509	0.426652	0.778502	0.448232	0.195142	0.804904	0.146519	0.443033	0.647168	0.805785
AARS	0.171911	0.611222	0.655273	0.78647	0.330685	0.51971	0.810932	0.260826	0.428585	0.307399	0.72254	0.443758	0.758201	0.454692	0.333175	0.119641	0.667501	0.440266	0.759725	0.481585	0.408963	0.354872	0.667377	0.328729	0.564429	0.795469	0.327002	0.437895	0.306189	0.0942299	0.876803	0.797057	0.397747	0.602299	0.489988	0.547465	0.851488	0.128303
AARS2	0.930587	0.391733	0.387347	0.143497	0.79772	0.0686499	0.728595	0.865334	0.64569	0.267878	0.607599	0.890083	0.603024	0.589332	0.0735951	0.790553	0.754242	0.886274	0.573896	0.399637	0.030655	0.333689	0.180263	0.861593	0.678363	0.255378	0.465309	0.655561	0.271405	0.75	0.437994	0.640647	0.404607	0.595439	0.640725	0.195467	0.228006	0.851766
AASDH	0.204758	0.114893	0.891447	0.810545	0.60848	0.705324	0.191097	0.506196	0.35512	0.443698	0.675486	0.633736	0.166683	0.52515	0.759913	0.236302	0.237943	0.493718	0.342731	0.546134	0.944173	0.633726	0.35807	0.213405	0.759943	0.614416	0.755423	0.242059	0.786936	0.891926	0.860051	0.118485	0.733244	0.266803	0.484611	0.180773	0.933717	0.14828
AASDHPPT	0.25901	0.553919	0.800915	0.511823	0.362117	0.571305	0.519019	0.548811	0.335383	0.463577	0.676535	0.452505	0.553104	0.532281	0.4913	0.683045	0.554682	0.336946	0.332369	0.618194	0.691464	0.617132	0.442014	0.495597	0.453416	0.38087	0.305675	0.710297	0.30014	0.713064	0.719172	0.441833	0.740892	0.259155	0.431538	0.429359	0.644433	0.444238
AATF	0.223589	0.7336	0.908181	0.108696	0.508786	0.297483	0.848495	0.275377	0.108314	0.814836	0.656798	0.280593	0.899496	0.668251	0.114576	0.428177	0.837917	0.767065	0.347999	0.461034	0.297396	0.17725	0.167007	0.718365	0.935988	0.68119	0.89016	0.127872	0.93369	0.738192	0.809563	0.0754421	0.781589	0.218457	0.136646	0.653564	0.920043	0.176926
AATK	0.610555	0.652222	0.0867658	0.862796	0.0745218	0.648374	0.77583	0.798843	0.928347	0.886823	0.0444794	0.861082	0.50252	0.104497	0.671294	0.903458	0.897068	0.183153	0.0804801	0.662623	0.842623	0.162279	0.823677	0.900899	0.136368	0.349657	0.332403	0.701648	0.00506049	0.837483	0.0185551	0.992497	0.0376842	0.962362	0.715769	0.282238	0.571382	0.324743
ABAT	0.0194508	0.970585	0.689407	0.687881	0.911662	0.28168	0.906956	0.0310004	0.0160183	0.392496	0.969298	0.120091	0.167443	0.947609	0.543311	0.00250421	0.328354	0.498769	0.791805	0.990501	0.192479	0.135904	0.895569	0.958561	0.0464911	0.300824	0.0747826	0.918581	0.0198348	0.0182643	0.0651466	0.988425	0.0117734	0.988273	0.124594	0.709558	0.66302	0.655094
ABCA1	0.0892925	0.466819	0.0224066	0.988082	0.0436078	0.946505	0.605932	0.229092	0.929682	0.94508	0.0288425	0.618522	0.861653	0.0154987	0.958068	0.044385	0.41367	0.0215017	0.806874	0.884029	0.959717	0.803606	0.480208	0.356494	0.288681	0.958444	0.757346	0.0778947	0.453176	0.437936	0.693869	0.53205	0.470752	0.529295	0.138593	0.253453	0.887133	0.643599
ABCA2	0.282418	0.659087	0.217916	0.859458	0.39519	0.339536	0.808471	0.423859	0.111461	0.463053	0.861222	0.609965	0.428544	0.637064	0.345726	0.21139	0.741591	0.941237	0.52692	0.0625189	0.574975	0.374942	0.41842	0.956893	0.13062	0.236751	0.0466819	0.948833	0.0905654	0.035249	0.0745114	0.962192	0.0333735	0.966673	0.378836	0.753175	0.790025	0.148141
ABCA3	0.243469	0.763063	0.0935831	0.913377	0.0534519	0.869004	0.764734	0.488969	0.763063	0.817077	0.12233	0.820957	0.475231	0.137111	0.665114	0.710764	0.739821	0.12249	0.652174	0.185182	0.688701	0.383564	0.888616	0.536618	0.117132	0.91103	0.0648055	0.837757	0.101094	0.0974872	0.178688	0.92543	0.221563	0.778483	0.226893	0.791462	0.512191	0.483638
ABCA5	0.0714626	0.660946	0.78032	0.864178	0.542636	0.676741	0.509304	0.2205	0.615894	0.625524	0.320271	0.900827	0.267757	0.114862	0.739755	0.317819	0.166314	0.254134	0.598549	0.773714	0.798368	0.41068	0.892602	0.433114	0.125475	0.747185	0.109703	0.829291	0.386052	0.4505	0.303281	0.746336	0.100862	0.899184	0.867062	0.558774	0.350468	0.11004
ABCA7	0.949847	0.131722	0.386585	0.252384	0.273606	0.632788	0.117352	0.936402	0.989893	0.07623	0.0408562	0.973757	0.153561	0.0674147	0.665209	0.973663	0.417642	0.0513795	0.655671	0.639178	0.158586	0.310281	0.448317	0.775841	0.497497	0.691625	0.187643	0.726362	0.0148906	0.876512	0.895184	0.946778	0.374803	0.625243	0.374988	0.709141	0.509549	0.392324
ABCB10	0.60226	0.656274	0.244041	0.573322	0.549631	0.449635	0.513061	0.495445	0.531798	0.15327	0.799962	0.496529	0.464296	0.500808	0.5706	0.76577	0.591857	0.728552	0.165925	0.522689	0.729848	0.233568	0.787012	0.614953	0.320154	0.369153	0.210664	0.791487	0.764309	0.163913	0.16147	0.82329	0.287337	0.71271	0.216186	0.34384	0.547511	0.833132
ABCC10	0.695175	0.658419	0.381674	0.256913	0.492336	0.104572	0.649929	0.935927	0.723684	0.669813	0.222302	0.885709	0.53618	0.259294	0.250832	0.705151	0.574587	0.214758	0.592677	0.866025	0.0964552	0.871466	0.0199778	0.323955	0.958329	0.314142	0.593455	0.522243	0.871917	0.100745	0.142101	0.791124	0.95629	0.0437564	0.577732	0.323816	0.252016	0.776073
ABCC5	0.161566	0.40861	0.963005	0.150553	0.786754	0.078969	0.895644	0.478909	0.117706	0.204567	0.915189	0.904726	0.0965104	0.858039	0.166207	0.423902	0.80044	0.778464	0.633997	0.22771	0.14546	0.138917	0.795541	0.730694	0.396588	0.48746	0.310114	0.668696	0.223534	0.281643	0.0763727	0.889251	0.156855	0.843191	0.600074	0.230184	0.655326	0.471772
ABCC8	0.0898169	0.638539	0.0105835	0.990751	0.00535383	0.817538	0.983291	0.906222	0.869994	0.991943	0.0103452	0.961966	0.864125	0.00684606	0.944471	0.833125	0.980312	0.00669228	0.252105	0.743793	0.924485	0.136739	0.704923	0.874664	0.335126	0.127277	0.312082	0.809794	0.132736	0.120172	0.134539	0.915309	0.371605	0.628442	0.626078	0.256559	0.655187	0.397423
ABCD3	0.284373	0.673961	0.829758	0.227689	0.664997	0.40715	0.352835	0.616122	0.386108	0.524457	0.589483	0.600837	0.421223	0.503851	0.507654	0.551919	0.333794	0.411813	0.71262	0.486982	0.284703	0.421989	0.562065	0.602624	0.425234	0.670709	0.334828	0.548055	0.0101792	0.956142	0.959691	0.9156	0.22541	0.774636	0.561046	0.302586	0.369612	0.701956
ABCD4	0.226831	0.66476	0.469489	0.770357	0.395838	0.265662	0.715038	0.730625	0.862176	0.429205	0.234935	0.659504	0.556908	0.486451	0.326899	0.590734	0.853979	0.688658	0.344933	0.304391	0.393895	0.340271	0.264485	0.308056	0.912302	0.750435	0.900503	0.108787	0.17607	0.54345	0.8604	0.609644	0.923565	0.0764809	0.785622	0.192176	0.816214	0.146241
ABCE1	0.120948	0.134153	0.973112	0.343488	0.775139	0.687276	0.163724	0.344156	0.115418	0.765208	0.704805	0.788533	0.166492	0.713607	0.403062	0.802642	0.295756	0.786797	0.147273	0.765511	0.663097	0.423195	0.264949	0.504821	0.817512	0.537895	0.807918	0.21643	0.882038	0.206375	0.479351	0.168509	0.70826	0.291786	0.270233	0.375267	0.888013	0.269028
ABCF2	0.253766	0.396739	0.835288	0.616323	0.320582	0.781141	0.277017	0.540175	0.915379	0.341676	0.201945	0.827898	0.236664	0.397737	0.548636	0.617892	0.309529	0.520098	0.250421	0.824015	0.690903	0.603736	0.140308	0.768379	0.674191	0.625538	0.805172	0.201602	0.94765	0.123313	0.758899	0.0989414	0.665616	0.33443	0.172244	0.504821	0.741309	0.618337
ABCF3	0.260202	0.689884	0.304395	0.801392	0.232158	0.684988	0.539657	0.546134	0.777508	0.405892	0.347731	0.722735	0.537891	0.287534	0.495579	0.582445	0.608739	0.474548	0.449247	0.653815	0.337593	0.282701	0.445814	0.714842	0.617039	0.525263	0.452952	0.522563	0.0716031	0.171184	0.848011	0.899546	0.0759247	0.924122	0.164874	0.853666	0.372671	0.627839
ABCG1	0.114798	0.756865	0.426154	0.848684	0.389275	0.873926	0.496999	0.103622	0.222254	0.648646	0.64917	0.458876	0.726823	0.0837691	0.861367	0.200682	0.0978369	0.0268987	0.715556	0.984629	0.533397	0.50292	0.379114	0.444887	0.672383	0.509886	0.130206	0.846362	0.227431	0.146871	0.0543858	0.919032	0.382776	0.617271	0.517289	0.677899	0.654631	0.195513
ABCG2	0.041476	0.981741	0.291238	0.199418	0.802772	0.139804	0.73002	0.510859	0.0353261	0.71968	0.90656	0.69497	0.870971	0.612437	0.0555291	0.062303	0.293856	0.534044	0.889858	0.936099	0.0358793	0.595114	0.326921	0.312042	0.742468	0.142654	0.906178	0.209062	0.684853	0.398906	0.428048	0.49145	0.950867	0.0491796	0.21716	0.816029	0.223185	0.76912
ABCG4	0.898503	0.616133	0.0727021	0.702851	0.0491343	0.71629	0.303096	0.966193	0.994088	0.303871	0.0134439	0.991252	0.229153	0.0362271	0.230389	0.934675	0.765166	0.0514227	0.173611	0.962912	0.215448	0.155048	0.941689	0.819459	0.0667007	0.0257208	0.0365217	0.973638	0.0412401	0.0326896	0.0437413	0.980282	0.270928	0.729118	0.428757	0.763604	0.140632	0.762955
ABHD1	0.838339	0.309449	0.360174	0.448513	0.640344	0.226761	0.764863	0.442986	0.430826	0.587958	0.497807	0.597224	0.185319	0.573548	0.725302	0.371443	0.417124	0.516688	0.730279	0.149821	0.657744	0.777695	0.587235	0.490961	0.196069	0.54746	0.343432	0.610343	0.0943462	0.0966729	0.210447	0.924965	0.18221	0.817836	0.296422	0.197414	0.654399	0.828266
ABHD10	0.712958	0.797769	0.180063	0.252098	0.201848	0.634731	0.566513	0.657916	0.740942	0.684354	0.202517	0.472378	0.686888	0.383474	0.479319	0.596261	0.654376	0.138509	0.618583	0.385864	0.6615	0.591545	0.414898	0.515296	0.494067	0.79849	0.502517	0.301831	0.371394	0.192357	0.166124	0.842194	0.593631	0.406415	0.250162	0.644572	0.354964	0.754844
ABHD11	0.432494	0.442315	0.51659	0.709239	0.361211	0.330901	0.693148	0.693709	0.446701	0.458286	0.591009	0.334981	0.485119	0.626605	0.590663	0.124779	0.283062	0.435992	0.759466	0.750615	0.440223	0.36734	0.481876	0.463057	0.677668	0.536293	0.812357	0.213593	0.643381	0.885586	0.895649	0.1193	0.929267	0.0707796	0.311996	0.667007	0.843098	0.171827
ABHD12	0.740132	0.598732	0.107408	0.788186	0.38146	0.83701	0.221191	0.386555	0.6455	0.152222	0.75062	0.733859	0.101074	0.205192	0.913569	0.375027	0.0981391	0.318251	0.816675	0.56552	0.551099	0.790906	0.40331	0.398721	0.348104	0.468833	0.115332	0.864851	0.0582248	0.134074	0.152862	0.942473	0.116483	0.883564	0.183832	0.72351	0.559192	0.610874
ABHD14A	0.761299	0.957857	0.00533944	0.948846	0.0139027	0.877898	0.82695	0.944303	0.982885	0.970681	0.00920099	0.849957	0.912618	0.027099	0.782733	0.952765	0.952852	0.00958508	0.274125	0.421743	0.943224	0.49365	0.688607	0.177853	0.557755	0.0536384	0.784027	0.618078	0.924151	0.0998139	0.1891	0.186075	0.423658	0.576388	0.743024	0.150273	0.952814	0.0547418
ABHD14B	0.36046	0.599161	0.15041	0.890971	0.200855	0.934847	0.106904	0.364363	0.945032	0.739035	0.0617849	0.901208	0.0638015	0.090425	0.941428	0.300505	0.114416	0.0546177	0.691507	0.549458	0.96602	0.684759	0.100769	0.957727	0.212942	0.0222426	0.0350114	0.976018	0.994067	0.00285016	0.00476966	0.952943	0.135163	0.864884	0.918374	0.0693427	0.645314	0.267498
ABHD2	0.0620233	0.96496	0.276125	0.421768	0.0964121	0.281594	0.933682	0.689003	0.124428	0.968917	0.109887	0.300086	0.9497	0.16421	0.288675	0.0790553	0.627175	0.0987436	0.852899	0.855015	0.297051	0.780059	0.341105	0.55349	0.333457	0.662059	0.475698	0.415561	0.879246	0.181073	0.188809	0.227082	0.759711	0.240336	0.26036	0.455966	0.494762	0.763512
ABHD3	0.444699	0.858457	0.118659	0.58524	0.89927	0.802383	0.10332	0.116057	0.745328	0.17029	0.650458	0.611867	0.138728	0.88723	0.328516	0.822978	0.129183	0.807694	0.745564	0.25707	0.164371	0.113331	0.621582	0.959025	0.22833	0.136476	0.0119908	0.986407	0.121452	0.0250116	0.036994	0.970742	0.00482062	0.995226	0.510058	0.877677	0.328312	0.205062
ABHD4	0.0448608	0.93483	0.0594966	0.957189	0.219162	0.571435	0.815682	0.334312	0.568555	0.940837	0.0686976	0.354379	0.735191	0.171722	0.775506	0.128794	0.462674	0.19019	0.808428	0.76482	0.353396	0.817697	0.51423	0.223093	0.328405	0.941007	0.242471	0.238078	0.0407748	0.78839	0.917869	0.88896	0.292111	0.707935	0.76379	0.462872	0.430565	0.222629
ABHD5	0.109315	0.909373	0.570748	0.334621	0.261129	0.253227	0.722594	0.852165	0.69918	0.778842	0.169527	0.137492	0.598555	0.708567	0.691832	0.260265	0.721644	0.257631	0.491084	0.82069	0.429386	0.584778	0.617132	0.535135	0.287105	0.779725	0.367918	0.40984	0.0915542	0.741333	0.808981	0.860109	0.347084	0.652962	0.688607	0.212154	0.479651	0.559841
ABHD6	0.0260297	0.941076	0.204901	0.938024	0.412115	0.686067	0.87643	0.0727516	0.163425	0.757914	0.619804	0.11838	0.7911	0.731292	0.484549	0.0513795	0.336341	0.472303	0.659427	0.918786	0.567376	0.356587	0.521507	0.737276	0.41499	0.187048	0.0678261	0.933272	0.172929	0.189681	0.214228	0.865054	0.0411607	0.958886	0.290303	0.482525	0.409104	0.772921
ABHD8	0.299914	0.639397	0.503623	0.682542	0.0857044	0.892751	0.545486	0.392729	0.875	0.639922	0.138539	0.393268	0.707711	0.188457	0.749548	0.425845	0.436985	0.268555	0.51591	0.653512	0.700963	0.2465	0.64003	0.863586	0.25299	0.073135	0.0569336	0.954233	0.126512	0.0260005	0.0365286	0.970277	0.0301752	0.969871	0.226291	0.83786	0.495179	0.422824
ABI1	0.430063	0.749094	0.447607	0.320938	0.609991	0.445015	0.568369	0.361686	0.52131	0.640399	0.372521	0.541694	0.399163	0.833983	0.187506	0.212081	0.306377	0.229912	0.898277	0.463926	0.200596	0.528367	0.436405	0.568555	0.486604	0.634508	0.243158	0.676339	0.174209	0.199046	0.751047	0.831724	0.133401	0.866645	0.481691	0.72833	0.305692	0.459257
ABI2	0.232122	0.518354	0.933495	0.164712	0.688226	0.35305	0.713829	0.243556	0.360793	0.561928	0.58095	0.665969	0.0465912	0.853	0.794808	0.32477	0.534087	0.833038	0.459609	0.53793	0.341868	0.252804	0.747242	0.740938	0.273755	0.648192	0.63254	0.3173	0.943171	0.104525	0.099174	0.196254	0.604663	0.395383	0.542134	0.507602	0.251738	0.670761
ABI3	0.367658	0.704329	0.423961	0.550868	0.608998	0.434221	0.531842	0.4217	0.608934	0.345109	0.560736	0.589997	0.63868	0.396311	0.402776	0.380769	0.388368	0.382971	0.874746	0.169164	0.225897	0.874247	0.0871883	0.577593	0.576017	0.967506	0.911259	0.0397712	0.954397	0.456026	0.109295	0.101326	0.866413	0.133633	0.859182	0.0977566	0.412348	0.572865
ABL1	0.354024	0.919479	0.114512	0.408371	0.0751695	0.506282	0.890678	0.709728	0.64221	0.951659	0.0534897	0.380622	0.771893	0.450509	0.385186	0.82423	0.913864	0.16299	0.0988299	0.900263	0.488364	0.625197	0.268286	0.367943	0.743951	0.842883	0.911442	0.0874142	0.341438	0.472545	0.834574	0.279374	0.867201	0.132845	0.231019	0.676509	0.203439	0.862844
ABLIM1	0.00309878	0.918812	0.985126	0.918192	0.383144	0.307457	0.9807	0.0371314	0.018402	0.969298	0.646548	0.190834	0.866502	0.689075	0.222402	0.000604464	0.253314	0.397176	0.958853	0.955442	0.441432	0.202141	0.90966	0.944887	0.0336053	0.0664989	0.0178032	0.982929	0.527106	0.256456	0.29665	0.771405	0.00787986	0.992166	0.658663	0.505609	0.435292	0.31932
ABR	0.1752	0.423055	0.149361	0.955425	0.117266	0.876689	0.394715	0.49497	0.734697	0.116466	0.752241	0.322906	0.0909955	0.185414	0.963012	0.12629	0.104702	0.0616985	0.831225	0.930012	0.747204	0.127236	0.880412	0.869009	0.141328	0.744073	0.138627	0.782929	0.0430433	0.789437	0.804967	0.916822	0.228238	0.771809	0.296051	0.518634	0.965607	0.0421341
ABT1	0.961289	0.516114	0.396977	0.0642639	0.616295	0.0920081	0.63581	0.9285	0.803156	0.305492	0.40532	0.879053	0.176476	0.692593	0.239327	0.890117	0.779716	0.621821	0.346185	0.406243	0.173568	0.515482	0.139195	0.525076	0.878418	0.241648	0.887094	0.201693	0.233306	0.713995	0.620696	0.691426	0.693891	0.306156	0.412441	0.495411	0.395986	0.654631
ABTB1	0.166285	0.777746	0.352784	0.787805	0.931091	0.0850568	0.722724	0.291697	0.350973	0.309354	0.765637	0.681848	0.179329	0.85918	0.25416	0.0968438	0.297483	0.934027	0.745261	0.283926	0.339795	0.107305	0.19885	0.899184	0.891768	0.290984	0.904256	0.166362	0.0651466	0.872557	0.90356	0.814332	0.491379	0.508668	0.350422	0.641884	0.871141	0.133587
ABTB2	0.0383295	0.0782323	0.988225	0.703614	0.983809	0.6808	0.101809	0.0204654	0.0330378	0.0587338	0.98012	0.00694114	0.0579062	0.996292	0.652848	0.0286257	0.107379	0.985579	0.58728	0.531324	0.586503	0.386345	0.483777	0.794707	0.355938	0.828192	0.40595	0.328467	0.354176	0.406003	0.699046	0.656119	0.788264	0.211783	0.690322	0.16608	0.809632	0.278761
ACAA2	0.254148	0.0624047	0.671672	0.935498	0.861966	0.937611	0.0338932	0.115194	0.246424	0.150744	0.89159	0.439289	0.0348959	0.882856	0.887611	0.0695134	0.0719313	0.84366	0.239627	0.909417	0.954752	0.778715	0.20979	0.547604	0.510846	0.140732	0.495423	0.716339	0.888262	0.150244	0.183748	0.236215	0.448271	0.551775	0.790628	0.447854	0.833642	0.066747
ACAD8	0.514064	0.678156	0.314359	0.528223	0.30193	0.665774	0.327836	0.717413	0.904796	0.40799	0.18831	0.718836	0.44623	0.27156	0.605971	0.536635	0.566729	0.272225	0.620008	0.4739	0.468374	0.69593	0.132799	0.455409	0.823259	0.200824	0.419085	0.714828	0.775419	0.250058	0.184214	0.766752	0.478493	0.521554	0.58895	0.382868	0.635673	0.326458
ACAD9	0.295719	0.528127	0.546529	0.762061	0.554769	0.401753	0.52787	0.548854	0.626335	0.209668	0.688024	0.686127	0.288295	0.757345	0.268423	0.326497	0.361988	0.578127	0.68706	0.646345	0.229135	0.732873	0.0842217	0.829656	0.602114	0.219954	0.67167	0.510709	0.1599	0.278327	0.764891	0.825209	0.326087	0.673959	0.232224	0.409892	0.689673	0.665755
ACADM	0.370852	0.757675	0.341629	0.513825	0.374941	0.698545	0.352403	0.529295	0.47726	0.44098	0.579901	0.374251	0.36674	0.495198	0.748407	0.630413	0.320927	0.457752	0.513752	0.476016	0.643323	0.676787	0.386298	0.550802	0.412302	0.521602	0.371213	0.596293	0.141403	0.125989	0.23825	0.893322	0.215305	0.784741	0.752248	0.346806	0.569482	0.224251
ACADSB	0.0502479	0.944556	0.29057	0.783705	0.475886	0.173222	0.900997	0.414058	0.110936	0.941934	0.242754	0.882191	0.127032	0.569934	0.501379	0.408791	0.896464	0.177799	0.582876	0.254825	0.605501	0.773987	0.514972	0.279596	0.348151	0.481648	0.450572	0.547551	0.129072	0.812238	0.791822	0.807236	0.216001	0.784046	0.525308	0.218689	0.55655	0.689302
ACADVL	0.322035	0.679825	0.069508	0.936117	0.429947	0.812443	0.103277	0.740987	0.710383	0.177393	0.669193	0.359989	0.119045	0.488447	0.911762	0.191011	0.17469	0.115625	0.795259	0.915893	0.371141	0.853713	0.157226	0.568184	0.434968	0.249611	0.281602	0.772769	0.132096	0.106736	0.217892	0.904665	0.229257	0.770789	0.488597	0.796422	0.119449	0.733058
ACAP3	0.208047	0.903747	0.623856	0.124333	0.314883	0.202107	0.851604	0.718017	0.802679	0.525219	0.248856	0.961301	0.753447	0.14719	0.0641818	0.669315	0.91775	0.940892	0.380813	0.150339	0.0636846	0.224854	0.645036	0.877584	0.248633	0.671945	0.608238	0.322059	0.187529	0.175489	0.102897	0.894951	0.205989	0.794058	0.505748	0.598127	0.487392	0.37471
ACAT2	0.899218	0.936404	0.707237	0.0106312	0.765425	0.0834593	0.688269	0.867104	0.253909	0.445414	0.753337	0.546734	0.851954	0.853095	0.0390796	0.909978	0.756012	0.911619	0.473943	0.093217	0.085359	0.157087	0.813711	0.576203	0.433114	0.941281	0.922059	0.0518078	0.867089	0.923918	0.955735	0.0429851	0.943821	0.0562251	0.612357	0.25883	0.520349	0.553954
ACBD3	0.359029	0.770023	0.357695	0.478976	0.18298	0.597902	0.617547	0.695091	0.801011	0.36065	0.358553	0.582961	0.624132	0.266521	0.591518	0.703424	0.638487	0.15647	0.591512	0.590303	0.375372	0.740892	0.430796	0.374432	0.406137	0.13492	0.568009	0.684805	0.948697	0.0896929	0.0512448	0.701373	0.486975	0.513071	0.312042	0.86989	0.25146	0.491703
ACBD5	0.806398	0.71415	0.185355	0.285183	0.419714	0.462243	0.420232	0.739389	0.686594	0.51311	0.351545	0.922887	0.657317	0.0894742	0.398308	0.815293	0.267994	0.0798757	0.851777	0.510859	0.211303	0.470937	0.716325	0.345184	0.361871	0.215835	0.761648	0.383478	0.197941	0.624186	0.314507	0.797289	0.161491	0.838556	0.502688	0.55108	0.63901	0.287661
ACBD6	0.21906	0.708476	0.915856	0.114035	0.738785	0.559518	0.318553	0.322136	0.117325	0.788663	0.671196	0.120662	0.449368	0.871256	0.58743	0.360736	0.322309	0.774621	0.550969	0.427184	0.523725	0.24562	0.523408	0.721795	0.577593	0.136659	0.340732	0.79103	0.967659	0.0910889	0.0675314	0.153153	0.616297	0.383749	0.363493	0.44345	0.389126	0.747567
ACD	0.245423	0.378528	0.835336	0.646358	0.376624	0.614611	0.672683	0.28535	0.192363	0.600067	0.720204	0.417134	0.656651	0.467434	0.490824	0.27732	0.926946	0.919865	0.0776737	0.290272	0.854885	0.198016	0.36201	0.806758	0.726013	0.750206	0.298124	0.526407	0.94544	0.927641	0.83789	0.0396114	0.549921	0.450125	0.451701	0.823074	0.208584	0.503152
ACER3	0.744613	0.967534	0.0241705	0.265494	0.090756	0.319373	0.745477	0.937136	0.882246	0.957618	0.0312262	0.499667	0.905106	0.243606	0.206808	0.91775	0.877337	0.0945555	0.711023	0.24619	0.122706	0.740614	0.512886	0.338231	0.350978	0.481465	0.351259	0.634096	0.144137	0.710505	0.875698	0.678513	0.171178	0.828868	0.480671	0.537082	0.622277	0.332205
ACHE	0.420481	0.971682	0.0428108	0.196129	0.00189975	0.211303	0.995553	0.989206	0.965389	0.980835	0.0111079	0.920224	0.903585	0.0596178	0.183037	0.639998	0.990544	0.0118734	0.399335	0.478606	0.634299	0.055159	0.976221	0.900111	0.0448225	0.0442105	0.0227002	0.980046	0.121045	0.171882	0.124593	0.911238	0.767127	0.232919	0.0581255	0.419811	0.428154	0.942014
ACIN1	0.406131	0.699275	0.458476	0.46763	0.346833	0.381806	0.610811	0.725098	0.696558	0.6127	0.275744	0.895788	0.448322	0.14681	0.501949	0.822201	0.819395	0.861232	0.130435	0.365615	0.480592	0.31626	0.328961	0.604524	0.788403	0.492082	0.538673	0.470572	0.568346	0.299267	0.895533	0.185435	0.838463	0.161583	0.669185	0.0960879	0.823677	0.506211
ACLY	0.940789	0.941171	0.0142067	0.549151	0.0483572	0.82423	0.798584	0.653037	0.926487	0.860603	0.050963	0.956832	0.83056	0.0360369	0.386992	0.960753	0.863909	0.130003	0.210958	0.149087	0.838867	0.558404	0.605266	0.327246	0.444563	0.388604	0.687551	0.37849	0.992497	0.0481038	0.0417636	0.0697999	0.721331	0.278715	0.638222	0.527533	0.411607	0.34486
ACN9	0.488129	0.415332	0.751859	0.384868	0.318035	0.663875	0.425457	0.578559	0.27603	0.874237	0.267305	0.586099	0.459447	0.348674	0.637159	0.94957	0.775312	0.765036	0.0310436	0.750054	0.796857	0.390516	0.513396	0.106424	0.901455	0.244485	0.648375	0.517941	0.440845	0.254188	0.235866	0.794497	0.88361	0.116436	0.44994	0.309447	0.732039	0.433068
ACO1	0.439693	0.79529	0.929395	0.0338482	0.573162	0.271534	0.556625	0.716204	0.276793	0.549151	0.671625	0.274698	0.752971	0.754017	0.221451	0.471094	0.566988	0.777514	0.838306	0.192608	0.0565174	0.669927	0.2643	0.302494	0.750672	0.914371	0.924943	0.0626545	0.187645	0.847604	0.857783	0.226443	0.731482	0.268564	0.468527	0.309539	0.81881	0.288913
ACO2	0.193555	0.776793	0.402794	0.712862	0.445015	0.775744	0.377618	0.26903	0.557113	0.435355	0.523455	0.373205	0.528668	0.627746	0.503661	0.745477	0.654937	0.382108	0.189715	0.693796	0.748456	0.334106	0.728006	0.607259	0.305785	0.195698	0.158535	0.865584	0.0471149	0.0348418	0.0535714	0.975861	0.0744415	0.925605	0.130852	0.769908	0.359878	0.811903
ACOT11	0.407466	0.0921529	0.660088	0.874857	0.374552	0.488407	0.153448	0.928026	0.987462	0.00758009	0.632389	0.991633	0.0116954	0.0866217	0.888276	0.664565	0.065973	0.296231	0.690126	0.655887	0.739346	0.771067	0.828775	0.0562251	0.359553	0.47103	0.10714	0.873272	0.0553164	0.0144253	0.0574104	0.980747	0.0181237	0.981923	0.760499	0.103875	0.423936	0.773246
ACOT13	0.147597	0.511013	0.87438	0.651506	0.938086	0.246751	0.0997366	0.615388	0.14016	0.237462	0.897025	0.0856708	0.203575	0.953409	0.532947	0.196106	0.242822	0.797159	0.804154	0.649842	0.103277	0.826504	0.248772	0.448132	0.426393	0.194233	0.176339	0.855011	0.676303	0.0439739	0.0440321	0.943753	0.0604895	0.939557	0.570594	0.151247	0.941921	0.116668
ACOT4	0.747235	0.60841	0.173389	0.612605	0.101075	0.871767	0.576141	0.377013	0.593249	0.41004	0.51454	0.0341352	0.775126	0.20947	0.959114	0.330642	0.514486	0.11351	0.741548	0.347653	0.792755	0.161861	0.695142	0.0986836	0.93659	0.208238	0.634416	0.5627	0.296242	0.576489	0.674383	0.628839	0.90966	0.0903866	0.516131	0.188792	0.86391	0.310837
ACOT8	0.295481	0.749047	0.648884	0.310974	0.265187	0.236518	0.794223	0.808557	0.661327	0.364083	0.497616	0.729486	0.635828	0.254921	0.425787	0.73641	0.781659	0.707396	0.31009	0.34299	0.385605	0.516409	0.490173	0.647585	0.382405	0.648924	0.490389	0.411716	0.217427	0.228769	0.263436	0.827071	0.210392	0.789654	0.0882544	0.77408	0.63317	0.731158
ACOX1	0.342868	0.955044	0.0554443	0.443602	0.0695134	0.308363	0.934718	0.785286	0.810641	0.943698	0.043812	0.49691	0.926595	0.0831035	0.524579	0.772808	0.944821	0.0933898	0.591598	0.204913	0.341781	0.811486	0.737972	0.479466	0.106378	0.759451	0.105172	0.832494	0.362145	0.467718	0.563343	0.677524	0.0893205	0.910726	0.294197	0.742653	0.356216	0.609252
ACOX2	0.0598303	0.279224	0.0675534	0.985174	0.42727	0.941453	0.672208	0.0227106	0.0260297	0.936833	0.77193	0.00865266	0.112485	0.967386	0.968432	0.0439532	0.098614	0.93325	0.34394	0.81525	0.937783	0.817465	0.685686	0.539168	0.114768	0.931716	0.547002	0.15341	0.542636	0.26553	0.519137	0.72493	0.764578	0.235469	0.831371	0.925419	0.12223	0.0906647
ACOX3	0.496663	0.529033	0.900839	0.0980168	0.633004	0.352791	0.448728	0.626873	0.547054	0.500715	0.473875	0.182086	0.790149	0.837026	0.185985	0.65144	0.266353	0.374466	0.818143	0.496956	0.114632	0.608047	0.220821	0.950172	0.157134	0.839725	0.212723	0.551076	0.0870172	0.820614	0.648092	0.867264	0.621628	0.378418	0.590572	0.578613	0.693335	0.174747
ACP2	0.0632151	0.845681	0.118183	0.951039	0.316351	0.773758	0.512413	0.274081	0.812166	0.351497	0.351688	0.577256	0.44642	0.418846	0.590853	0.616726	0.608782	0.472087	0.163637	0.673373	0.859073	0.405488	0.685965	0.629461	0.290952	0.484485	0.44151	0.554462	0.180549	0.713879	0.648441	0.783039	0.492445	0.507602	0.182905	0.672244	0.563456	0.662742
ACP5	0.269308	0.539903	0.783991	0.540856	0.156988	0.719831	0.252105	0.879798	0.178394	0.71906	0.637824	0.502425	0.924598	0.0597128	0.684035	0.325375	0.451449	0.811278	0.0390311	0.986486	0.337118	0.924492	0.0254473	0.330769	0.892278	0.978627	0.992586	0.00942792	0.747383	0.745056	0.242497	0.299093	0.535228	0.464772	0.562622	0.817002	0.338185	0.244276
ACSBG1	0.223207	0.7623	0.249142	0.803061	0.0651526	0.132205	0.960278	0.898925	0.42582	0.890732	0.162376	0.725397	0.890938	0.115337	0.280974	0.0341522	0.295885	0.00880791	0.991537	0.24429	0.818186	0.19987	0.722305	0.777742	0.334848	0.0636613	0.217529	0.878902	0.0297813	0.0380991	0.312238	0.970859	0.0130713	0.986975	0.0434319	0.926022	0.97548	0.028831
ACSF3	0.392878	0.253909	0.463053	0.849066	0.51876	0.834981	0.391434	0.137861	0.230692	0.509916	0.737986	0.511267	0.274413	0.42978	0.771037	0.338889	0.79975	0.660766	0.665818	0.0265533	0.832434	0.208631	0.273755	0.50533	0.919996	0.524668	0.741556	0.280366	0.128781	0.875	0.904083	0.216322	0.270789	0.729257	0.351859	0.778344	0.451006	0.391582
ACSL1	0.287519	0.651173	0.883772	0.15942	0.75571	0.299124	0.445231	0.532792	0.899409	0.184973	0.372569	0.738233	0.352762	0.635923	0.287249	0.74008	0.380165	0.522257	0.22227	0.89193	0.397953	0.601928	0.66951	0.767034	0.148929	0.0940046	0.188833	0.87611	0.945731	0.0797464	0.0581084	0.721091	0.0519607	0.948086	0.638871	0.602484	0.508343	0.23227
ACSL3	0.988511	0.75205	0.135965	0.0159706	0.117007	0.122749	0.913993	0.926687	0.9539	0.68545	0.0610221	0.912142	0.783208	0.206903	0.102596	0.590389	0.878373	0.183973	0.626527	0.617029	0.123181	0.662789	0.73431	0.301381	0.237045	0.263295	0.213135	0.815606	0.130409	0.0791066	0.0451954	0.951547	0.125151	0.874896	0.661722	0.5305	0.607583	0.195328
ACSL4	0.062643	0.961575	0.0338482	0.941266	0.102673	0.723112	0.54704	0.800484	0.224685	0.959621	0.1004	0.454312	0.664733	0.139869	0.805648	0.282976	0.549631	0.203748	0.754156	0.204784	0.779025	0.632289	0.776351	0.373691	0.18856	0.354462	0.471899	0.593455	0.375349	0.388785	0.248779	0.777513	0.110735	0.889311	0.348104	0.394271	0.445861	0.753036
ACSL6	0.62152	0.707618	0.0204043	0.958619	0.0116144	0.959544	0.710202	0.780709	0.97173	0.958286	0.0157323	0.982885	0.68917	0.00646572	0.93734	0.811234	0.693796	0.00453348	0.501878	0.872674	0.965114	0.155187	0.864791	0.887411	0.118151	0.435835	0.0306636	0.959634	0.952071	0.00110517	0.00418799	0.990286	0.0104756	0.989571	0.436359	0.599101	0.304487	0.644665
ACSS1	0.155368	0.679777	0.189169	0.920528	0.755969	0.83075	0.115971	0.236389	0.376526	0.342582	0.730215	0.51973	0.206713	0.648949	0.688504	0.0492638	0.114762	0.0705065	0.953888	0.857519	0.400112	0.0836192	0.932094	0.78729	0.174794	0.911121	0.0657666	0.836201	0.0535714	0.713239	0.122673	0.933865	0.258876	0.74117	0.69644	0.582738	0.288727	0.350375
ACSS2	0.70471	0.405797	0.0524409	0.934401	0.131687	0.882561	0.388584	0.409568	0.895881	0.336241	0.238368	0.210992	0.117334	0.481506	0.939717	0.413454	0.303916	0.204223	0.630931	0.411165	0.851993	0.86646	0.285529	0.565403	0.244971	0.250435	0.209199	0.82087	0.0476966	0.125698	0.0859121	0.958644	0.104617	0.89543	0.657319	0.431631	0.450403	0.361593
ACTA1	0.443364	0.504481	0.4621	0.693936	0.741419	0.284314	0.312983	0.743146	0.421815	0.423007	0.638682	0.803746	0.492631	0.218598	0.519159	0.508398	0.0879064	0.375329	0.0464142	0.998316	0.0503001	0.155326	0.967183	0.524428	0.0659127	0.271808	0.835881	0.255881	0.248837	0.770649	0.12151	0.830793	0.8291	0.170947	0.730184	0.581997	0.301474	0.291369
ACTA2	0.989655	0.579233	0.104024	0.0301773	0.715254	0.580631	0.135184	0.707007	0.882342	0.0206903	0.920576	0.884758	0.122754	0.545403	0.535894	0.976599	0.0290143	0.388066	0.489616	0.95609	0.0568197	0.989895	0.262955	0.0877909	0.0624826	0.0765217	0.596293	0.738398	0.99872	0.00459516	0.00372266	0.193578	0.320154	0.679892	0.846436	0.302447	0.706406	0.0990081
ACTB	0.108076	0.803108	0.559354	0.7582	0.549588	0.519494	0.424982	0.502008	0.346158	0.71987	0.434115	0.299895	0.344014	0.773605	0.579538	0.346099	0.540909	0.319546	0.739735	0.441734	0.341177	0.415083	0.581858	0.403634	0.55502	0.531304	0.648558	0.356293	0.0621219	0.983888	0.964053	0.0645649	0.625104	0.374942	0.501761	0.455595	0.429777	0.553722
ACTC1	0.00409992	0.00100114	0.975877	0.998141	0.740383	0.989595	0.0116575	0.0148957	0.0244565	0.0147788	0.992658	0.00304269	9.50841e-05	0.9942	0.997338	0.00211563	0.00660593	0.963991	0.0524589	0.9981	0.970856	0.102021	0.843701	0.0963196	0.913646	0.665492	0.821693	0.179497	0.304386	0.687936	0.781526	0.362552	0.989849	0.0101975	0.262677	0.973348	0.0243812	0.829563
ACTG2	0.984506	0.0572559	0.148169	0.242611	0.315142	0.858253	0.0947282	0.769095	0.973589	0.0574466	0.263158	0.953694	0.128839	0.0777788	0.827042	0.979664	0.222831	0.615129	0.0246535	0.920599	0.835672	0.114443	0.599193	0.814777	0.693474	0.100412	0.561419	0.723204	0.924732	0.127036	0.138495	0.19003	0.57129	0.428757	0.80458	0.208353	0.125707	0.813896
ACTL6A	0.879815	0.0860031	0.647073	0.449561	0.753163	0.791935	0.152411	0.238202	0.100543	0.106503	0.947178	0.167443	0.281544	0.889988	0.585623	0.89193	0.175683	0.949614	0.0775873	0.582963	0.749536	0.777371	0.0196533	0.795819	0.930657	0.971442	0.98032	0.0188558	0.957597	0.947417	0.936191	0.0201838	0.880643	0.119403	0.510893	0.739687	0.619449	0.18666
ACTN1	0.0460526	0.0702231	0.992849	0.155702	0.939856	0.688355	0.0704201	0.168387	0.151697	0.0155416	0.981836	0.445659	0.0687458	0.930398	0.585148	0.0938215	0.0244808	0.922326	0.915764	0.831225	0.0895039	0.953323	0.327338	0.092148	0.264578	0.0551487	0.204577	0.888787	0.978711	0.185202	0.0646231	0.0806189	0.345277	0.65477	0.237137	0.543339	0.619588	0.628581
ACTN2	0.124333	0.775601	0.897168	0.207904	0.33565	0.094426	0.964509	0.438194	0.0260774	0.930444	0.793145	0.39032	0.993059	0.568508	0.00694114	0.328008	0.835456	0.35767	0.225379	0.947714	0.175381	0.422963	0.93469	0.591823	0.0538611	0.19643	0.355011	0.750984	0.821138	0.195149	0.304967	0.36325	0.619959	0.380087	0.773246	0.889172	0.0413461	0.697831
ACTN4	0.219775	0.554252	0.832046	0.524075	0.522905	0.505721	0.565563	0.379949	0.688024	0.150887	0.729071	0.823048	0.156699	0.764381	0.303984	0.32667	0.156297	0.874099	0.720478	0.445231	0.241354	0.831232	0.365162	0.43367	0.29962	0.221831	0.481465	0.663799	0.850628	0.194858	0.837075	0.171417	0.343886	0.65616	0.54955	0.38157	0.545471	0.45337
ACTR10	0.204662	0.77479	0.507199	0.603833	0.352316	0.578775	0.545615	0.51889	0.445557	0.534087	0.533944	0.227631	0.726063	0.607873	0.499952	0.560727	0.617158	0.372048	0.361988	0.677605	0.59	0.505794	0.407806	0.379438	0.684898	0.484577	0.368558	0.616842	0.193811	0.878723	0.895358	0.160598	0.296653	0.703393	0.244276	0.68717	0.564986	0.538194
ACTR1A	0.15861	0.964197	0.0540618	0.695557	0.118173	0.56362	0.848668	0.534044	0.775839	0.894117	0.0768974	0.187696	0.882001	0.566892	0.299515	0.255904	0.780752	0.149173	0.690385	0.51591	0.51794	0.323769	0.574395	0.734773	0.393483	0.528787	0.658993	0.349886	0.0558399	0.951431	0.919497	0.240926	0.761287	0.23876	0.273107	0.590016	0.490173	0.659405
ACTR1B	0.460336	0.664617	0.264874	0.683209	0.294417	0.580674	0.540175	0.609084	0.84754	0.178728	0.498665	0.860321	0.332129	0.419131	0.323857	0.83619	0.574284	0.754199	0.378092	0.252968	0.391607	0.164782	0.486465	0.910865	0.402382	0.173776	0.280824	0.800366	0.84231	0.0622964	0.0848069	0.890938	0.248308	0.751738	0.0393529	0.877167	0.489478	0.883703
ACTR2	0.446081	0.825896	0.217391	0.408991	0.342774	0.485342	0.456025	0.756142	0.205664	0.538139	0.7459	0.618903	0.453551	0.294	0.671674	0.726609	0.467165	0.3907	0.477009	0.588878	0.420966	0.279596	0.653379	0.704274	0.388291	0.752769	0.505263	0.335286	0.30869	0.806363	0.570498	0.352606	0.0645221	0.935524	0.533698	0.445675	0.252712	0.727867
ACTR3	0.411232	0.724066	0.469775	0.388063	0.693364	0.594793	0.293813	0.372566	0.659992	0.316743	0.545576	0.572502	0.319958	0.751165	0.347152	0.544536	0.440093	0.60848	0.541039	0.478304	0.401278	0.431445	0.501066	0.51474	0.554927	0.729291	0.874371	0.131259	0.81218	0.699453	0.852373	0.150651	0.566144	0.433902	0.478585	0.405905	0.451562	0.60712
ACTR3B	0.0891495	0.244661	0.975257	0.279987	0.956349	0.481542	0.412763	0.039247	0.0663139	0.62214	0.873856	0.0603784	0.257108	0.972901	0.241799	0.359225	0.910798	0.984629	0.0347567	0.656319	0.25448	0.244229	0.839761	0.632799	0.217855	0.0359725	0.0544165	0.961922	0.14722	0.0738716	0.0841671	0.936308	0.0269769	0.973069	0.135812	0.573793	0.810281	0.528275
ACTR6	0.471634	0.78852	0.38177	0.252574	0.41341	0.499547	0.48219	0.635119	0.740322	0.619851	0.241466	0.42417	0.667966	0.562137	0.36731	0.792798	0.622296	0.496697	0.412417	0.189543	0.703597	0.413507	0.691295	0.246825	0.543664	0.273959	0.627872	0.5173	0.231154	0.353769	0.765472	0.757154	0.385603	0.614443	0.300315	0.277	0.881107	0.347084
ACTR8	0.177203	0.728213	0.647645	0.639111	0.504382	0.738526	0.246449	0.442123	0.493564	0.550534	0.475686	0.117904	0.395265	0.829039	0.72844	0.538232	0.600881	0.397349	0.548292	0.327361	0.612884	0.445305	0.211226	0.733475	0.720868	0.270252	0.542105	0.591762	0.461261	0.651291	0.754304	0.303281	0.437193	0.562853	0.289098	0.756142	0.635024	0.331696
ACVR1C	0.976926	0.586098	0.0676964	0.164331	0.749536	0.0666206	0.738612	0.898148	0.752098	0.401793	0.376812	0.800038	0.889037	0.385851	0.0585718	0.393895	0.171582	0.168905	0.958551	0.100082	0.178274	0.331835	0.617781	0.764346	0.316863	0.00636156	0.298764	0.927231	0.149953	0.140007	0.125291	0.906177	0.441921	0.558126	0.897608	0.343933	0.702095	0.0609066
ACVR2B	0.716629	0.641924	0.884392	0.0495328	0.839644	0.186218	0.585337	0.433185	0.528699	0.268259	0.691934	0.668727	0.631264	0.764857	0.100219	0.887483	0.78494	0.893485	0.0506023	0.651569	0.604896	0.0853342	0.711412	0.147168	0.957449	0.789977	0.908513	0.0978947	0.985807	0.936773	0.924151	0.010819	0.90025	0.0997961	0.449615	0.192408	0.933114	0.15514
ACVRL1	0.491848	0.672101	0.273455	0.628623	0.89668	0.167782	0.22771	0.742671	0.75472	0.138921	0.698656	0.740896	0.287915	0.416278	0.585053	0.359354	0.29908	0.731747	0.437891	0.905099	0.171366	0.328544	0.535737	0.827941	0.314453	0.01254	0.728787	0.832815	0.351733	0.610168	0.483713	0.637797	0.720543	0.279503	0.0611384	0.104709	0.264392	0.975294
ACYP1	0.725114	0.423865	0.32685	0.581998	0.345624	0.829671	0.309011	0.312508	0.266114	0.831903	0.355072	0.603404	0.427593	0.293525	0.70077	0.857994	0.808644	0.521091	0.0869997	0.46656	0.872933	0.782933	0.107815	0.781543	0.513118	0.216522	0.407643	0.710618	0.335738	0.768322	0.323348	0.58533	0.0963196	0.903727	0.79225	0.360805	0.794197	0.0899694
ACYP2	0.618993	0.591056	0.379243	0.463625	0.801779	0.395665	0.395536	0.328829	0.156894	0.74528	0.64488	0.130075	0.359989	0.920795	0.438053	0.113942	0.351755	0.173222	0.847545	0.799404	0.315358	0.496755	0.42732	0.606795	0.498702	0.0769336	0.367185	0.822471	0.249767	0.835214	0.286703	0.571138	0.135997	0.864049	0.452211	0.797395	0.125614	0.745064
ADA	0.474018	0.393211	0.531846	0.693078	0.650576	0.265274	0.551876	0.641121	0.855597	0.07418	0.755196	0.845774	0.1528	0.19749	0.828849	0.597254	0.274038	0.857692	0.865809	0.0925262	0.0794871	0.962038	0.083202	0.142208	0.479837	0.680641	0.955835	0.0693822	0.77251	0.370289	0.370056	0.325849	0.739409	0.260638	0.861639	0.224669	0.731807	0.10457
ADAL	0.137538	0.916095	0.0367563	0.940217	0.192867	0.74742	0.254868	0.818704	0.439979	0.697273	0.379481	0.167158	0.81915	0.27698	0.763811	0.333017	0.671862	0.0582876	0.896162	0.536376	0.181123	0.218782	0.402243	0.757671	0.714425	0.886407	0.674508	0.167551	0.809795	0.201024	0.201198	0.713413	0.833874	0.166172	0.18856	0.710948	0.459813	0.706174
ADAM11	0.0630721	0.633057	0.0956331	0.975782	0.293467	0.960192	0.128233	0.0748672	0.200277	0.332809	0.83729	0.484549	0.458971	0.40154	0.671484	0.0813868	0.435732	0.17007	0.465524	0.112733	0.986572	0.129369	0.783258	0.938259	0.149439	0.358856	0.0250343	0.967277	0.0867264	0.0555491	0.0877152	0.955212	0.0660054	0.934041	0.183369	0.714378	0.800593	0.320571
ADAM17	0.0779462	0.732265	0.704758	0.840437	0.620569	0.780018	0.222184	0.282112	0.783419	0.194889	0.569222	0.188837	0.512123	0.792621	0.554246	0.358059	0.170545	0.786408	0.695307	0.186909	0.707741	0.859182	0.108788	0.515435	0.591453	0.700183	0.803753	0.184165	0.638436	0.865286	0.839751	0.159609	0.795819	0.204227	0.23139	0.526838	0.691156	0.56378
ADAM19	0.0177346	0.0340389	0.130578	0.994851	0.15919	0.983723	0.0730538	0.0296188	0.119375	0.101735	0.942887	0.436151	0.0184463	0.119331	0.985262	0.124908	0.187513	0.685031	0.0528475	0.72199	0.988861	0.458839	0.729443	0.832344	0.127051	0.150755	0.0914874	0.919588	0.991508	0.0457771	0.0445556	0.0804444	0.699082	0.300964	0.366784	0.84866	0.0975248	0.817605
ADAM23	0.0337529	0.828947	0.922292	0.711098	0.876473	0.410431	0.301585	0.233021	0.011537	0.454376	0.974399	0.11315	0.394599	0.916896	0.472473	0.0173568	0.20759	0.984154	0.763007	0.762532	0.0957213	0.132335	0.883934	0.917771	0.0912209	0.686316	0.025492	0.958673	0.003141	0.0284435	0.0106445	0.998022	0.0274404	0.972606	0.778622	0.0738852	0.853249	0.369612
ADAM8	0.5666	0.130912	0.811022	0.555826	0.215017	0.893744	0.079228	0.813911	0.791142	0.232695	0.507151	0.462109	0.044119	0.945612	0.625368	0.593886	0.401278	0.853935	0.522991	0.366564	0.240145	0.121674	0.636646	0.60267	0.816817	0.144577	0.50595	0.708238	0.801885	0.233364	0.49715	0.296242	0.666497	0.33355	0.276258	0.569899	0.51029	0.65134
ADAM9	0.701659	0.288473	0.302346	0.739703	0.685463	0.770951	0.338586	0.14926	0.165284	0.0923913	0.936356	0.631359	0.113435	0.359323	0.889037	0.357627	0.129269	0.251544	0.710721	0.896852	0.332887	0.761982	0.324743	0.522759	0.394781	0.750023	0.635103	0.268833	0.834749	0.665251	0.197301	0.219114	0.67039	0.329656	0.427644	0.610967	0.494391	0.443821
ADAMTS1	0.0490561	0.220871	0.977069	0.646596	0.956306	0.920729	0.391693	0.006131	0.0566362	0.142353	0.956093	0.0362271	0.0790149	0.905296	0.959779	0.292043	0.533397	0.978542	0.0170114	0.364276	0.976296	0.763929	0.069899	0.311023	0.918884	0.943204	0.913959	0.0535469	0.132852	0.904839	0.862145	0.225454	0.894132	0.105915	0.0177992	0.139334	0.954899	0.956846
ADAMTS16	0.406178	0.672149	0.366133	0.622902	0.31553	0.252364	0.783213	0.744312	0.791762	0.435736	0.312786	0.698488	0.453266	0.352952	0.522678	0.137818	0.120504	0.063771	0.962566	0.620612	0.244851	0.0854269	0.97293	0.925234	0.024613	0.151945	0.0583066	0.945309	0.191135	0.188692	0.227431	0.855572	0.540558	0.459488	0.922638	0.30254	0.583712	0.0660981
ADAMTS5	0.0848112	0.0197845	0.983553	0.865275	0.981262	0.946159	0.01006	0.0372609	0.0421434	0.0195461	0.987605	0.3559	0.00912808	0.219169	0.989255	0.10984	0.0394629	0.968007	0.745477	0.0329865	0.951038	0.9244	0.903495	0.152823	0.0308705	0.945034	0.58984	0.125034	0.245463	0.59487	0.717136	0.684214	0.313247	0.686799	0.710068	0.434875	0.259201	0.486697
ADAP1	0.499571	0.699085	0.180397	0.72459	0.629852	0.394024	0.435258	0.577695	0.357075	0.342105	0.743707	0.542455	0.727489	0.369497	0.367976	0.312335	0.168602	0.319459	0.760891	0.878028	0.187557	0.10318	0.945722	0.842727	0.0848707	0.0603204	0.0154233	0.985904	0.113134	0.0645067	0.0565379	0.953583	0.157922	0.842125	0.857699	0.153564	0.68513	0.183832
ADAP2	0.140637	0.781512	0.602546	0.672006	0.664868	0.412115	0.443375	0.488407	0.255768	0.202517	0.866228	0.165256	0.39574	0.850242	0.592469	0.115971	0.474332	0.398515	0.861448	0.471828	0.261647	0.47891	0.530639	0.278437	0.656299	0.93849	0.820412	0.0842105	0.533737	0.822243	0.755584	0.218706	0.737462	0.262585	0.605266	0.656114	0.511449	0.227867
ADAR	0.223827	0.70676	0.643211	0.576325	0.308752	0.561375	0.421269	0.740814	0.936165	0.263778	0.19222	0.94295	0.280023	0.249025	0.265	0.739217	0.332455	0.287164	0.613877	0.624153	0.325936	0.264717	0.821313	0.508807	0.282052	0.22833	0.148009	0.866453	0.0939972	0.1599	0.194567	0.914088	0.235191	0.764856	0.513303	0.610225	0.573839	0.291462
ADARB1	0.747712	0.697893	0.0570652	0.844441	0.218039	0.71452	0.389102	0.694789	0.943459	0.466152	0.107981	0.947704	0.800799	0.0388894	0.502044	0.980312	0.833211	0.25081	0.0148094	0.918484	0.887008	0.399091	0.667424	0.876703	0.144109	0.09373	0.0237529	0.975561	0.206259	0.00622383	0.00349	0.99302	0.101187	0.89886	0.772504	0.322842	0.073329	0.879253
ADARB2	0.8248	0.248045	0.687643	0.214674	0.981521	0.0140754	0.355857	0.92958	0.916381	0.0178776	0.916857	0.991918	0.17467	0.859561	0.00817724	0.0931307	0.233021	0.550753	0.985752	0.0287121	0.0620871	0.00811162	0.977009	0.942894	0.223371	0.1227	0.0560183	0.949016	0.266636	0.384714	0.780945	0.685668	0.101557	0.898489	0.399416	0.802169	0.54269	0.24993
ADAT1	0.145976	0.627956	0.950706	0.134249	0.361167	0.61474	0.486767	0.525021	0.355692	0.533181	0.609697	0.249025	0.721879	0.640392	0.425121	0.219291	0.654851	0.747636	0.399724	0.517119	0.648763	0.709836	0.289932	0.114443	0.873551	0.7254	0.844989	0.150664	0.962075	0.113192	0.133492	0.113425	0.531056	0.46899	0.0627607	0.903541	0.911328	0.146565
ADCK2	0.805444	0.764207	0.141257	0.290713	0.268166	0.531324	0.639092	0.597513	0.804205	0.534849	0.242182	0.807264	0.618713	0.167443	0.489113	0.544622	0.593239	0.365528	0.742844	0.234921	0.304564	0.254751	0.693427	0.338046	0.648512	0.21167	0.514233	0.651991	0.581724	0.26966	0.513029	0.705852	0.468481	0.531566	0.573283	0.677668	0.403449	0.312691
ADCK3	0.138921	0.107599	0.981789	0.168335	0.968568	0.1547	0.405078	0.0949441	0.0918192	0.0189741	0.983028	0.109917	0.151564	0.984216	0.0685557	0.330728	0.168171	0.969043	0.628902	0.184275	0.213592	0.504496	0.129322	0.489015	0.899879	0.694645	0.187368	0.725217	0.241333	0.544556	0.427757	0.765589	0.0719848	0.928062	0.813757	0.703208	0.588857	0.0743951
ADCK5	0.921672	0.439645	0.131913	0.521596	0.0398515	0.446742	0.616251	0.97716	0.934354	0.154081	0.30573	0.918133	0.27156	0.40097	0.243796	0.932904	0.390398	0.705712	0.475023	0.873969	0.0238763	0.185455	0.153379	0.285807	0.976407	0.96659	0.9746	0.023341	0.0318753	0.990112	0.987669	0.0371103	0.992166	0.00787986	0.235886	0.62084	0.342635	0.794614
ADCY1	0.653938	0.984601	0.0169718	0.147216	0.0204223	0.0953758	0.996935	0.237986	0.936117	0.983648	0.0131579	0.867072	0.990397	0.0175906	0.0828183	0.972842	0.993351	0.153879	0.00401537	0.962653	0.565649	0.417447	0.89937	0.947668	0.0180773	0.272586	0.0102059	0.98714	0.0214053	0.0361215	0.011866	0.991391	0.00296653	0.99708	0.876796	0.231992	0.691805	0.100909
ADCY2	0.112176	0.959001	0.066886	0.794003	0.525582	0.0138163	0.976512	0.958767	0.354453	0.864273	0.232218	0.566892	0.88723	0.589046	0.0724541	0.0592807	0.0979232	0.00902379	0.997668	0.955356	0.0113121	0.00973394	0.972003	0.876518	0.428015	0.255744	0.20833	0.820137	0.983888	0.00697999	0.015705	0.924034	0.12033	0.879716	0.9352	0.311347	0.340132	0.0833411
ADCY4	0.668717	0.652269	0.17377	0.644212	0.80968	0.568628	0.0529338	0.874703	0.475973	0.497092	0.53771	0.707521	0.596178	0.513074	0.229628	0.868529	0.860671	0.877251	0.10509	0.324943	0.443677	0.0997033	0.811208	0.819134	0.387133	0.239451	0.475057	0.657208	0.683399	0.253199	0.508376	0.654432	0.394317	0.605729	0.255539	0.931955	0.229257	0.328914
ADCY8	0.0550629	0.0676011	0.992277	0.146024	0.975562	0.0184362	0.799577	0.611761	0.01168	0.0241705	0.993564	0.0663687	0.0326139	0.996672	0.0369877	0.0152843	0.00725357	0.972454	0.990847	0.857605	0.0107077	0.176277	0.970242	0.839622	0.0235469	0.171945	0.0320824	0.965812	0.82963	0.0388553	0.0293741	0.945847	0.056735	0.943311	0.164225	0.900714	0.370631	0.481876
ADCY9	0.977164	0.783228	0.0551106	0.0844775	0.374854	0.223695	0.846682	0.593757	0.869565	0.796434	0.0921053	0.932776	0.822478	0.0832937	0.178948	0.850913	0.7447	0.141315	0.330038	0.888433	0.190795	0.406461	0.869843	0.564429	0.126819	0.0459039	0.0585812	0.95762	0.223069	0.107376	0.11389	0.900302	0.0365254	0.963521	0.625336	0.430333	0.262306	0.618754
ADCYAP1	0.11618	0.076087	0.995757	0.0168764	0.996675	0.0382971	0.0857476	0.0629938	0.00238368	0.0607838	0.995995	0.00475421	0.0145479	0.998764	0.264714	0.019386	0.96153	0.999007	0.00358361	0.901084	0.764993	0.000741633	0.988875	0.825994	0.971262	0.178124	0.930664	0.153364	0.0695672	0.12657	0.891054	0.897743	0.51576	0.484287	0.176277	0.948966	0.0711505	0.779828
ADD1	0.0933448	0.90861	0.457761	0.562691	0.287855	0.401796	0.818315	0.445792	0.360841	0.765065	0.369804	0.419797	0.755158	0.275649	0.572121	0.302103	0.613618	0.593195	0.722335	0.215405	0.389405	0.340132	0.689673	0.751506	0.255585	0.324851	0.255698	0.765904	0.0607259	0.594928	0.888495	0.874535	0.265319	0.734727	0.58742	0.483777	0.376889	0.475341
ADD2	0.050677	0.909039	0.890971	0.251049	0.415526	0.286473	0.854065	0.373473	0.0536327	0.745042	0.858648	0.705334	0.972045	0.140154	0.0464961	0.700315	0.948621	0.961357	0.135918	0.0397651	0.446483	0.0168258	0.9352	0.761472	0.800686	0.803204	0.748696	0.183844	0.39466	0.721033	0.496336	0.46161	0.592565	0.407481	0.564615	0.728469	0.299527	0.3742
ADD3	0.135154	0.981789	0.0238368	0.757818	0.845603	0.18121	0.551099	0.472993	0.606455	0.778652	0.206855	0.757345	0.715889	0.314633	0.233622	0.150641	0.164846	0.268641	0.936488	0.72281	0.0743059	0.596088	0.631084	0.760499	0.17294	0.718307	0.0886041	0.866819	0.150302	0.0769544	0.0333876	0.954921	0.0675813	0.932465	0.733985	0.715862	0.275888	0.224298
ADH5	0.254291	0.331093	0.738606	0.783944	0.718104	0.769656	0.18747	0.2515	0.768164	0.3668	0.390923	0.201483	0.646667	0.74023	0.476942	0.601097	0.174474	0.742023	0.373343	0.538232	0.774319	0.52846	0.182813	0.49022	0.841708	0.912265	0.930938	0.0599085	0.385586	0.951664	0.948813	0.0600861	0.870909	0.129137	0.481366	0.540604	0.561463	0.380412
ADHFE1	0.738797	0.754434	0.27479	0.177965	0.900307	0.0846682	0.727646	0.481801	0.363892	0.220728	0.812643	0.831226	0.479985	0.919274	0.0303318	0.0781054	0.069168	0.38064	0.984241	0.382237	0.0435646	0.287893	0.931306	0.350515	0.121025	0.282151	0.25611	0.778947	0.42101	0.374651	0.451605	0.721498	0.272272	0.727774	0.800547	0.557152	0.185038	0.334708
ADI1	0.86065	0.0289378	0.555587	0.875429	0.584906	0.906481	0.102414	0.204525	0.610841	0.0515351	0.906417	0.329467	0.11876	0.711325	0.86441	0.197055	0.0999957	0.582056	0.817927	0.390786	0.706101	0.510244	0.104339	0.796283	0.797766	0.456018	0.077254	0.906453	0.0955677	0.118369	0.18084	0.922406	0.170483	0.829563	0.67331	0.355381	0.802586	0.144155
ADIPOR1	0.306636	0.709716	0.269546	0.768497	0.285523	0.693666	0.431717	0.566426	0.820748	0.648932	0.17501	0.80812	0.429305	0.187221	0.619568	0.441604	0.265964	0.117957	0.61664	0.847891	0.626398	0.697089	0.576527	0.382497	0.311347	0.318261	0.470343	0.614737	0.977722	0.0424034	0.0481619	0.206259	0.436405	0.563641	0.393437	0.611013	0.360573	0.618291
ADIPOR2	0.871615	0.675343	0.0963482	0.547292	0.180476	0.763136	0.427745	0.637926	0.745662	0.658228	0.215866	0.864885	0.387658	0.183988	0.561852	0.631968	0.46302	0.269677	0.703035	0.41354	0.338543	0.610642	0.543895	0.129554	0.730184	0.710572	0.730755	0.229016	0.859121	0.899255	0.896522	0.0769544	0.648558	0.351488	0.214981	0.524891	0.47993	0.781079
ADK	0.358171	0.186642	0.860793	0.599542	0.891542	0.804326	0.0602306	0.242995	0.284802	0.053299	0.941934	0.466958	0.057621	0.940002	0.570695	0.519796	0.0958076	0.884547	0.429774	0.629161	0.623116	0.9479	0.0215074	0.243256	0.886113	0.670343	0.894233	0.12595	0.950966	0.128315	0.200093	0.114007	0.75744	0.242607	0.772133	0.264161	0.885974	0.0785204
ADM	0.34897	0.349542	0.696463	0.713148	0.865291	0.906912	0.0411899	0.171409	0.636632	0.117754	0.800296	0.0975563	0.201483	0.827137	0.880099	0.125772	0.164889	0.931523	0.864039	0.613186	0.0489184	0.817605	0.868453	0.0574766	0.213034	0.263753	0.862243	0.224622	0.568055	0.541356	0.58853	0.410831	0.405395	0.594651	0.798554	0.256049	0.487578	0.28247
ADNP	0.280559	0.839579	0.695605	0.139779	0.370278	0.487285	0.731359	0.37412	0.264064	0.675248	0.574752	0.342969	0.75725	0.576876	0.325948	0.875998	0.824489	0.742844	0.0963689	0.51509	0.606537	0.559238	0.584268	0.402429	0.41258	0.787231	0.702105	0.214325	0.818229	0.874593	0.959458	0.0631689	0.718875	0.281172	0.671781	0.593075	0.419347	0.260684
ADO	0.397407	0.651602	0.632818	0.372998	0.633176	0.466301	0.441	0.452269	0.365847	0.419384	0.684211	0.379101	0.815347	0.705715	0.137492	0.733949	0.568844	0.657787	0.357627	0.280385	0.653081	0.119125	0.608232	0.606888	0.840502	0.766545	0.60778	0.273318	0.265763	0.739414	0.819218	0.277222	0.627746	0.3723	0.2338	0.299203	0.794011	0.630203
ADORA1	0.163473	0.461957	0.078852	0.969489	0.441475	0.64967	0.419714	0.439316	0.665666	0.633534	0.280702	0.219644	0.264619	0.199391	0.938956	0.021329	0.0542723	0.0294029	0.976642	0.294417	0.968827	0.435246	0.737694	0.574024	0.246408	0.616979	0.0231121	0.963936	0.0323988	0.0282108	0.0243718	0.986854	0.0121442	0.987902	0.83406	0.532122	0.431723	0.124177
ADORA2B	0.239416	0.117325	0.894689	0.765208	0.9478	0.792064	0.0436078	0.151116	0.336337	0.0717487	0.921958	0.172292	0.157745	0.948274	0.442141	0.438625	0.0588921	0.847071	0.156988	0.98178	0.26169	0.247288	0.824372	0.776676	0.170947	0.461831	0.494325	0.521144	0.292345	0.16496	0.164262	0.859004	0.538333	0.461713	0.822657	0.307917	0.431584	0.229304
ADPRHL1	0.585097	0.116323	0.844584	0.486556	0.929191	0.580329	0.296965	0.0688226	0.090532	0.330902	0.904748	0.0582866	0.0855757	0.969763	0.737948	0.118086	0.455075	0.881914	0.533785	0.306723	0.758085	0.191759	0.708445	0.72249	0.427691	0.0978032	0.279359	0.838032	0.804211	0.225803	0.263204	0.469521	0.750858	0.249189	0.199407	0.166265	0.514276	0.922546
ADPRHL2	0.484077	0.4498	0.546768	0.628099	0.327404	0.60291	0.503389	0.571176	0.469489	0.423722	0.599113	0.418751	0.585528	0.607778	0.41276	0.303959	0.448254	0.542291	0.68978	0.349683	0.486162	0.548484	0.185501	0.534347	0.808751	0.16	0.822517	0.333455	0.347371	0.78426	0.7646	0.271754	0.826272	0.173774	0.581209	0.467322	0.41601	0.458005
ADPRM	0.786995	0.395452	0.838863	0.092868	0.885584	0.480161	0.0615258	0.777557	0.508152	0.222635	0.744804	0.820576	0.0828183	0.851954	0.397642	0.723285	0.323	0.618194	0.662363	0.257761	0.325763	0.61537	0.345972	0.33012	0.693288	0.181236	0.430069	0.719268	0.769544	0.535482	0.241217	0.376454	0.701353	0.298693	0.644804	0.528321	0.502318	0.271762
ADRA1B	0.776125	0.106121	0.41271	0.776363	0.685894	0.379992	0.157377	0.86447	0.792668	0.130912	0.677822	0.945802	0.148046	0.0747361	0.844918	0.936056	0.805362	0.868313	0.215276	0.0781918	0.431199	0.368824	0.73139	0.817326	0.163252	0.341236	0.135332	0.860595	0.637738	0.344753	0.308865	0.688751	0.443172	0.556874	0.516779	0.950264	0.859692	0.0271623
ADRA2A	0.351974	0.0823322	0.289426	0.948179	0.0409741	0.97893	0.900566	0.0109235	0.671815	0.764683	0.189073	0.0327089	0.861082	0.142721	0.958924	0.139545	0.908985	0.0671387	0.0207677	0.98614	0.965243	0.747706	0.972281	0.151293	0.0215074	0.0567506	0.0454005	0.963295	0.803979	0.0468823	0.0660772	0.921882	0.266385	0.733661	0.524288	0.643877	0.159729	0.738621
ADRA2C	0.767925	0.0843345	0.386823	0.828804	0.386123	0.568369	0.140236	0.911014	0.507389	0.332857	0.648455	0.883617	0.0265285	0.973947	0.0806314	0.584388	0.107595	0.939554	0.0660161	0.97621	0.249903	0.112218	0.669231	0.987207	0.0801428	0.021373	0.0658581	0.961144	0.266112	0.188169	0.402629	0.81503	0.387735	0.612311	0.518263	0.681654	0.142672	0.751785
ADRB2	0.449895	0.629529	0.264969	0.736079	0.943396	0.229006	0.369457	0.150684	0.177965	0.210145	0.889302	0.222972	0.825426	0.675193	0.263383	0.0319071	0.390009	0.110703	0.952636	0.677561	0.30845	0.774682	0.221424	0.912626	0.150134	0.259359	0.0895652	0.909611	0.1802	0.197708	0.18212	0.868602	0.118615	0.881431	0.427088	0.699407	0.82859	0.123528
ADRBK1	0.159659	0.889779	0.504529	0.310021	0.47308	0.504598	0.393679	0.659816	0.205759	0.550343	0.739607	0.758391	0.562898	0.288771	0.413996	0.645525	0.688614	0.752731	0.444843	0.402055	0.230344	0.256142	0.721099	0.786131	0.261055	0.143524	0.133043	0.892128	0.0339693	0.0400768	0.0319916	0.982725	0.0648466	0.9352	0.31932	0.365023	0.604617	0.683647
ADRBK2	0.0161613	0.865704	0.994804	0.0239321	0.97526	0.0132119	0.925262	0.481197	0.0464817	0.648265	0.899027	0.242274	0.685462	0.951317	0.0464011	0.121411	0.951341	0.989595	0.533613	0.124563	0.0128233	0.556318	0.367757	0.755029	0.379855	0.793318	0.178627	0.679863	0.154083	0.363134	0.744009	0.824686	0.180078	0.819968	0.507231	0.227774	0.841198	0.307871
ADRM1	0.15246	0.58934	0.890351	0.473064	0.247701	0.559993	0.635378	0.597211	0.812309	0.403223	0.312452	0.411809	0.651612	0.33907	0.630123	0.41272	0.702733	0.69073	0.634601	0.268987	0.248046	0.521693	0.375591	0.569111	0.569343	0.132723	0.222197	0.848009	0.648906	0.764658	0.204805	0.576547	0.348985	0.651061	0.195838	0.560675	0.641559	0.657922
ADSL	0.217677	0.0736079	0.899647	0.845252	0.846337	0.843055	0.0747377	0.211563	0.541095	0.0622616	0.900696	0.616526	0.0737853	0.77969	0.790149	0.466603	0.1218	0.702388	0.361383	0.73097	0.824662	0.447251	0.30546	0.281311	0.865996	0.470984	0.902426	0.144211	0.961145	0.0835854	0.258201	0.104874	0.820015	0.180032	0.330398	0.284602	0.853806	0.38018
ADSS	0.10021	0.938787	0.446653	0.298913	0.405293	0.645525	0.565649	0.325504	0.409134	0.269117	0.760441	0.837026	0.440525	0.128839	0.688029	0.833513	0.252321	0.252493	0.147489	0.934329	0.71819	0.222397	0.392139	0.616483	0.822703	0.733501	0.785538	0.186087	0.768904	0.833469	0.246568	0.218765	0.811718	0.188329	0.211458	0.407435	0.658663	0.733012
ADSSL1	0.770452	0.758915	0.164378	0.28995	0.542291	0.0966711	0.663875	0.931911	0.890113	0.431064	0.198846	0.924123	0.671579	0.810497	0.0241514	0.654894	0.437805	0.110013	0.861837	0.894435	0.0257761	0.276073	0.931909	0.808798	0.0479281	0.710709	0.201648	0.6973	0.674558	0.0109353	0.00325733	0.989995	0.0279967	0.97205	0.200983	0.75832	0.189812	0.857838
AEBP1	0.201993	0.63587	0.553156	0.781751	0.68447	0.391909	0.776175	0.162687	0.227498	0.283896	0.843345	0.305315	0.451555	0.817343	0.381192	0.0710246	0.0372177	0.282544	0.993178	0.247571	0.0459393	0.89149	0.322379	0.512561	0.196857	0.269977	0.0897941	0.908696	0.900884	0.131805	0.11232	0.535772	0.361454	0.638593	0.256003	0.856494	0.105451	0.855103
AEBP2	0.521167	0.451611	0.384487	0.721205	0.835974	0.577868	0.235525	0.24347	0.408419	0.220633	0.793288	0.456404	0.337454	0.771037	0.406675	0.462977	0.222486	0.625405	0.596175	0.442468	0.625923	0.559331	0.193844	0.507973	0.805924	0.489382	0.869565	0.172082	0.24843	0.756224	0.764774	0.437296	0.683415	0.316631	0.496292	0.375684	0.804765	0.235376
AES	0.892162	0.950896	0.163139	0.0254577	0.342429	0.0961962	0.811062	0.932516	0.926535	0.295576	0.200229	0.580489	0.772178	0.90425	0.03385	0.966798	0.95963	0.947843	0.0948577	0.062303	0.099823	0.361963	0.386623	0.830815	0.418235	0.58032	0.197025	0.754416	0.0162866	0.53362	0.879246	0.956317	0.290489	0.709558	0.525123	0.560953	0.716279	0.204598
AFAP1	0.941505	0.924247	0.261203	0.0197368	0.276802	0.290013	0.844566	0.592116	0.0652651	0.950706	0.32971	0.065513	0.984691	0.208995	0.201008	0.890462	0.952334	0.723026	0.132248	0.171236	0.407279	0.142208	0.722583	0.742514	0.516733	0.931487	0.956522	0.040595	0.241857	0.906294	0.928397	0.106212	0.976592	0.0234542	0.324418	0.651432	0.214378	0.807592
AFAP1L1	0.514826	0.652079	0.519785	0.33667	0.42347	0.353828	0.539182	0.754587	0.600734	0.197893	0.718202	0.460112	0.377864	0.880004	0.167158	0.641034	0.509218	0.454514	0.454687	0.741937	0.278356	0.89288	0.635163	0.179522	0.16696	0.154233	0.0717162	0.933547	0.34202	0.269718	0.560086	0.766054	0.231251	0.768796	0.751321	0.33406	0.403773	0.349727
AFAP1L2	0.324085	0.695843	0.166619	0.85226	0.446613	0.487241	0.469582	0.627305	0.321034	0.222302	0.828947	0.0554341	0.513454	0.900447	0.730151	0.136652	0.195285	0.115928	0.959674	0.076767	0.656146	0.964355	0.146797	0.810837	0.064244	0.781419	0.0343249	0.941648	0.378141	0.613076	0.600454	0.532515	0.116436	0.88361	0.357189	0.958329	0.219199	0.118105
AFF2	0.915713	0.991085	0.31188	0.00290809	0.275895	0.0084625	0.979621	0.988083	0.360221	0.97745	0.0414283	0.94371	0.97794	0.945897	0.00199677	0.904624	0.991494	0.832563	0.0506887	0.921765	0.00578559	0.312598	0.460925	0.611477	0.654584	0.776934	0.245355	0.573822	0.362669	0.731038	0.738948	0.319742	0.751228	0.248818	0.795865	0.439974	0.344257	0.242514
AFF4	0.2623	0.776697	0.429252	0.55368	0.392297	0.488753	0.695998	0.398472	0.519832	0.768593	0.258534	0.687744	0.71218	0.285633	0.345155	0.612409	0.746384	0.486033	0.175942	0.8143	0.556884	0.754009	0.329424	0.595624	0.354964	0.480686	0.362059	0.624394	0.85121	0.103827	0.170195	0.798802	0.182766	0.81728	0.685316	0.690739	0.318763	0.256883
AFG3L2	0.196844	0.644498	0.783467	0.55163	0.342861	0.625621	0.377661	0.664695	0.504434	0.486365	0.52193	0.840068	0.517068	0.228868	0.410478	0.707094	0.628254	0.0915764	0.470921	0.725703	0.670481	0.42732	0.587466	0.400621	0.539168	0.273135	0.42865	0.667963	0.825326	0.171301	0.125407	0.806538	0.100538	0.899509	0.231343	0.496431	0.77941	0.457356
AFMID	0.0441934	0.0400458	0.956617	0.956379	0.207245	0.852252	0.564095	0.206943	0.122712	0.203614	0.91333	0.317676	0.0788248	0.887896	0.792336	0.442036	0.268382	0.964207	0.034584	0.588619	0.956867	0.577779	0.716835	0.4479	0.241819	0.280732	0.599725	0.53849	0.798569	0.577129	0.490868	0.216612	0.359692	0.640354	0.728794	0.274265	0.922824	0.0624363
AFTPH	0.226735	0.663997	0.763301	0.476831	0.411036	0.540003	0.501058	0.55723	0.334716	0.614369	0.559497	0.242845	0.829894	0.559095	0.338975	0.42442	0.608437	0.481629	0.437719	0.52692	0.637192	0.325299	0.602345	0.630342	0.456893	0.546819	0.275332	0.678856	0.147685	0.109179	0.0826547	0.927641	0.143784	0.856262	0.0757857	0.564939	0.777603	0.781913
AGAP1	0.575229	0.787185	0.0675057	0.823417	0.180951	0.544881	0.777125	0.540262	0.948989	0.254958	0.161756	0.969763	0.249691	0.05648	0.644671	0.706921	0.839126	0.45024	0.360908	0.453262	0.343638	0.110642	0.907852	0.738991	0.208631	0.30778	0.190206	0.822517	0.944684	0.0613658	0.0141345	0.912925	0.251553	0.748494	0.232966	0.906925	0.29378	0.419301
AGAP2	0.055492	0.906369	0.149933	0.920147	0.586071	0.80234	0.74008	0.0561288	0.0362796	0.687834	0.909802	0.0378435	0.67215	0.925454	0.658363	0.151634	0.549674	0.780925	0.388023	0.708691	0.648979	0.674238	0.50635	0.185779	0.598081	0.148787	0.0596796	0.944577	0.0469986	0.8198	0.149081	0.93148	0.460508	0.539538	0.251182	0.383424	0.43316	0.839205
AGBL5	0.34487	0.601878	0.413473	0.740561	0.520271	0.889556	0.118518	0.274729	0.564884	0.612414	0.366943	0.267662	0.690977	0.799468	0.235619	0.844394	0.35495	0.753163	0.10237	0.581063	0.879539	0.460925	0.807222	0.277186	0.278808	0.820549	0.555195	0.261419	0.528618	0.238716	0.788157	0.60249	0.505701	0.494345	0.140354	0.196069	0.882312	0.742514
AGFG1	0.222588	0.663806	0.841915	0.314502	0.36229	0.275074	0.78399	0.64397	0.157704	0.818364	0.536899	0.323666	0.325093	0.743843	0.616811	0.437934	0.878934	0.424032	0.366694	0.337032	0.641941	0.489663	0.614443	0.649485	0.289144	0.644622	0.461648	0.440595	0.887913	0.164902	0.82486	0.148906	0.458793	0.541253	0.220311	0.520719	0.498146	0.765737
AGFG2	0.490275	0.535517	0.642592	0.40718	0.304736	0.240231	0.885152	0.511161	0.217773	0.738129	0.561976	0.294761	0.757155	0.842731	0.125891	0.233798	0.387505	0.128967	0.971158	0.283192	0.0318639	0.327941	0.739038	0.215584	0.587559	0.3546	0.135881	0.858856	0.878606	0.0318171	0.0403094	0.932759	0.796329	0.203717	0.211922	0.499722	0.645685	0.673589
AGGF1	0.376383	0.728404	0.332475	0.593106	0.360131	0.456198	0.658219	0.543586	0.827946	0.749762	0.127765	0.213844	0.895122	0.296663	0.497575	0.790424	0.832779	0.394068	0.207374	0.540564	0.593282	0.644897	0.261797	0.582414	0.587605	0.397986	0.677941	0.384439	0.447417	0.164146	0.831491	0.732143	0.389219	0.610828	0.370307	0.574163	0.592009	0.445953
AGK	0.739464	0.342105	0.486175	0.452326	0.40348	0.470144	0.463106	0.707223	0.879386	0.340389	0.264779	0.886565	0.354284	0.171912	0.567082	0.600665	0.430508	0.339579	0.334269	0.844955	0.522387	0.166728	0.740382	0.396681	0.695745	0.415378	0.693959	0.361373	0.659551	0.32742	0.334691	0.669207	0.411653	0.588393	0.551729	0.50343	0.668026	0.250626
AGPAT3	0.450324	0.789283	0.123141	0.747616	0.0613531	0.605328	0.839212	0.814948	0.806588	0.29529	0.41085	0.929828	0.249976	0.29904	0.320529	0.530504	0.464142	0.157636	0.555028	0.561677	0.764475	0.358209	0.511125	0.818439	0.322379	0.650481	0.296201	0.603432	0.16688	0.861913	0.720859	0.640007	0.0926115	0.907435	0.450913	0.219987	0.735469	0.56341
AGPAT4	0.171053	0.796434	0.942172	0.0660278	0.720953	0.0665774	0.881784	0.756789	0.0926297	0.37376	0.894785	0.460397	0.903299	0.893125	0.0247219	0.442684	0.839515	0.889426	0.651742	0.114546	0.101248	0.111894	0.547186	0.738342	0.832901	0.153364	0.929108	0.163432	0.0128548	0.941775	0.979991	0.863309	0.812181	0.187865	0.335265	0.407157	0.4479	0.754566
AGPAT5	0.0273646	0.782799	0.872855	0.904129	0.710418	0.771772	0.418246	0.109192	0.164426	0.0771834	0.943459	0.371589	0.115147	0.796425	0.801179	0.261604	0.163767	0.892405	0.178835	0.681145	0.923276	0.602994	0.60763	0.211412	0.515064	0.703021	0.412174	0.440732	0.113018	0.0442648	0.193986	0.940554	0.83494	0.165106	0.106239	0.756327	0.352508	0.857653
AGPAT6	0.836146	0.766257	0.250715	0.119947	0.767195	0.2727	0.720694	0.244117	0.141114	0.536089	0.808734	0.532376	0.526101	0.771893	0.187031	0.330815	0.700229	0.915159	0.241311	0.571046	0.372005	0.610967	0.636275	0.421341	0.309632	0.426499	0.469062	0.559725	0.965682	0.121568	0.0802699	0.131805	0.19148	0.808566	0.0362473	0.915546	0.572263	0.816029
AGPAT9	0.470061	0.599495	0.663997	0.319794	0.828548	0.794612	0.937783	0.00902379	0.590532	0.307971	0.610078	0.362651	0.754398	0.668156	0.226681	0.0558698	0.0596261	0.163594	0.933638	0.948534	0.168646	0.376564	0.947298	0.114026	0.144804	0.351167	0.494416	0.578078	0.816135	0.135179	0.144137	0.82108	0.259896	0.74015	0.119449	0.402661	0.189256	0.946788
AGPS	0.310545	0.69651	0.649981	0.402555	0.384223	0.365096	0.752385	0.511377	0.708381	0.52808	0.326087	0.388038	0.820386	0.303984	0.458971	0.384828	0.622987	0.71547	0.64859	0.132248	0.512759	0.770186	0.622694	0.27904	0.264022	0.342243	0.846407	0.221739	0.465391	0.751396	0.859586	0.192008	0.428479	0.571568	0.514184	0.800315	0.421062	0.242607
AGRN	0.947464	0.787138	0.174819	0.0653604	0.220284	0.422823	0.734726	0.700142	0.926583	0.711527	0.0795195	0.919844	0.510697	0.0636113	0.704574	0.836838	0.745089	0.763827	0.315487	0.57545	0.123052	0.852044	0.913739	0.188653	0.0461203	0.783799	0.37913	0.39524	0.933923	0.204223	0.820672	0.0915542	0.880597	0.119449	0.340317	0.490127	0.857745	0.21016
AGT	0.149361	0.929157	0.0748951	0.845728	0.17007	0.702258	0.838176	0.222184	0.0816171	0.929777	0.398598	0.684511	0.707901	0.194162	0.494247	0.0104918	0.0858771	0.0286257	0.993567	0.942705	0.0676568	0.108742	0.446	0.982942	0.18958	0.858032	0.065492	0.868604	0.0606096	0.0694509	0.107143	0.957713	0.0116344	0.988412	0.210763	0.206035	0.932882	0.318671
AGTPBP1	0.367754	0.942744	0.61394	0.041476	0.520789	0.202366	0.719615	0.731834	0.865179	0.730931	0.115036	0.586194	0.830465	0.488637	0.137682	0.781918	0.503346	0.376236	0.345236	0.835802	0.258538	0.0695745	0.857467	0.887364	0.297441	0.274874	0.115744	0.884577	0.206433	0.283562	0.221266	0.831142	0.0340224	0.966024	0.592797	0.599008	0.623945	0.205201
AHCTF1	0.181398	0.805301	0.869899	0.135965	0.25992	0.274686	0.770217	0.78956	0.743421	0.548436	0.284468	0.784064	0.618047	0.256157	0.369212	0.541557	0.500108	0.100427	0.828203	0.39627	0.353525	0.385186	0.257393	0.443868	0.86683	0.575011	0.602059	0.372494	0.982957	0.505991	0.223825	0.032806	0.51919	0.480857	0.0890887	0.751553	0.613516	0.761472
AHCYL2	0.775839	0.673865	0.0686022	0.812977	0.140883	0.379086	0.694141	0.882043	0.889207	0.867563	0.0616895	0.964914	0.457545	0.053152	0.536275	0.198437	0.281249	0.0890721	0.703294	0.957169	0.255429	0.662418	0.642533	0.61931	0.194076	0.145126	0.101602	0.912815	0.0528153	0.117264	0.110109	0.952362	0.08399	0.916056	0.411931	0.797719	0.360712	0.381849
AHDC1	0.438358	0.908991	0.495471	0.0692696	0.176547	0.177842	0.923492	0.73477	0.483505	0.880673	0.155654	0.340211	0.923552	0.313492	0.205097	0.696084	0.958162	0.9323	0.166573	0.104616	0.230517	0.310744	0.491425	0.51029	0.697645	0.626041	0.698535	0.281739	0.111971	0.920137	0.962075	0.110051	0.255493	0.744554	0.420506	0.439603	0.345972	0.735561
AHNAK	0.0695557	0.0191648	0.650505	0.983648	0.902249	0.982082	0.0392902	0.0064764	0.022931	0.0281274	0.988797	0.68898	0.0628506	0.636874	0.868118	0.00466301	0.00418807	0.754847	0.985579	0.383101	0.95052	0.955687	0.195977	0.505145	0.124502	0.430114	0.563936	0.482654	0.954688	0.10121	0.0508958	0.299151	0.12427	0.875776	0.378233	0.865811	0.70381	0.124409
AHR	0.00729405	0.428394	0.0378528	0.996377	0.0410604	0.995639	0.0616122	0.00617417	0.392162	0.658991	0.45881	0.217648	0.0878578	0.0853856	0.979747	0.0660161	0.0434783	0.0251284	0.943008	0.206381	0.9826	0.971772	0.873042	0.0760638	0.0252155	0.937712	0.0374828	0.891396	0.419497	0.485749	0.514658	0.64245	0.289747	0.710299	0.772689	0.585937	0.0751367	0.76277
AHSA1	0.533705	0.057685	0.810212	0.809354	0.211822	0.809637	0.33591	0.555416	0.624619	0.178013	0.726974	0.666635	0.225445	0.327375	0.791195	0.655239	0.364622	0.241786	0.377099	0.779802	0.698588	0.687633	0.328451	0.446278	0.548577	0.248284	0.768421	0.352906	0.230107	0.132096	0.249535	0.859877	0.189024	0.811023	0.351395	0.409011	0.694262	0.493974
AHSA2	0.144832	0.588005	0.111985	0.957714	0.77026	0.844437	0.168473	0.133716	0.420576	0.48484	0.590866	0.758772	0.228012	0.175811	0.838452	0.38893	0.163119	0.720867	0.571823	0.302405	0.832045	0.267822	0.565496	0.437888	0.717669	0.830435	0.89135	0.101098	0.755933	0.898092	0.902164	0.102431	0.922221	0.0778252	0.717669	0.439928	0.21702	0.536201
AIDA	0.151268	0.580616	0.907418	0.394689	0.62955	0.82151	0.222616	0.201546	0.661899	0.120328	0.787185	0.189027	0.194542	0.847865	0.766663	0.153361	0.143647	0.702474	0.732265	0.661975	0.552265	0.472745	0.718689	0.164689	0.552192	0.742792	0.72389	0.221831	0.173976	0.890879	0.935377	0.128432	0.697553	0.302494	0.222675	0.717901	0.56633	0.538658
AIF1L	0.0402841	0.982265	0.0514397	0.846348	0.0602737	0.574587	0.947498	0.374207	0.00610221	0.992182	0.328137	0.049729	0.967006	0.217077	0.680517	0.0104054	0.973274	0.327836	0.650447	0.124995	0.952161	0.832437	0.744136	0.0442662	0.519236	0.162288	0.222426	0.837483	0.516403	0.152338	0.301245	0.816368	0.336841	0.663206	0.73037	0.0809307	0.391304	0.871558
AIFM2	0.406274	0.54386	0.0723207	0.942124	0.0810414	0.924485	0.741678	0.120979	0.64693	0.759821	0.202279	0.0885233	0.135875	0.141485	0.977845	0.111481	0.706101	0.0838478	0.752774	0.19766	0.943958	0.74956	0.93608	0.0917308	0.0895522	0.0796339	0.0691076	0.945172	0.677059	0.0703816	0.0867846	0.909144	0.529155	0.470891	0.793223	0.629647	0.317605	0.176323
AIFM3	0.468202	0.243278	0.716915	0.649504	0.196408	0.241138	0.722033	0.902768	0.546672	0.246949	0.701945	0.761054	0.716269	0.154131	0.472283	0.133759	0.42442	0.119079	0.620871	0.962307	0.26985	0.414341	0.422082	0.929452	0.171549	0.0686041	0.00613272	0.994462	0.0742206	0.0389716	0.0584574	0.967834	0.0152962	0.98475	0.51525	0.194354	0.925002	0.150459
AIG1	0.0687452	0.822654	0.831855	0.619756	0.737878	0.164673	0.709469	0.594232	0.201325	0.805635	0.485364	0.158505	0.577066	0.718075	0.659694	0.039247	0.517637	0.355036	0.892103	0.467337	0.554898	0.0935385	0.805275	0.863354	0.345184	0.160137	0.0963844	0.915515	0.308225	0.216729	0.501454	0.793218	0.0544174	0.945629	0.293362	0.882776	0.186057	0.593168
AIMP1	0.0972063	0.0275076	0.150791	0.987462	0.143172	0.9864	0.0307845	0.0490048	0.487605	0.243612	0.738987	0.13578	0.0431682	0.143482	0.98355	0.327274	0.0612668	0.147014	0.460516	0.174518	0.987738	0.655465	0.253592	0.198943	0.846296	0.581602	0.924805	0.109153	0.93561	0.326082	0.278792	0.0987087	0.848382	0.151664	0.179614	0.585659	0.803745	0.431074
AIMP2	0.543526	0.130339	0.616562	0.791476	0.348258	0.836449	0.277449	0.333319	0.596825	0.611556	0.343631	0.374536	0.540744	0.318912	0.756394	0.482881	0.250507	0.324295	0.422564	0.763611	0.780925	0.498609	0.560119	0.189719	0.702281	0.503982	0.893318	0.14865	0.968532	0.139076	0.185784	0.0781177	0.723185	0.276861	0.139937	0.458886	0.638917	0.811162
AIP	0.237986	0.0246472	0.925772	0.917429	0.666465	0.820301	0.195026	0.206079	0.41681	0.101974	0.88177	0.31644	0.196159	0.78587	0.722735	0.239066	0.270066	0.606839	0.646561	0.5106	0.635033	0.354686	0.479512	0.664874	0.538101	0.187826	0.368696	0.747277	0.0396114	0.033155	0.199977	0.969346	0.190785	0.809261	0.135116	0.787198	0.457078	0.726847
AK1	0.75286	0.956522	0.0309401	0.257532	0.0550926	0.183628	0.934847	0.931221	0.604453	0.965866	0.0430015	0.851479	0.925359	0.0657031	0.228392	0.556021	0.879539	0.0442554	0.84081	0.466215	0.175467	0.476175	0.902104	0.541439	0.0824604	0.0328146	0.101876	0.94151	0.119532	0.0852141	0.0517683	0.94957	0.0490405	0.951006	0.831464	0.198943	0.653935	0.188004
AK2	0.556445	0.316648	0.523503	0.680254	0.497431	0.906006	0.065973	0.470014	0.192029	0.474113	0.786566	0.305981	0.144623	0.70096	0.852144	0.654203	0.160701	0.751349	0.0958076	0.913087	0.857778	0.795216	0.101789	0.3418	0.839158	0.776384	0.706773	0.217025	0.983772	0.141345	0.135993	0.0493253	0.813155	0.186892	0.205618	0.279364	0.803096	0.682952
AK3	0.290999	0.435879	0.903032	0.259773	0.642157	0.547774	0.446008	0.324597	0.0757056	0.738225	0.813072	0.200152	0.667586	0.555006	0.664638	0.22335	0.581063	0.828505	0.47934	0.341997	0.612409	0.762167	0.521785	0.160842	0.500185	0.755011	0.566728	0.301739	0.0440321	0.868311	0.945614	0.829688	0.515435	0.484611	0.658617	0.229211	0.653194	0.398628
AK5	0.014016	0.0510584	0.839102	0.988654	0.793921	0.977074	0.0492638	0.015932	0.123808	0.034468	0.970776	0.0735	0.042883	0.388324	0.982314	0.0126074	0.00677864	0.597081	0.923924	0.931696	0.942835	0.0358765	0.989803	0.50686	0.0901085	0.933547	0.0634783	0.81135	0.517159	0.236156	0.246336	0.790135	0.524984	0.475063	0.193149	0.614212	0.706128	0.534022
AKAP1	0.933591	0.680683	0.174151	0.128576	0.340357	0.212728	0.915764	0.381288	0.791571	0.500572	0.27131	0.949796	0.514881	0.404868	0.0647523	0.701999	0.414058	0.36691	0.81063	0.477095	0.0756876	0.162001	0.479698	0.89631	0.465004	0.0991304	0.795698	0.47103	0.908039	0.0977199	0.133085	0.483655	0.276907	0.723139	0.167841	0.350793	0.896728	0.406183
AKAP10	0.0336575	0.927298	0.875572	0.481836	0.802729	0.0960667	0.559475	0.864902	0.0855263	0.950133	0.261156	0.525435	0.889322	0.268327	0.206047	0.505764	0.761884	0.541255	0.652822	0.27529	0.215492	0.592982	0.425419	0.269862	0.67586	0.498993	0.462838	0.528101	0.878315	0.165368	0.199337	0.234411	0.680495	0.319551	0.480069	0.534301	0.729443	0.236396
AKAP12	0.0139683	0.943412	0.140113	0.974113	0.405855	0.952031	0.14369	0.0698156	0.211337	0.831522	0.419765	0.0567652	0.810022	0.0952743	0.957878	0.0190406	0.178662	0.744139	0.451103	0.951988	0.911705	0.516131	0.832715	0.669973	0.107398	0.633272	0.116522	0.842334	0.0283271	0.946487	0.920486	0.86232	0.247381	0.752665	0.636368	0.635394	0.395754	0.285992
AKAP6	0.00357551	0.00734172	0.974447	0.995662	0.952765	0.978801	0.0179612	0.0101464	0.0380912	0.00715103	0.99385	0.0353713	0.00713131	0.981934	0.972806	0.0314753	0.0227538	0.987522	0.377531	0.054704	0.9864	0.0121442	0.903124	0.737694	0.941086	0.44984	0.841785	0.205355	0.0225686	0.965333	0.975745	0.232259	0.874015	0.126031	0.744785	0.43571	0.674238	0.141884
AKAP7	0.170624	0.903795	0.526793	0.215294	0.815077	0.100082	0.670696	0.766159	0.752527	0.683209	0.197035	0.937435	0.195018	0.714938	0.0991728	0.302016	0.859937	0.161478	0.893787	0.370666	0.0512068	0.0991008	0.888199	0.924956	0.110781	0.28627	0.0425629	0.951121	0.0481619	0.0310028	0.0290251	0.981154	0.0278113	0.972235	0.735978	0.552795	0.628998	0.132752
AKAP8	0.447273	0.636823	0.288234	0.70738	0.456198	0.491732	0.587885	0.457277	0.736604	0.38954	0.402412	0.433869	0.516592	0.600361	0.479795	0.681016	0.626268	0.193558	0.494884	0.449549	0.685463	0.349495	0.513303	0.595114	0.565032	0.246362	0.70087	0.451442	0.855107	0.842776	0.119009	0.207946	0.392556	0.60749	0.114814	0.415593	0.535042	0.891073
AKAP8L	0.372569	0.835765	0.243421	0.425057	0.185571	0.320798	0.709123	0.866241	0.928299	0.402031	0.152079	0.885899	0.833413	0.120662	0.177427	0.892578	0.838478	0.649497	0.0606191	0.876344	0.382108	0.310095	0.605034	0.837304	0.260174	0.141419	0.161648	0.874783	0.969055	0.0326315	0.0273965	0.853246	0.140864	0.859182	0.641884	0.452072	0.512793	0.316909
AKIP1	0.340294	0.804968	0.0912948	0.858124	0.0702474	0.824576	0.53521	0.783947	0.856026	0.676487	0.138587	0.259104	0.731577	0.207283	0.801654	0.509952	0.579379	0.10617	0.694055	0.665818	0.414663	0.891629	0.190322	0.158246	0.621535	0.948238	0.884622	0.0604119	0.531352	0.29316	0.728478	0.589111	0.837768	0.162279	0.605961	0.367572	0.832854	0.149995
AKR1A1	0.761823	0.0676964	0.588005	0.784516	0.499417	0.897759	0.109235	0.281767	0.368707	0.118183	0.880196	0.562803	0.168774	0.549681	0.782257	0.803117	0.234014	0.382885	0.228703	0.573723	0.910453	0.492954	0.585102	0.328312	0.528414	0.708009	0.687689	0.256934	0.0903327	0.924209	0.839228	0.662983	0.397284	0.602763	0.58589	0.456151	0.414851	0.463428
AKT1S1	0.502288	0.103213	0.904224	0.402412	0.255127	0.663141	0.457925	0.642114	0.842725	0.0843822	0.733219	0.810973	0.128554	0.556908	0.651517	0.698156	0.268943	0.904236	0.109969	0.839385	0.575752	0.536016	0.280801	0.512283	0.71512	0.216339	0.836201	0.279359	0.224232	0.840158	0.944916	0.12151	0.864513	0.135534	0.212571	0.640957	0.627144	0.573283
AKT2	0.221825	0.28709	0.428394	0.913186	0.595354	0.132723	0.868011	0.570528	0.898169	0.201421	0.351497	0.309214	0.292954	0.794428	0.596083	0.520271	0.392254	0.689996	0.130262	0.822158	0.843314	0.898952	0.0515899	0.753731	0.527626	0.645904	0.71222	0.263524	0.371685	0.501047	0.584342	0.64053	0.628581	0.371466	0.126912	0.892092	0.184157	0.817651
AKT3	0.209048	0.982742	0.055492	0.118183	0.576011	0.240663	0.753335	0.520228	0.448036	0.894451	0.150362	0.895312	0.590948	0.15223	0.345821	0.234532	0.889772	0.605242	0.582488	0.219723	0.399637	0.0787986	0.811347	0.834106	0.475016	0.636934	0.362471	0.541144	0.913099	0.107666	0.0944044	0.675547	0.73825	0.261797	0.572865	0.259711	0.79962	0.277325
ALAD	0.913854	0.799867	0.0494375	0.462004	0.0603169	0.476361	0.720997	0.939856	0.93483	0.841295	0.050677	0.901778	0.848341	0.0590473	0.392793	0.688528	0.683131	0.0418807	0.92781	0.441561	0.0623894	0.889728	0.799898	0.127468	0.114721	0.362746	0.0750114	0.91492	0.999069	0.000639832	0.00168683	0.888029	0.12821	0.871836	0.0625753	0.377955	0.917215	0.639473
ALAS1	0.442696	0.677965	0.908562	0.0667906	0.229222	0.413108	0.73274	0.700574	0.630816	0.620376	0.314169	0.561282	0.665399	0.52553	0.28259	0.817322	0.777471	0.38526	0.232632	0.684254	0.412676	0.375406	0.397052	0.768518	0.497358	0.256018	0.169977	0.847918	0.162459	0.866333	0.134307	0.834691	0.187402	0.812645	0.236164	0.450496	0.556271	0.750718
ALDH16A1	0.721014	0.450753	0.376812	0.497426	0.367989	0.678252	0.248867	0.723414	0.576421	0.387204	0.548865	0.662832	0.593991	0.12399	0.76305	0.614006	0.428565	0.633133	0.334657	0.699279	0.487414	0.703625	0.139288	0.390053	0.833132	0.838673	0.838581	0.125126	0.457131	0.793741	0.855747	0.188692	0.89631	0.103736	0.147863	0.37967	0.670159	0.820386
ALDH18A1	0.218583	0.547054	0.283705	0.89898	0.680195	0.858296	0.346315	0.0822503	0.431112	0.271262	0.748379	0.416278	0.286013	0.533897	0.754683	0.561677	0.245931	0.576702	0.16096	0.756055	0.919045	0.643182	0.173589	0.315519	0.860388	0.90087	0.895103	0.0799542	0.96795	0.236854	0.950384	0.0286761	0.952767	0.0472791	0.780384	0.152591	0.871976	0.134931
ALDH1A1	0.0504863	0.966724	0.0745614	0.888301	0.981348	0.0422262	0.869565	0.0533656	0.0482456	0.19222	0.953328	0.144623	0.268803	0.940763	0.358087	0.0584603	0.237209	0.943353	0.46479	0.857951	0.461811	0.982386	0.00644294	0.769723	0.552471	0.74476	0.0312128	0.949474	0.0222196	0.0194858	0.125233	0.98383	0.0077408	0.992306	0.815519	0.108696	0.0508019	0.955085
ALDH1A3	0.0529653	0.0194985	0.997616	0.034611	0.999741	0.0135573	0.00427443	0.0902811	0.0412376	0.000476735	0.99876	0.118475	0.00560996	0.999905	0.00104593	0.931696	0.00405855	0.998359	0.165364	0.977937	0.00315185	0.988366	0.913183	0.377074	0.00120515	0.0712586	0.655789	0.71286	0.506166	0.533213	0.446021	0.565554	0.730509	0.269537	0.435107	0.69199	0.193149	0.720636
ALDH2	0.281131	0.952422	0.123522	0.206522	0.602694	0.326972	0.67061	0.429688	0.282227	0.581426	0.638921	0.698203	0.822288	0.32224	0.168965	0.0981823	0.516428	0.138811	0.955745	0.483572	0.0718881	0.904978	0.627654	0.632613	0.0638732	0.123341	0.108284	0.912082	0.399895	0.0103537	0.0494998	0.969404	0.356216	0.643831	0.418977	0.43075	0.556642	0.548438
ALDH3A2	0.140208	0.778986	0.198274	0.891257	0.276758	0.579854	0.59829	0.564138	0.699752	0.78094	0.168097	0.630123	0.848911	0.111248	0.535989	0.334096	0.63132	0.261345	0.606019	0.16735	0.883856	0.820849	0.369241	0.486187	0.286734	0.724211	0.127185	0.808055	0.00901582	0.890007	0.861273	0.964402	0.121999	0.878048	0.752202	0.474553	0.34041	0.293409
ALDH4A1	0.521834	0.642735	0.140065	0.822368	0.0693407	0.463538	0.49946	0.962739	0.6629	0.741895	0.207618	0.422934	0.720928	0.138443	0.78511	0.428781	0.681836	0.141833	0.675791	0.462674	0.554294	0.572078	0.505238	0.750626	0.259155	0.0902517	0.333638	0.824073	0.0196021	0.199453	0.897569	0.952071	0.477705	0.522342	0.912997	0.151571	0.640818	0.115927
ALDH5A1	0.982408	0.967439	0.0338959	0.0152555	0.176935	0.00561288	0.984457	0.99266	0.939741	0.9334	0.0297483	0.967576	0.973662	0.0552439	0.0201578	0.856871	0.952938	0.0436078	0.941022	0.745434	0.00341091	0.298739	0.89339	0.631455	0.118337	0.169199	0.0791304	0.926911	0.225279	0.902571	0.824919	0.174849	0.0504311	0.949615	0.655558	0.14003	0.864327	0.272319
ALDH6A1	0.0814264	0.732838	0.842487	0.70328	0.826648	0.632054	0.255645	0.192608	0.154033	0.357456	0.857933	0.159361	0.443092	0.820766	0.628221	0.0910151	0.0759466	0.288718	0.959328	0.484392	0.229265	0.862427	0.464633	0.507416	0.172152	0.494233	0.165217	0.811167	0.0595044	0.196836	0.267683	0.925256	0.0562714	0.943775	0.880921	0.119079	0.857004	0.0954853
ALDH7A1	0.465723	0.56045	0.330759	0.726688	0.746298	0.672121	0.240318	0.274297	0.119279	0.555349	0.825515	0.295236	0.31064	0.713226	0.691262	0.358577	0.180433	0.689046	0.478779	0.793834	0.54432	0.7751	0.190229	0.457171	0.623992	0.498169	0.270526	0.700092	0.311947	0.360109	0.59836	0.74017	0.179383	0.820664	0.25781	0.713683	0.659405	0.388013
ALDH9A1	0.334811	0.928299	0.115751	0.362128	0.178101	0.550019	0.604076	0.770433	0.369518	0.822702	0.283658	0.133023	0.945992	0.311781	0.375107	0.157247	0.378524	0.196753	0.883166	0.446786	0.363283	0.843284	0.543803	0.205525	0.280755	0.0756979	0.209062	0.874737	0.465275	0.747383	0.32486	0.473302	0.284185	0.715862	0.394364	0.263743	0.807453	0.436359
ALDOC	0.00562548	0.981312	0.896739	0.826897	0.68434	0.0391175	0.927378	0.861275	0.105502	0.673627	0.791953	0.751545	0.492251	0.312066	0.471712	0.00345408	0.181555	0.469453	0.986961	0.864125	0.0519839	0.228238	0.896774	0.796978	0.0957634	0.800046	0.0268192	0.95167	0.00465333	0.000523499	0.0137273	0.999302	0.003291	0.996755	0.818022	0.683415	0.216001	0.189626
ALG13	0.0839054	0.643879	0.812452	0.821796	0.511809	0.664047	0.447649	0.310047	0.46639	0.890208	0.148789	0.350385	0.617476	0.705144	0.33926	0.536505	0.598118	0.577738	0.346704	0.181901	0.88934	0.163252	0.165106	0.729999	0.940484	0.805812	0.847597	0.129794	0.366508	0.818578	0.496161	0.301943	0.926856	0.07319	0.0292018	0.945953	0.434504	0.830305
ALG14	0.92663	0.362271	0.284992	0.230835	0.421355	0.529338	0.294115	0.788049	0.891352	0.145452	0.474018	0.833698	0.271465	0.27137	0.627746	0.939813	0.151116	0.249298	0.524416	0.661543	0.394629	0.598915	0.414527	0.62186	0.410772	0.098032	0.722059	0.598215	0.0958585	0.608132	0.879013	0.827129	0.355103	0.644943	0.397145	0.428571	0.523037	0.612728
ALG2	0.858028	0.184783	0.100353	0.880912	0.228013	0.881007	0.206511	0.464099	0.526459	0.682733	0.331093	0.178378	0.481791	0.523819	0.823904	0.756055	0.445879	0.178921	0.309874	0.473123	0.91205	0.257996	0.899787	0.576759	0.139844	0.139222	0.134874	0.891899	0.130177	0.146987	0.204397	0.896347	0.386113	0.613933	0.366228	0.542227	0.237925	0.811023
ALG3	0.731121	0.0169241	0.856789	0.880387	0.416433	0.903027	0.196667	0.17292	0.738129	0.0403318	0.904272	0.600647	0.0916611	0.426928	0.901968	0.602435	0.0719744	0.753853	0.211347	0.818358	0.905833	0.400019	0.423983	0.678641	0.545703	0.547094	0.385858	0.570938	0.661703	0.818171	0.851501	0.171126	0.5953	0.404746	0.189256	0.528553	0.826087	0.41105
ALG5	0.439169	0.51373	0.462767	0.689693	0.534217	0.703553	0.26618	0.445059	0.790379	0.319174	0.407418	0.716744	0.105068	0.55976	0.794238	0.623462	0.251803	0.4372	0.443331	0.44277	0.837744	0.791647	0.0712895	0.628117	0.792713	0.834462	0.75373	0.167048	0.89879	0.966671	0.878606	0.036994	0.941226	0.0588208	0.298878	0.498656	0.426486	0.744507
ALG6	0.580425	0.681636	0.13811	0.761585	0.64043	0.594836	0.374552	0.343034	0.0750858	0.757246	0.801726	0.332319	0.626509	0.462584	0.622041	0.488105	0.522905	0.714693	0.575148	0.334442	0.350935	0.377584	0.48577	0.781635	0.380273	0.59762	0.436613	0.496339	0.637215	0.654258	0.47208	0.32806	0.512654	0.487392	0.73227	0.563363	0.651432	0.122648
ALG8	0.917048	0.0690313	0.0672197	0.935974	0.286084	0.869652	0.150253	0.565908	0.760011	0.299008	0.464817	0.640962	0.466103	0.14082	0.81373	0.85454	0.246233	0.256768	0.267907	0.601097	0.88554	0.843191	0.125243	0.182025	0.832947	0.273638	0.891213	0.187872	0.239588	0.929735	0.91973	0.0976617	0.677019	0.323028	0.305831	0.38894	0.851998	0.308751
ALG9	0.397836	0.666285	0.391304	0.620042	0.356591	0.362549	0.74483	0.565304	0.822225	0.638206	0.177822	0.709898	0.395075	0.196919	0.735951	0.368939	0.863477	0.640862	0.425672	0.5068	0.263072	0.39937	0.701771	0.499397	0.348985	0.592586	0.559954	0.396751	0.822185	0.424383	0.533213	0.204281	0.677204	0.322842	0.217808	0.68666	0.243348	0.841429
ALKBH2	0.281417	0.0357551	0.944079	0.818936	0.875567	0.592246	0.158197	0.249471	0.233171	0.0453852	0.954424	0.639631	0.138443	0.920605	0.192355	0.387764	0.119339	0.836708	0.695134	0.350028	0.497345	0.309771	0.203996	0.271901	0.946463	0.670252	0.886911	0.132128	0.877094	0.175023	0.292985	0.198464	0.939186	0.0608603	0.0161305	0.0931677	0.977844	0.922221
ALKBH3	0.356741	0.695509	0.483648	0.519785	0.674539	0.483356	0.329433	0.515867	0.874571	0.120042	0.577613	0.913473	0.300181	0.473994	0.185604	0.792064	0.51699	0.347697	0.526488	0.202798	0.693752	0.790071	0.173079	0.479698	0.61588	0.265858	0.758764	0.355789	0.241275	0.896871	0.840275	0.166007	0.71753	0.282516	0.301289	0.888199	0.742051	0.116205
ALKBH4	0.393545	0.622378	0.526888	0.557637	0.336643	0.338845	0.758689	0.613143	0.830711	0.735221	0.131293	0.813445	0.621565	0.199106	0.40135	0.702431	0.822762	0.556064	0.273088	0.467035	0.461854	0.311162	0.526838	0.599379	0.591592	0.141876	0.176201	0.867368	0.516577	0.212017	0.528676	0.768439	0.16557	0.834477	0.0860758	0.564522	0.85858	0.588903
ALKBH5	0.361079	0.250524	0.874809	0.451135	0.334096	0.80519	0.158672	0.695782	0.89979	0.0654558	0.716724	0.589522	0.351716	0.394884	0.681373	0.665861	0.474979	0.436337	0.540909	0.400328	0.500928	0.692593	0.277556	0.463521	0.5972	0.354737	0.736751	0.341465	0.874826	0.213181	0.248604	0.192648	0.409335	0.590711	0.138083	0.707333	0.740706	0.511171
ALKBH7	0.408658	0.351878	0.393354	0.833	0.730495	0.631277	0.144208	0.581624	0.88196	0.28914	0.297721	0.573928	0.194923	0.635447	0.679091	0.93053	0.406675	0.488494	0.0687362	0.760718	0.8839	0.409892	0.671827	0.451516	0.409938	0.0127231	0.216522	0.924302	0.0684039	0.111738	0.0869009	0.949279	0.240799	0.759247	0.0852878	0.825948	0.514647	0.760452
ALOX5	0.331236	0.751764	0.389731	0.53442	0.868313	0.391132	0.488278	0.151159	0.0534897	0.470776	0.916476	0.836075	0.34487	0.513645	0.27679	0.0196883	0.0844955	0.142092	0.96792	0.926989	0.183412	0.734124	0.589367	0.786827	0.124641	0.940275	0.128146	0.472174	0.295428	0.672406	0.687296	0.533853	0.425141	0.574905	0.743905	0.489246	0.241031	0.405998
ALOX5AP	0.125858	0.752431	0.162614	0.923198	0.543845	0.909892	0.158931	0.133371	0.698179	0.495042	0.355788	0.580774	0.119236	0.302177	0.908814	0.0366996	0.121368	0.0478822	0.980182	0.666336	0.376322	0.526328	0.699731	0.245388	0.417447	0.984256	0.250297	0.0761098	0.171824	0.848011	0.234586	0.789902	0.214703	0.785343	0.565032	0.748494	0.585334	0.169463
ALPPL2	0.887872	0.17458	0.281798	0.60307	0.539053	0.501446	0.481888	0.47118	0.914664	0.228499	0.281798	0.938671	0.753066	0.122563	0.137016	0.656837	0.658305	0.59095	0.338327	0.506325	0.499935	0.1296	0.643413	0.944146	0.234912	0.259314	0.245217	0.79286	0.480107	0.627385	0.795719	0.265879	0.801474	0.198572	0.897469	0.927366	0.0119125	0.948225
ALYREF	0.413186	0.290904	0.904033	0.228547	0.155865	0.801002	0.686153	0.290402	0.680635	0.166667	0.708762	0.68413	0.787487	0.54778	0.110488	0.838867	0.815336	0.953802	0.0432192	0.210829	0.84271	0.31283	0.0248447	0.838926	0.973533	0.808741	0.91492	0.0909382	0.972313	0.982492	0.973651	0.00610749	0.939047	0.0609994	0.23964	0.617178	0.541902	0.635024
AMACR	0.0628814	0.412185	0.959525	0.648265	0.772678	0.465179	0.252925	0.490955	0.631388	0.598017	0.330997	0.238281	0.275554	0.791861	0.695541	0.348733	0.699149	0.476188	0.263115	0.651829	0.800354	0.854733	0.622462	0.187726	0.224344	0.494188	0.429794	0.559085	0.713239	0.780596	0.337599	0.253839	0.135534	0.864513	0.547789	0.565496	0.78094	0.150413
AMBRA1	0.198084	0.438596	0.194031	0.940932	0.100039	0.955831	0.345106	0.101895	0.844727	0.537471	0.201897	0.188932	0.346106	0.201198	0.933251	0.703078	0.325245	0.377445	0.103666	0.745995	0.946764	0.337026	0.630852	0.626263	0.412534	0.30659	0.198169	0.816751	0.170428	0.33091	0.86581	0.728362	0.163623	0.836423	0.176787	0.775749	0.518865	0.598498
AMFR	0.239655	0.581379	0.112843	0.941123	0.328483	0.851949	0.571866	0.125254	0.400887	0.668097	0.440217	0.655605	0.232956	0.263193	0.828088	0.148655	0.202755	0.245715	0.866284	0.421009	0.659687	0.786549	0.530963	0.267127	0.325902	0.833227	0.16508	0.665858	0.0515356	0.0824221	0.0938227	0.960389	0.114304	0.885742	0.266432	0.605405	0.408594	0.724576
AMMECR1L	0.332571	0.460908	0.626335	0.718059	0.497517	0.66245	0.368939	0.414792	0.464579	0.428442	0.599781	0.332985	0.457165	0.591804	0.648569	0.631708	0.368076	0.780968	0.234748	0.37792	0.846855	0.365301	0.504311	0.365857	0.720219	0.764805	0.722883	0.212952	0.498953	0.893555	0.960447	0.0742787	0.785483	0.214564	0.662696	0.585844	0.249003	0.452535
AMN	0.797101	0.167572	0.581426	0.483076	0.576227	0.33388	0.667156	0.456889	0.771262	0.132294	0.697082	0.790244	0.23771	0.432823	0.577446	0.265619	0.687924	0.38241	0.776391	0.39614	0.213721	0.0581719	0.994855	0.977519	0.00129786	0.835149	0.278078	0.441602	0.61738	0.14402	0.105631	0.873837	0.609947	0.390099	0.738482	0.928479	0.0628071	0.325067
AMOT	0.0282704	0.963673	0.527079	0.715294	0.785415	0.30478	0.541427	0.34502	0.0285088	0.872855	0.869708	0.014643	0.963488	0.955881	0.156699	0.137861	0.259056	0.698934	0.823799	0.169898	0.664609	0.66163	0.642301	0.830073	0.110874	0.0473684	0.143936	0.916522	0.701315	0.34993	0.553164	0.435202	0.0254936	0.974553	0.871419	0.187633	0.190878	0.528182
AMOTL2	0.968869	0.932542	0.0533467	0.0385202	0.0366133	0.146496	0.903329	0.981003	0.980454	0.724638	0.0275553	0.995436	0.976039	0.00475421	0.0909004	0.983377	0.918268	0.0727948	0.259445	0.918829	0.0197746	0.659683	0.699175	0.295402	0.278113	0.653272	0.503387	0.399863	0.871045	0.144137	0.214867	0.279898	0.590665	0.409382	0.716093	0.19009	0.673264	0.360295
AMPD3	0.0736556	0.3289	0.342391	0.964436	0.0572514	0.972842	0.0556539	0.454946	0.692696	0.284992	0.551392	0.431682	0.081392	0.0973662	0.969858	0.0560425	0.0431329	0.076767	0.849359	0.967273	0.824489	0.242931	0.870307	0.868175	0.0835265	0.66119	0.127231	0.824622	0.663215	0.408853	0.458934	0.496626	0.110179	0.889867	0.559238	0.618847	0.654167	0.19936
ANAPC10	0.21987	0.563549	0.919336	0.200944	0.724148	0.470619	0.382799	0.381158	0.528413	0.414998	0.561594	0.350005	0.499192	0.804222	0.31045	0.966884	0.702906	0.861275	0.033591	0.659125	0.668235	0.76569	0.34829	0.1798	0.667887	0.757849	0.826957	0.153867	0.435959	0.55869	0.292171	0.705968	0.930055	0.0699917	0.141003	0.74905	0.609715	0.626031
ANAPC11	0.761728	0.722397	0.125429	0.534277	0.214024	0.574846	0.696904	0.555157	0.288425	0.596014	0.620995	0.33346	0.826947	0.504992	0.290862	0.678598	0.768749	0.390311	0.547472	0.158111	0.570355	0.31195	0.307732	0.716418	0.733846	0.276201	0.839771	0.249153	0.768555	0.257911	0.139134	0.804967	0.778576	0.22147	0.110921	0.64777	0.773292	0.605822
ANAPC13	0.579949	0.384773	0.242039	0.815456	0.243297	0.812616	0.434178	0.356634	0.158705	0.724495	0.664712	0.181516	0.40078	0.580299	0.828563	0.567592	0.332714	0.502785	0.231769	0.819265	0.760114	0.327431	0.148558	0.830398	0.794428	0.422609	0.857117	0.1946	0.914437	0.162925	0.882271	0.0997557	0.519978	0.480069	0.578613	0.226893	0.714378	0.429684
ANAPC16	0.177632	0.524409	0.628862	0.836384	0.633781	0.302146	0.557532	0.584992	0.649886	0.235364	0.641161	0.240753	0.248075	0.768946	0.74603	0.341609	0.61107	0.491171	0.632874	0.539441	0.294547	0.570733	0.354547	0.556781	0.559423	0.39524	0.414416	0.618764	0.837308	0.224	0.121801	0.771231	0.340132	0.659915	0.289932	0.289747	0.758367	0.616576
ANAPC2	0.457523	0.656226	0.28771	0.671863	0.188204	0.46194	0.703726	0.747377	0.462815	0.702088	0.356932	0.692118	0.55415	0.284492	0.520776	0.595311	0.878503	0.41436	0.44726	0.294892	0.406243	0.456707	0.4695	0.653055	0.453323	0.594645	0.712082	0.282792	0.131689	0.373081	0.0742787	0.913215	0.305275	0.694771	0.292343	0.774636	0.347548	0.578289
ANAPC4	0.192315	0.221587	0.922435	0.588911	0.853676	0.446958	0.309788	0.242045	0.0739416	0.412185	0.904701	0.476847	0.241609	0.868023	0.308548	0.222141	0.136134	0.715556	0.783602	0.591468	0.324209	0.691295	0.453138	0.269259	0.533976	0.673364	0.76659	0.215378	0.78711	0.927815	0.863541	0.0958585	0.580745	0.419301	0.595763	0.526328	0.552332	0.283536
ANAPC7	0.446653	0.671672	0.267258	0.684306	0.4913	0.628211	0.30642	0.571737	0.713768	0.480025	0.352975	0.84159	0.610345	0.116763	0.577541	0.569708	0.414144	0.547645	0.507059	0.559734	0.442857	0.608464	0.394178	0.439974	0.560582	0.588238	0.860046	0.164943	0.44067	0.93084	0.865403	0.11168	0.728145	0.271901	0.132706	0.626634	0.578845	0.775934
ANGEL1	0.246234	0.226974	0.663854	0.867801	0.595829	0.714822	0.204352	0.472562	0.906369	0.43054	0.177965	0.919939	0.0823429	0.518304	0.597699	0.345538	0.267389	0.426709	0.66068	0.803592	0.267907	0.567303	0.36544	0.728701	0.398535	0.734188	0.184348	0.711121	0.823872	0.334342	0.225745	0.263495	0.173959	0.826087	0.26912	0.664921	0.729257	0.335589
ANGEL2	0.313263	0.898455	0.194365	0.33934	0.537801	0.537412	0.391391	0.536592	0.464245	0.617325	0.438215	0.292859	0.657602	0.540078	0.561092	0.541125	0.43189	0.338457	0.443245	0.630543	0.693623	0.440484	0.338139	0.506211	0.734171	0.542105	0.684531	0.322151	0.915368	0.172057	0.21795	0.152513	0.586261	0.413785	0.690785	0.297719	0.675211	0.25591
ANGPTL2	0.0124428	0.00166857	0.997521	0.965389	0.995121	0.965502	0.00574241	0.00496524	0.00567315	0.00362319	0.998522	0.0195873	0.0119806	0.989351	0.953789	0.00449031	0.00211563	0.992617	0.805362	0.301239	0.980269	0.203949	0.0566886	0.58589	0.982294	0.896247	0.97611	0.0329062	0.0719521	0.937587	0.975105	0.0994649	0.965653	0.0343933	0.0111709	0.0357375	0.988551	0.918837
ANGPTL4	0.617182	0.192458	0.770738	0.447464	0.338975	0.684038	0.662234	0.252839	0.378385	0.256198	0.784992	0.349529	0.406485	0.789484	0.418941	0.0485299	0.155693	0.548983	0.971936	0.858728	0.0155434	0.0461667	0.872717	0.959349	0.192176	0.960915	0.948009	0.0356522	0.375872	0.915717	0.880177	0.120928	0.36683	0.633216	0.977241	0.928618	0.0105683	0.598081
ANGPTL7	0.602593	0.633486	0.409706	0.375191	0.907906	0.747938	0.136091	0.10509	0.397836	0.940074	0.0941552	0.156223	0.943425	0.0646572	0.846534	0.149475	0.956651	0.343293	0.311386	0.15552	0.917534	0.842449	0.872949	0.0771762	0.143228	0.762105	0.592586	0.285034	0.198755	0.803281	0.793567	0.527396	0.417354	0.582692	0.54663	0.29568	0.465143	0.636414
ANK1	0.601688	0.929157	0.0422387	0.560355	0.379258	0.30111	0.814991	0.504166	0.22726	0.951373	0.116657	0.791956	0.652753	0.231245	0.349434	0.583351	0.83265	0.687017	0.127024	0.814214	0.440655	0.263326	0.833225	0.852322	0.111987	0.669474	0.0223341	0.963432	0.00831782	0.014309	0.00657282	0.997615	0.0127932	0.987253	0.769306	0.791277	0.135255	0.302818
ANKFY1	0.122092	0.920385	0.065122	0.902698	0.625837	0.413972	0.316351	0.701395	0.821653	0.484125	0.251812	0.274223	0.686508	0.652943	0.42379	0.0972324	0.707785	0.257588	0.919995	0.296792	0.147187	0.669556	0.453416	0.326458	0.501993	0.679268	0.75286	0.223936	0.233074	0.824279	0.95876	0.1047	0.780986	0.21906	0.16251	0.805599	0.445583	0.653286
ANKIB1	0.0774218	0.961146	0.369851	0.240751	0.247096	0.190536	0.907517	0.652217	0.216486	0.925629	0.190265	0.576876	0.917657	0.195208	0.178378	0.190061	0.796209	0.313587	0.709728	0.628686	0.220586	0.680217	0.511588	0.374942	0.396357	0.0349657	0.131762	0.928192	0.443637	0.68561	0.383434	0.53141	0.548438	0.451608	0.548994	0.631547	0.521739	0.283026
ANKLE2	0.308781	0.612986	0.771739	0.377765	0.774923	0.482838	0.305945	0.375631	0.482408	0.185498	0.78914	0.349149	0.405534	0.901017	0.17001	0.738224	0.441993	0.712448	0.508743	0.27896	0.399983	0.414759	0.105219	0.735515	0.885974	0.860824	0.80032	0.134874	0.800663	0.934446	0.913564	0.0717194	0.838139	0.161908	0.295402	0.456012	0.566283	0.667656
ANKMY2	0.452517	0.965627	0.0126335	0.888778	0.132291	0.276068	0.813264	0.882863	0.935402	0.861032	0.0468631	0.845298	0.855282	0.306646	0.0833888	0.66409	0.883295	0.164932	0.625059	0.358577	0.240879	0.56874	0.787568	0.486141	0.173218	0.323982	0.198535	0.812723	0.155014	0.12436	0.089053	0.919265	0.294475	0.705572	0.367201	0.685779	0.479234	0.454992
ANKRA2	0.369851	0.954186	0.0388063	0.641161	0.349596	0.397047	0.660636	0.645309	0.572845	0.887395	0.12357	0.60445	0.767709	0.310069	0.322716	0.419455	0.763525	0.60481	0.207634	0.840076	0.426493	0.35654	0.752063	0.454575	0.338556	0.483753	0.650206	0.373959	0.545544	0.465216	0.590798	0.497208	0.188468	0.811579	0.671642	0.367016	0.200426	0.710485
ANKRD12	0.2254	0.972874	0.112796	0.109268	0.120202	0.177756	0.873753	0.914857	0.911423	0.957571	0.0279367	0.726823	0.954645	0.0737853	0.179234	0.774233	0.957472	0.069902	0.36881	0.355209	0.612927	0.219663	0.875267	0.777788	0.1296	0.124211	0.123249	0.902197	0.22621	0.359353	0.0654956	0.89309	0.0749513	0.925095	0.246964	0.542412	0.293316	0.84866
ANKRD13A	0.193841	0.971062	0.0670767	0.316552	0.110228	0.174474	0.863262	0.932084	0.67439	0.975877	0.030368	0.837406	0.904916	0.0446896	0.567938	0.479124	0.926299	0.149907	0.37779	0.769354	0.290445	0.28094	0.166172	0.822796	0.81932	0.940458	0.795057	0.0892906	0.0424616	0.976443	0.941659	0.155421	0.814545	0.185501	0.384769	0.611477	0.281682	0.717113
ANKRD13B	0.285755	0.697321	0.549151	0.571844	0.656319	0.339105	0.765295	0.236648	0.143307	0.85512	0.490132	0.851859	0.74584	0.459066	0.0875725	0.584042	0.86175	0.957126	0.134839	0.0901515	0.663054	0.277649	0.829285	0.722861	0.173728	0.0296568	0.13167	0.931487	0.875291	0.100861	0.118427	0.804851	0.152128	0.847919	0.343469	0.715676	0.529248	0.404468
ANKRD13C	0.248093	0.83095	0.315885	0.552059	0.391995	0.385605	0.646691	0.624153	0.670528	0.677155	0.247902	0.475801	0.754683	0.372825	0.389084	0.775571	0.715902	0.513881	0.188118	0.757739	0.456327	0.526606	0.726105	0.574349	0.210948	0.0787185	0.344302	0.828284	0.215856	0.413157	0.559388	0.785423	0.0830629	0.916983	0.469269	0.569853	0.505284	0.419996
ANKRD13D	0.200753	0.710574	0.531083	0.717773	0.842019	0.263417	0.362765	0.489962	0.626573	0.472016	0.429395	0.443472	0.431777	0.529143	0.618427	0.366176	0.775355	0.86814	0.403998	0.421398	0.226156	0.0916844	0.968295	0.75438	0.0707333	0.0270938	0.13103	0.932723	0.160889	0.118253	0.136342	0.904956	0.184759	0.815287	0.672754	0.179104	0.396588	0.727311
ANKRD17	0.505196	0.621472	0.786375	0.156465	0.193558	0.681534	0.733345	0.367083	0.824132	0.616419	0.184926	0.785775	0.737758	0.165637	0.377579	0.737965	0.796814	0.60006	0.352662	0.207893	0.57355	0.558774	0.732548	0.320478	0.293131	0.272677	0.366682	0.708833	0.566368	0.313983	0.808399	0.329107	0.177019	0.823028	0.224066	0.57472	0.52109	0.712802
ANKRD27	0.472826	0.219012	0.940599	0.117372	0.736583	0.396831	0.326756	0.551099	0.799294	0.0773741	0.794765	0.805553	0.194447	0.8646	0.134544	0.519192	0.152929	0.734165	0.720219	0.66517	0.152541	0.641791	0.143645	0.545425	0.801057	0.950755	0.270709	0.187918	0.291996	0.215973	0.838413	0.656468	0.796051	0.203996	0.32224	0.26328	0.89098	0.314453
ANKRD32	0.954996	0.317553	0.328185	0.128146	0.937783	0.25979	0.275895	0.195933	0.430015	0.19303	0.805063	0.748502	0.565465	0.628601	0.148997	0.888519	0.837313	0.984802	0.123138	0.0553948	0.12521	0.148605	0.248911	0.73774	0.917354	0.586087	0.842197	0.181098	0.370463	0.43782	0.517101	0.702594	0.62821	0.371836	0.390331	0.622833	0.681468	0.300037
ANKRD33B	0.818316	0.180683	0.494327	0.512109	0.00297915	0.838133	0.283235	0.998316	0.984649	0.126764	0.0563501	0.573262	0.622991	0.584768	0.261006	0.995337	0.969647	0.0357498	0.0167523	0.985536	0.0236173	0.325206	0.339436	0.886206	0.384491	0.0795881	0.351991	0.825629	0.509307	0.395475	0.645882	0.558108	0.698016	0.30203	0.428293	0.0647539	0.884769	0.799574
ANKRD37	0.497807	0.459287	0.517782	0.628909	0.148828	0.877855	0.136436	0.810112	0.949609	0.366848	0.120328	0.669963	0.18608	0.59941	0.647523	0.883122	0.453132	0.208065	0.663961	0.141142	0.596261	0.134375	0.925837	0.704923	0.146982	0.0452632	0.304668	0.866636	0.88355	0.0877152	0.0827129	0.843474	0.116205	0.883842	0.575415	0.362149	0.768379	0.226754
ANKRD39	0.695605	0.546863	0.31312	0.501478	0.790078	0.411597	0.282846	0.48396	0.427059	0.255768	0.760107	0.699344	0.297708	0.607207	0.425597	0.763179	0.536074	0.819179	0.236864	0.448297	0.516342	0.295912	0.708863	0.54371	0.409335	0.0861785	0.171716	0.887277	0.853188	0.0407166	0.0636924	0.915949	0.162325	0.837721	0.597293	0.704042	0.311162	0.346296
ANKRD46	0.871472	0.948608	0.0256007	0.26721	0.267001	0.224774	0.8453	0.738008	0.57275	0.917096	0.0955854	0.728154	0.839118	0.122944	0.387753	0.895298	0.715772	0.0907992	0.335305	0.794871	0.448556	0.185501	0.723324	0.723881	0.416983	0.747872	0.293959	0.532265	0.0577013	0.81759	0.119765	0.925896	0.108603	0.891443	0.452999	0.64346	0.423519	0.451979
ANKRD49	0.190503	0.902269	0.253957	0.466581	0.304995	0.511895	0.56552	0.657441	0.892639	0.772168	0.0883391	0.300371	0.611771	0.626795	0.511553	0.620094	0.619619	0.3075	0.481758	0.285739	0.77121	0.478168	0.110133	0.40331	0.934087	0.926087	0.922975	0.0586728	0.971847	0.882154	0.916473	0.0230921	0.734124	0.265922	0.180588	0.381339	0.461806	0.874339
ANKRD54	0.443316	0.89078	0.211194	0.200229	0.11718	0.342947	0.901343	0.669013	0.832571	0.869327	0.0754672	0.674242	0.936864	0.0814871	0.292574	0.652994	0.912223	0.178835	0.789819	0.0973619	0.182116	0.275331	0.373969	0.568879	0.806712	0.585995	0.609291	0.363524	0.429793	0.467078	0.887913	0.189332	0.768842	0.231204	0.262167	0.515899	0.433809	0.76467
ANKRD6	0.0390923	0.696653	0.968678	0.432542	0.997625	0.0673546	0.190752	0.00967143	0.00271739	0.0106312	0.998284	0.128554	0.0526766	0.982505	0.2998	0.0648936	0.049048	0.988342	0.75653	0.80968	0.0452917	0.0831557	0.971864	0.088069	0.367479	0.174645	0.327689	0.778032	0.848476	0.227955	0.162983	0.44986	0.572402	0.427644	0.147678	0.137851	0.93571	0.585056
ANKRD9	0.893497	0.144117	0.469823	0.41004	0.271879	0.685765	0.64492	0.337939	0.804157	0.489035	0.267162	0.0589522	0.857944	0.7853	0.574308	0.248867	0.593455	0.444281	0.450499	0.908078	0.230819	0.895708	0.158571	0.909104	0.0997961	0.096659	0.147643	0.895606	0.300023	0.715216	0.765414	0.376396	0.507926	0.49212	0.824047	0.0811162	0.18374	0.892602
ANKS3	0.383677	0.543431	0.622998	0.581331	0.515694	0.230215	0.716161	0.675144	0.465246	0.352498	0.663663	0.464011	0.720358	0.625939	0.218313	0.422736	0.665472	0.638314	0.556237	0.319589	0.41164	0.554278	0.615417	0.439603	0.361963	0.353776	0.423844	0.63103	0.877559	0.202769	0.739356	0.163215	0.177575	0.822471	0.389497	0.347548	0.866135	0.237601
ANKZF1	0.873379	0.568221	0.336289	0.177489	0.53603	0.264367	0.600449	0.718924	0.721682	0.540284	0.306827	0.889227	0.431682	0.309784	0.270039	0.636501	0.750054	0.75666	0.587453	0.125599	0.273045	0.443126	0.584036	0.30991	0.597942	0.386773	0.122792	0.86595	0.951664	0.0584574	0.10342	0.235109	0.692593	0.307453	0.620608	0.0959488	0.752851	0.703439
ANLN	0.0696987	0.557065	0.966056	0.304062	0.772549	0.802426	0.132291	0.233971	0.28218	0.237319	0.838339	0.103261	0.50832	0.879148	0.563754	0.962739	0.350892	0.900522	0.219982	0.020854	0.889038	0.701817	0.00533049	0.692686	0.992815	0.942883	0.947231	0.0422883	0.405828	0.968648	0.961494	0.0410074	0.871605	0.128442	0.463984	0.854408	0.16594	0.511773
ANO10	0.0417143	0.891543	0.701421	0.805444	0.359397	0.886447	0.31022	0.162126	0.166571	0.480406	0.80573	0.631644	0.133023	0.67272	0.717695	0.148871	0.15742	0.217909	0.815897	0.920254	0.22771	0.800825	0.485121	0.634699	0.182627	0.847048	0.527368	0.251213	0.15164	0.568637	0.808341	0.80107	0.525401	0.474645	0.48716	0.863447	0.393066	0.203671
ANO4	0.0426201	0.962624	0.963768	0.0303204	0.956133	0.00379949	0.927205	0.986097	0.819031	0.693745	0.155988	0.772273	0.954835	0.746601	0.0148331	0.14913	0.825008	0.413626	0.65403	0.972367	0.0134277	0.0533976	0.968249	0.8399	0.0969222	0.810801	0.144943	0.730343	0.0849814	0.108655	0.132329	0.937006	0.133633	0.866413	0.893437	0.633679	0.582275	0.0511264
ANO6	0.119136	0.0881007	0.955425	0.767925	0.889469	0.844653	0.0972324	0.103104	0.055492	0.0611175	0.972445	0.131311	0.0449748	0.920415	0.919083	0.0646345	0.0355339	0.577609	0.955313	0.568585	0.363542	0.787476	0.622045	0.0904793	0.528646	0.946087	0.872403	0.0656751	0.413855	0.788855	0.491682	0.331608	0.88755	0.112497	0.237323	0.798786	0.668722	0.312274
ANP32A	0.64488	0.720061	0.678108	0.0994947	0.363629	0.59924	0.447088	0.596304	0.786804	0.0518688	0.86823	0.753257	0.477988	0.589617	0.21413	0.889815	0.522991	0.853763	0.265533	0.257847	0.391218	0.158524	0.376425	0.740614	0.847363	0.764027	0.673501	0.240732	0.193288	0.966438	0.835854	0.10121	0.249791	0.750255	0.87077	0.106146	0.925512	0.0654955
ANP32B	0.836718	0.0614512	0.199657	0.903986	0.441993	0.786495	0.198351	0.521135	0.811642	0.816838	0.105835	0.494247	0.274983	0.419416	0.784729	0.556064	0.225379	0.426493	0.772894	0.151548	0.66232	0.781543	0.0673959	0.186289	0.942755	0.916247	0.934188	0.0566133	0.624477	0.443229	0.338646	0.605107	0.931538	0.0685084	0.526189	0.299898	0.717391	0.380782
ANP32E	0.476116	0.296386	0.805873	0.422483	0.622555	0.696645	0.284141	0.326454	0.154558	0.310593	0.871377	0.399544	0.513645	0.488542	0.628411	0.436639	0.333146	0.713225	0.33755	0.688442	0.654764	0.384769	0.0705942	0.798878	0.91258	0.965767	0.983341	0.0187643	0.90798	0.977606	0.95812	0.0182061	0.912441	0.0876055	0.306758	0.609715	0.440808	0.642579
ANTXR1	0.01373	0.0894355	0.970967	0.970776	0.95432	0.925996	0.0479686	0.030914	0.0122521	0.349542	0.976688	0.0250071	0.0413616	0.976609	0.932776	0.0052243	0.0120893	0.714175	0.961401	0.933638	0.809248	0.972652	0.338973	0.0816724	0.161352	0.179176	0.841053	0.291487	0.434504	0.438053	0.787285	0.399663	0.706638	0.293409	0.853064	0.231853	0.818532	0.0806063
ANXA1	0.576611	0.397645	0.528747	0.582714	0.97798	0.174733	0.0712404	0.290618	0.0582571	0.0301297	0.981693	0.364172	0.063326	0.972235	0.171912	0.154441	0.0152411	0.872069	0.982255	0.279263	0.0407582	0.674794	0.535459	0.163437	0.603319	0.861053	0.906911	0.0853547	0.774779	0.424034	0.392392	0.287285	0.686104	0.313943	0.614768	0.365486	0.365208	0.567164
ANXA4	0.956998	0.0178299	0.0978261	0.952517	0.90294	0.908553	0.0646777	0.0673978	0.634916	0.0247902	0.945891	0.634592	0.00884283	0.967006	0.861843	0.0178749	0.01373	0.816847	0.917145	0.943353	0.658823	0.941179	0.0185872	0.246361	0.920599	0.979634	0.808146	0.0419222	0.207073	0.924383	0.662983	0.17892	0.916242	0.0838046	0.624873	0.446788	0.208075	0.689858
ANXA5	0.113129	0.273503	0.778175	0.90451	0.651569	0.936099	0.0602737	0.156945	0.0480072	0.122426	0.962481	0.0909955	0.0843396	0.880574	0.922982	0.0736151	0.0243513	0.700445	0.76767	0.892837	0.874185	0.940855	0.0906183	0.21665	0.528089	0.822014	0.590572	0.246682	0.226384	0.0273383	0.0173336	0.971673	0.0925651	0.907481	0.181376	0.50051	0.533142	0.800315
ANXA6	0.0574466	0.0922483	0.529701	0.976211	0.790035	0.96615	0.0292302	0.0639005	0.708429	0.039283	0.91066	0.874489	0.019207	0.675858	0.919464	0.420923	0.0242649	0.534562	0.454816	0.868443	0.936618	0.915917	0.462455	0.830861	0.0491332	0.064897	0.0924943	0.934737	0.0190205	0.137797	0.902338	0.957771	0.0941874	0.905859	0.903727	0.330769	0.309122	0.137712
ANXA7	0.156608	0.830568	0.153938	0.869804	0.577048	0.770563	0.273088	0.269159	0.299485	0.680635	0.528986	0.151089	0.307978	0.76828	0.797186	0.104788	0.0658866	0.14356	0.878632	0.933552	0.41272	0.798415	0.253082	0.760731	0.263234	0.0573455	0.127506	0.919222	0.406352	0.53711	0.550547	0.597778	0.060165	0.939881	0.397979	0.666265	0.317234	0.609113
AP1AR	0.152603	0.895214	0.780797	0.120662	0.507016	0.322741	0.760632	0.41449	0.204376	0.726974	0.592487	0.182657	0.81392	0.625464	0.414852	0.718492	0.853417	0.870601	0.0369587	0.716204	0.846423	0.332252	0.792899	0.346945	0.354223	0.64595	0.115927	0.841236	0.111564	0.169207	0.10278	0.921301	0.181098	0.818949	0.492676	0.836841	0.201632	0.441318
AP1B1	0.274981	0.726354	0.538997	0.538759	0.195846	0.601053	0.798325	0.374509	0.772168	0.713244	0.172817	0.80831	0.719407	0.138728	0.428734	0.327663	0.78684	0.338543	0.724666	0.178576	0.45758	0.484333	0.805785	0.603597	0.152869	0.148924	0.182929	0.861968	0.980282	0.0213471	0.0145998	0.883027	0.14536	0.854686	0.266385	0.374849	0.58691	0.747335
AP1G1	0.343202	0.792668	0.270833	0.568173	0.274211	0.42727	0.807867	0.454255	0.326325	0.834048	0.298484	0.34487	0.835504	0.416849	0.338785	0.140236	0.780018	0.467208	0.63771	0.512413	0.475973	0.497775	0.602855	0.488875	0.389497	0.517208	0.615835	0.388055	0.875698	0.107085	0.9156	0.136052	0.829332	0.170715	0.543525	0.401641	0.21016	0.792574
AP1G2	0.346491	0.326802	0.10636	0.950801	0.298346	0.813005	0.562454	0.192479	0.506245	0.468774	0.534802	0.59323	0.296567	0.179614	0.862794	0.133155	0.265533	0.733043	0.395492	0.753249	0.853331	0.366321	0.324094	0.764439	0.603921	0.651854	0.303524	0.594371	0.272045	0.520707	0.6656	0.69701	0.754056	0.245991	0.668165	0.151618	0.898072	0.174006
AP1M1	0.247187	0.702517	0.52951	0.653699	0.219075	0.671992	0.742325	0.321316	0.77684	0.331045	0.412662	0.67795	0.585813	0.224684	0.586004	0.396442	0.677259	0.612625	0.472993	0.453132	0.480117	0.32465	0.782887	0.228887	0.486743	0.661098	0.677529	0.282563	0.911529	0.128374	0.891228	0.108481	0.898396	0.10165	0.164086	0.810188	0.49898	0.591638
AP1S1	0.736985	0.694413	0.471301	0.13873	0.428306	0.659125	0.740944	0.159838	0.562643	0.460669	0.495423	0.7292	0.445374	0.572977	0.275459	0.722637	0.697207	0.816286	0.562886	0.0764216	0.361254	0.289793	0.533652	0.779689	0.426207	0.533364	0.30714	0.654279	0.0444974	0.921126	0.80648	0.880002	0.574627	0.425419	0.276583	0.614072	0.549319	0.574488
AP2A1	0.231121	0.824085	0.252431	0.693602	0.266871	0.548551	0.368507	0.834118	0.206951	0.927155	0.19303	0.715223	0.556718	0.206523	0.595322	0.407107	0.66612	0.414619	0.67156	0.222313	0.510384	0.548948	0.627561	0.554788	0.291462	0.328146	0.112723	0.88151	0.0520591	0.0599698	0.230921	0.953292	0.271994	0.728052	0.235747	0.548484	0.552702	0.687448
AP2A2	0.164331	0.832714	0.845681	0.149457	0.878071	0.182073	0.550797	0.351496	0.0686022	0.507294	0.894022	0.327755	0.325663	0.934107	0.142246	0.314019	0.766159	0.932343	0.503648	0.215794	0.172531	0.248586	0.753175	0.699963	0.298554	0.336934	0.122609	0.87103	0.0385644	0.0674732	0.0935319	0.968881	0.197645	0.802401	0.186521	0.682952	0.568138	0.639659
AP2B1	0.134868	0.929777	0.201087	0.57418	0.319589	0.207849	0.942058	0.259315	0.511156	0.936737	0.0803299	0.919178	0.839498	0.0457355	0.509461	0.861621	0.923017	0.611373	0.0521998	0.810932	0.508614	0.642625	0.688097	0.332484	0.280384	0.266133	0.338719	0.729199	0.0322243	0.940437	0.920952	0.849988	0.406461	0.593585	0.270835	0.846899	0.207889	0.677065
AP2M1	0.461957	0.887967	0.10021	0.513206	0.264237	0.449333	0.672294	0.676525	0.728928	0.716915	0.190885	0.723685	0.647428	0.349434	0.304079	0.653858	0.692803	0.453651	0.341781	0.703985	0.357411	0.171086	0.681468	0.773014	0.460693	0.541602	0.255332	0.700641	0.0989414	0.799267	0.163855	0.887564	0.180959	0.819088	0.396588	0.479512	0.361454	0.717252
AP2S1	0.868945	0.593106	0.0910088	0.703375	0.401321	0.646259	0.52869	0.367428	0.474828	0.280273	0.716247	0.442712	0.367215	0.359133	0.784064	0.493459	0.53521	0.793532	0.209361	0.681404	0.640344	0.266339	0.569435	0.762631	0.439835	0.36627	0.338169	0.691304	0.0617729	0.692531	0.215624	0.91339	0.419486	0.58056	0.477705	0.482108	0.285204	0.715676
AP3B1	0.0986842	0.296196	0.86618	0.873999	0.80886	0.78969	0.128276	0.216744	0.187071	0.342344	0.84201	0.191595	0.11334	0.865551	0.843111	0.243297	0.125729	0.592721	0.579336	0.802988	0.686931	0.878094	0.210809	0.281774	0.468063	0.52508	0.829016	0.2027	0.221091	0.437529	0.813285	0.682934	0.629461	0.370585	0.236952	0.781682	0.368128	0.631037
AP3B2	0.203185	0.912328	0.0707475	0.842439	0.0707223	0.868313	0.713441	0.410647	0.53237	0.925534	0.0919146	0.456024	0.895598	0.131882	0.484264	0.887526	0.939424	0.92224	0.0406286	0.0584172	0.9168	0.0111709	0.914249	0.889775	0.850051	0.330114	0.525538	0.567414	0.113832	0.8547	0.751163	0.815205	0.583017	0.41703	0.492213	0.205201	0.92236	0.158802
AP3D1	0.336194	0.695748	0.266781	0.758248	0.195242	0.777471	0.654592	0.294633	0.737033	0.401745	0.39221	0.567843	0.622611	0.120947	0.802986	0.572039	0.58918	0.379733	0.430767	0.535383	0.628557	0.367201	0.720172	0.588115	0.30101	0.674416	0.177803	0.747735	0.164321	0.0646812	0.883143	0.870405	0.0825067	0.91754	0.328126	0.716557	0.594095	0.364374
AP3M1	0.172674	0.773789	0.289092	0.818459	0.587626	0.889987	0.161996	0.158758	0.292859	0.75286	0.447082	0.278882	0.261101	0.559951	0.8414	0.613661	0.298864	0.666465	0.31389	0.280342	0.901645	0.769676	0.34866	0.339251	0.480949	0.689977	0.789519	0.195698	0.222371	0.69765	0.404898	0.760819	0.872903	0.127144	0.56772	0.544591	0.593121	0.271345
AP3M2	0.891018	0.885059	0.0167334	0.849256	0.12996	0.746254	0.850525	0.222357	0.388063	0.646405	0.476926	0.726633	0.836265	0.0638965	0.696586	0.572557	0.675705	0.272354	0.544579	0.428177	0.545054	0.530546	0.770372	0.589599	0.171456	0.0583524	0.0723112	0.948284	0.846149	0.0156468	0.0209981	0.965275	0.0306387	0.969408	0.554742	0.923936	0.213173	0.166868
AP4B1	0.581951	0.500429	0.745042	0.223827	0.614395	0.343681	0.610293	0.465438	0.254624	0.346444	0.801011	0.564705	0.515356	0.471522	0.486546	0.371918	0.448988	0.855663	0.497301	0.500928	0.285307	0.499722	0.440159	0.587281	0.495736	0.272037	0.574325	0.567689	0.766868	0.24779	0.270358	0.657864	0.467136	0.53291	0.44892	0.321915	0.535737	0.64689
AP4M1	0.235364	0.851878	0.348494	0.454853	0.187211	0.471266	0.71085	0.733604	0.880673	0.536232	0.170385	0.876486	0.414852	0.332224	0.289816	0.80778	0.837399	0.823755	0.13268	0.616899	0.280817	0.238667	0.209326	0.553119	0.923056	0.825309	0.934691	0.075103	0.850454	0.863716	0.906817	0.0868427	0.555715	0.444331	0.418467	0.710763	0.447947	0.398025
AP5M1	0.960526	0.985841	0.0133009	0.0368993	0.0352748	0.366349	0.887138	0.954363	0.969012	0.992277	0.00581617	0.650756	0.973757	0.0376533	0.319102	0.917232	0.943483	0.0495661	0.0541427	0.960839	0.54173	0.703069	0.315936	0.625614	0.408825	0.885995	0.817803	0.114096	0.419148	0.354002	0.56439	0.702362	0.516779	0.483267	0.830537	0.789191	0.162232	0.167424
AP5S1	0.35841	0.297006	0.374333	0.875477	0.2746	0.773067	0.382453	0.47839	0.582761	0.500667	0.444079	0.404393	0.36731	0.496339	0.725397	0.382755	0.416562	0.190968	0.705539	0.526359	0.597254	0.292945	0.457217	0.790303	0.486697	0.684577	0.29913	0.577895	0.160423	0.585912	0.23319	0.837773	0.537545	0.462501	0.54561	0.674423	0.143274	0.734588
APBA2	0.00758009	0.849304	0.992801	0.21496	0.956392	0.189025	0.736972	0.0509477	0.0101545	0.238129	0.982408	0.0396501	0.568223	0.979842	0.102215	0.0258193	0.834031	0.977117	0.638228	0.0581149	0.680282	0.0513118	0.32312	0.960415	0.837953	0.461144	0.135744	0.847094	0.012215	0.973127	0.974872	0.817182	0.739779	0.260267	0.182952	0.34778	0.712802	0.761333
APBA3	0.387872	0.238368	0.899743	0.314073	0.412979	0.366996	0.670481	0.601097	0.549056	0.751907	0.257914	0.598365	0.476562	0.737378	0.213464	0.237814	0.740555	0.854108	0.526186	0.390484	0.245542	0.688699	0.174794	0.302818	0.838695	0.266087	0.682243	0.461465	0.11866	0.467369	0.920893	0.626803	0.655789	0.344257	0.0812552	0.239548	0.942106	0.511681
APBB1	0.0524886	0.947416	0.823179	0.174008	0.593325	0.195846	0.831182	0.452442	0.107933	0.798579	0.681636	0.591328	0.811068	0.432728	0.177522	0.5416	0.936704	0.820647	0.446181	0.133543	0.16286	0.0784277	0.718643	0.948735	0.295634	0.429016	0.116339	0.867414	0.958236	0.0271056	0.00866682	0.94416	0.0735144	0.926532	0.123714	0.867897	0.139288	0.889914
APBB2	0.564598	0.985793	0.496377	0.00734172	0.900522	0.00958508	0.956392	0.952247	0.713005	0.857027	0.113511	0.669773	0.873633	0.594276	0.0611391	0.828159	0.86188	0.510082	0.872113	0.896248	0.0019861	0.351812	0.886391	0.495643	0.137527	0.238215	0.0972998	0.904989	0.104176	0.0774197	0.099523	0.942182	0.0400019	0.960044	0.520302	0.457217	0.81144	0.17586
APBB3	0.497044	0.900267	0.0773741	0.545862	0.244506	0.3037	0.741937	0.803592	0.831855	0.612557	0.181016	0.927546	0.70077	0.0965104	0.284682	0.451103	0.717024	0.397824	0.626786	0.460645	0.266871	0.101604	0.738296	0.825577	0.516548	0.453776	0.269245	0.71611	0.357899	0.500523	0.171301	0.805665	0.200334	0.799713	0.0764346	0.892556	0.614629	0.561324
APC2	0.0588291	0.852021	0.900362	0.360507	0.757826	0.219291	0.971892	0.0324252	0.00715103	0.879767	0.960002	0.0251022	0.899876	0.964534	0.145384	0.00729675	0.756055	0.963862	0.944217	0.052243	0.20772	0.0306851	0.89288	0.969871	0.19162	0.843158	0.112357	0.779771	0.114181	0.653094	0.82835	0.830328	0.458978	0.541068	0.355938	0.873088	0.700056	0.12719
APCDD1	0.00238368	0.941219	0.00977307	0.997473	0.0271145	0.98981	0.0474073	0.0927853	0.439312	0.968392	0.0502479	0.0134069	0.178473	0.0263383	0.996957	0.0287121	0.339536	0.026251	0.68434	0.516947	0.991192	0.976036	0.156577	0.110225	0.209233	0.83913	0.485492	0.275606	0.035947	0.94829	0.977839	0.161296	0.764161	0.235886	0.666172	0.919069	0.0822286	0.360712
APEH	0.450849	0.616943	0.236556	0.775315	0.164544	0.820129	0.239929	0.762618	0.63401	0.497378	0.405463	0.366549	0.61006	0.487116	0.576495	0.687794	0.367773	0.284832	0.369241	0.632658	0.786797	0.84384	0.556642	0.306758	0.211644	0.114005	0.225675	0.852403	0.920195	0.0615403	0.0339111	0.890705	0.241912	0.758135	0.450357	0.353898	0.636275	0.506999
APEX1	0.458476	0.0652651	0.937834	0.415284	0.872933	0.506757	0.1335	0.42183	0.648312	0.10512	0.813883	0.74061	0.125226	0.809356	0.445374	0.605976	0.389059	0.856828	0.139329	0.745261	0.69263	0.304209	0.182581	0.309215	0.947622	0.972769	0.977117	0.0202746	0.880002	0.937762	0.99017	0.0158213	0.967785	0.0322611	0.349078	0.237833	0.841893	0.454111
APEX2	0.341438	0.071844	0.823942	0.855597	0.644791	0.840292	0.257847	0.142222	0.152317	0.722492	0.67725	0.115242	0.233907	0.789674	0.86422	0.752645	0.710505	0.821251	0.0621303	0.602435	0.873106	0.837165	0.0294799	0.679058	0.891907	0.204668	0.709382	0.476979	0.460098	0.743544	0.413099	0.413274	0.333689	0.666358	0.0186335	0.95782	0.787244	0.787244
APH1A	0.321034	0.271739	0.525029	0.856693	0.385001	0.747161	0.465222	0.290488	0.289283	0.366085	0.769975	0.42902	0.575069	0.351051	0.66692	0.582747	0.224559	0.54337	0.125167	0.935322	0.79051	0.802679	0.34384	0.56239	0.296792	0.843341	0.470023	0.280137	0.670719	0.202711	0.196429	0.805491	0.222073	0.777973	0.587049	0.0696208	0.850375	0.715584
APH1B	0.0794241	0.412042	0.786089	0.911899	0.802081	0.695998	0.36311	0.121497	0.0795671	0.20328	0.93464	0.165827	0.199962	0.59342	0.908909	0.0728811	0.0917922	0.696947	0.849057	0.438928	0.798713	0.710207	0.819876	0.892278	0.0322147	0.0236156	0.0953318	0.948787	0.0658446	0.868253	0.816019	0.866799	0.464031	0.536016	0.631733	0.698109	0.0939557	0.774775
API5	0.170195	0.821892	0.585812	0.482122	0.60576	0.5049	0.437503	0.436682	0.588148	0.312595	0.606503	0.679376	0.505182	0.402872	0.443568	0.503907	0.446958	0.420837	0.618799	0.513104	0.398903	0.461899	0.233893	0.631918	0.756744	0.29254	0.757574	0.344027	0.480165	0.655712	0.322825	0.581201	0.255076	0.744971	0.413461	0.311764	0.560721	0.675165
APLN	0.569222	0.84897	0.170624	0.27827	0.124779	0.353698	0.865636	0.750572	0.464054	0.88606	0.155749	0.594276	0.473899	0.647048	0.307407	0.308234	0.847243	0.0541859	0.872199	0.71465	0.0927853	0.324743	0.608047	0.777881	0.316817	0.0968879	0.28087	0.837986	0.61168	0.278094	0.643904	0.613018	0.203347	0.7967	0.825994	0.161259	0.307361	0.564059
APLP1	0.414426	0.980263	0.0701278	0.0599256	0.0988299	0.23777	0.952506	0.610509	0.910183	0.931255	0.0367086	0.951317	0.873918	0.0690311	0.108586	0.926471	0.923794	0.262122	0.444022	0.340227	0.0955486	0.165755	0.922638	0.84333	0.078984	0.523753	0.0568879	0.925492	0.0490344	0.0266403	0.0327478	0.981503	0.0432001	0.956846	0.428201	0.672013	0.388523	0.485399
APLP2	0.064693	0.910612	0.0934878	0.93278	0.216528	0.838349	0.548681	0.23233	0.629291	0.872998	0.123141	0.578397	0.483123	0.106684	0.871541	0.0953327	0.538578	0.0741332	0.78602	0.924787	0.398731	0.633679	0.698016	0.753268	0.130342	0.261098	0.140458	0.866773	0.215216	0.0161703	0.00977199	0.981852	0.0388894	0.961157	0.276954	0.790535	0.269491	0.671225
APMAP	0.703089	0.367515	0.039569	0.953042	0.157074	0.913173	0.208368	0.399465	0.785803	0.492325	0.281989	0.520586	0.18589	0.383665	0.853285	0.566038	0.268857	0.10332	0.605717	0.671646	0.822115	0.591128	0.31918	0.771809	0.383332	0.305629	0.177895	0.832037	0.035249	0.762273	0.167229	0.944276	0.181978	0.818068	0.365533	0.814638	0.206406	0.625429
APOC1	0.0246472	0.787328	0.209907	0.9754	0.672208	0.346747	0.67795	0.304909	0.141638	0.77131	0.643926	0.294856	0.776267	0.352382	0.584672	0.0116144	0.457925	0.041449	0.979707	0.859376	0.199344	0.658339	0.862103	0.0505238	0.436776	0.0344165	0.908558	0.366087	0.117031	0.945149	0.855456	0.180607	0.935941	0.0641049	0.412302	0.901919	0.264253	0.27167
APOE	0.0556827	0.896167	0.284754	0.880339	0.295885	0.210785	0.884979	0.605889	0.530702	0.665952	0.342677	0.564039	0.607207	0.65532	0.220595	0.031648	0.397738	0.0446008	0.974483	0.826605	0.133069	0.506675	0.297859	0.582275	0.669927	0.83524	0.593867	0.235606	0.0179153	0.917752	0.963704	0.892741	0.13405	0.865996	0.395569	0.654213	0.362334	0.572587
APOO	0.781083	0.751001	0.16967	0.279844	0.497863	0.449506	0.465351	0.622253	0.0529176	0.864655	0.764922	0.230199	0.814776	0.61605	0.33365	0.911705	0.750917	0.466776	0.392643	0.257459	0.303614	0.21906	0.5019	0.813479	0.514879	0.213364	0.294783	0.778169	0.74587	0.367438	0.248953	0.605514	0.693056	0.30699	0.167192	0.442199	0.775378	0.634885
APP	0.00481503	0.814121	0.891781	0.980978	0.852942	0.965373	0.307586	0.0063037	0.0147788	0.746568	0.953614	0.0072264	0.113626	0.885424	0.986498	0.00841933	0.148828	0.901472	0.436553	0.681447	0.979103	0.481366	0.698943	0.322981	0.392556	0.618444	0.226545	0.706728	0.0211726	0.854816	0.244474	0.95335	0.049365	0.950681	0.446695	0.466348	0.466766	0.571846
APPBP2	0.100448	0.948179	0.458286	0.206951	0.222357	0.194335	0.88649	0.755969	0.500477	0.876907	0.15389	0.634021	0.89284	0.173148	0.233717	0.507189	0.932257	0.211563	0.507189	0.201459	0.551962	0.543154	0.580699	0.517892	0.355103	0.665767	0.592449	0.336247	0.879886	0.170021	0.75349	0.171591	0.335218	0.664828	0.268471	0.544822	0.414017	0.754334
APPL1	0.249571	0.48627	0.761966	0.670481	0.684685	0.767152	0.29282	0.178187	0.328852	0.227879	0.823179	0.50328	0.363031	0.454027	0.687839	0.545702	0.429213	0.236475	0.588748	0.42917	0.732525	0.248355	0.610596	0.526096	0.636739	0.526773	0.558169	0.432906	0.823523	0.567822	0.266577	0.212424	0.757069	0.242978	0.622879	0.65959	0.329146	0.340456
APPL2	0.0606884	0.891686	0.746806	0.583667	0.544018	0.298087	0.593195	0.658003	0.244375	0.760965	0.498236	0.707426	0.709898	0.31663	0.291148	0.489746	0.826605	0.861966	0.178015	0.33116	0.659341	0.710948	0.171086	0.402012	0.777881	0.122838	0.102288	0.916568	0.00424616	0.828525	0.223476	0.985924	0.0191898	0.980857	0.3094	0.56823	0.799064	0.275239
APRT	0.841247	0.0538234	0.455378	0.824847	0.670783	0.89655	0.100082	0.189413	0.482075	0.256484	0.730263	0.0965104	0.19749	0.816868	0.888942	0.103061	0.207547	0.594145	0.4429	0.801908	0.908121	0.738574	0.371141	0.697553	0.273246	0.74778	0.77881	0.186041	0.996219	0.0406584	0.101152	0.0269893	0.711505	0.288542	0.523779	0.108464	0.948317	0.15959
APTX	0.745376	0.321987	0.56946	0.369041	0.803981	0.632486	0.291784	0.192392	0.262014	0.242801	0.846491	0.263288	0.28297	0.834363	0.588666	0.22404	0.266396	0.763611	0.726091	0.312206	0.496179	0.634467	0.331093	0.50102	0.566052	0.0581693	0.724439	0.686957	0.68084	0.425663	0.492613	0.431247	0.61055	0.389497	0.182071	0.771901	0.531519	0.580004
AQP1	0.0477212	0.974733	0.0275076	0.944794	0.0181339	0.84258	0.852554	0.922974	0.803347	0.944746	0.043955	0.618332	0.507274	0.123324	0.829609	0.02379	0.370753	0.00220198	0.985191	0.965805	0.609905	0.996755	0.513118	0.0444517	0.0144619	0.0738215	0.517254	0.775606	0.901698	0.107783	0.0731736	0.813169	0.960415	0.039631	0.811579	0.187309	0.221099	0.664689
AQP11	0.714769	0.676011	0.368516	0.227021	0.639567	0.0423989	0.928414	0.863866	0.195414	0.790093	0.520166	0.203005	0.932015	0.780451	0.068936	0.841976	0.892233	0.657485	0.465222	0.117784	0.201287	0.484101	0.702512	0.58158	0.249513	0.116568	0.093135	0.923341	0.269369	0.203874	0.204688	0.833818	0.341429	0.658617	0.678363	0.330073	0.220868	0.703717
AQP3	0.131293	0.0341819	0.116514	0.985889	0.0170114	0.993135	0.0732697	0.0390311	0.966581	0.282084	0.092725	0.421698	0.0478273	0.0103642	0.99477	0.415224	0.349294	0.0084625	0.0559561	0.904192	0.995898	0.766942	0.0944192	0.794938	0.575878	0.392082	0.356018	0.666407	0.331899	0.725919	0.370405	0.619125	0.628673	0.371373	0.663113	0.422036	0.850654	0.100167
AQP4	0.0125858	0.99857	0.00176392	0.978928	0.0185225	0.022322	0.992876	0.984932	0.924294	0.989607	0.0107742	0.973947	0.965104	0.0198726	0.101455	0.0211563	0.549199	0.000388584	0.993437	0.97349	0.534994	0.0602577	0.554742	0.984009	0.269445	0.921373	0.131442	0.570709	0.00494416	0.0193695	0.811715	0.992438	0.0342078	0.965839	0.689534	0.928108	0.115231	0.183879
AQP5	0.619422	0.745614	0.130339	0.655463	0.137861	0.0541427	0.990242	0.345926	0.595299	0.918621	0.0899123	0.239517	0.900447	0.367595	0.338024	0.910798	0.951816	0.607487	0.249946	0.124606	0.22866	0.65032	0.302077	0.0859368	0.91893	0.431076	0.65103	0.397391	0.283097	0.842369	0.78205	0.232434	0.710207	0.28984	0.789191	0.654909	0.232502	0.229906
AQP6	0.512967	0.622473	0.450706	0.474638	0.0423557	0.87371	0.882863	0.311386	0.281035	0.658658	0.570128	0.0878578	0.527717	0.0640867	0.97157	0.350417	0.77134	0.0442123	0.263028	0.230992	0.982039	0.23278	0.677111	0.448503	0.626819	0.184073	0.0242563	0.971945	0.241159	0.565903	0.550314	0.746568	0.364049	0.635997	0.482942	0.289098	0.755585	0.390006
AR	0.494565	0.524314	0.752384	0.271548	0.841414	0.210569	0.872458	0.0980528	0.184687	0.410088	0.818173	0.271941	0.125416	0.971475	0.104973	0.0221925	0.0575536	0.524416	0.992919	0.20038	0.0773283	0.563085	0.239872	0.68462	0.619171	0.00864989	0.0920824	0.96032	0.149663	0.214751	0.245521	0.867846	0.155928	0.844118	0.794382	0.559794	0.278808	0.233197
ARAP1	0.901459	0.252288	0.176201	0.654176	0.446656	0.58279	0.235396	0.783472	0.853499	0.190885	0.466342	0.828278	0.303223	0.428925	0.414282	0.912094	0.26808	0.43461	0.700747	0.161737	0.305384	0.889358	0.142811	0.616946	0.325484	0.364394	0.449199	0.606224	0.200849	0.384946	0.341322	0.808283	0.45235	0.547696	0.80101	0.894225	0.30889	0.070038
ARAP3	0.0686976	0.118755	0.902603	0.927203	0.887872	0.939251	0.120807	0.0253443	0.0297006	0.0891018	0.976402	0.0267186	0.0729295	0.945517	0.957783	0.0119598	0.0490048	0.985363	0.682052	0.236259	0.944303	0.116112	0.694169	0.924771	0.278901	0.121602	0.212815	0.855469	0.870638	0.321021	0.219579	0.186657	0.591406	0.40864	0.15477	0.78729	0.0636878	0.950774
ARF3	0.386775	0.867563	0.222016	0.318602	0.137213	0.393981	0.874099	0.624541	0.482313	0.881579	0.154462	0.584863	0.839973	0.218503	0.32785	0.279133	0.801477	0.119641	0.855403	0.196926	0.355641	0.432743	0.783814	0.686753	0.165338	0.259542	0.0993135	0.900824	0.86232	0.0294905	0.0313518	0.943811	0.088069	0.911977	0.2859	0.568369	0.604756	0.545054
ARF5	0.828995	0.67458	0.170147	0.348875	0.381158	0.333319	0.666681	0.699883	0.336766	0.698179	0.468488	0.505753	0.588286	0.629552	0.304745	0.326454	0.721299	0.559432	0.475886	0.633392	0.357929	0.573885	0.243395	0.629137	0.652823	0.146087	0.590297	0.659817	0.115635	0.236273	0.83504	0.853653	0.783489	0.216557	0.186845	0.806897	0.426439	0.617688
ARF6	0.554872	0.310021	0.748284	0.416714	0.26359	0.757912	0.486637	0.400242	0.904462	0.164283	0.39569	0.729961	0.460873	0.187506	0.688885	0.913389	0.812227	0.49959	0.0203791	0.885584	0.929796	0.726986	0.22249	0.485445	0.623899	0.583295	0.871487	0.156568	0.792636	0.898267	0.818404	0.128199	0.717113	0.282933	0.33406	0.63799	0.405952	0.616112
ARFGAP1	0.290523	0.419146	0.616466	0.785994	0.636933	0.564872	0.307241	0.480463	0.691552	0.4129	0.424056	0.404963	0.407816	0.602643	0.606827	0.216398	0.44195	0.684599	0.760589	0.210095	0.467726	0.673728	0.645731	0.245991	0.358302	0.0706636	0.414142	0.81286	0.0901582	0.704281	0.818346	0.861273	0.309447	0.6906	0.136368	0.69403	0.285297	0.876935
ARFGAP2	0.175391	0.651793	0.238272	0.905416	0.191486	0.808903	0.397953	0.520314	0.718917	0.472969	0.35307	0.758486	0.435866	0.252924	0.589427	0.35128	0.318553	0.243988	0.778982	0.336816	0.633651	0.616344	0.269955	0.475063	0.684435	0.585812	0.463021	0.482014	0.0850396	0.683108	0.847778	0.858539	0.376425	0.623621	0.397655	0.764114	0.340363	0.468759
ARFGAP3	0.177107	0.768926	0.887061	0.15122	0.814041	0.635465	0.236777	0.226847	0.0980645	0.14488	0.938024	0.136446	0.242369	0.961015	0.205477	0.521782	0.285264	0.75489	0.306161	0.729675	0.597729	0.684945	0.726291	0.552841	0.153333	0.196934	0.421281	0.715378	0.170021	0.381224	0.500116	0.822999	0.329934	0.670112	0.108974	0.742004	0.500324	0.79466
ARFIP2	0.113511	0.676726	0.438501	0.890685	0.397219	0.792582	0.377747	0.279867	0.902079	0.0979214	0.574514	0.552724	0.486736	0.232766	0.748122	0.505505	0.326324	0.474979	0.692198	0.199171	0.665386	0.482572	0.416334	0.419486	0.667516	0.372357	0.729108	0.342975	0.375	0.80456	0.881747	0.171824	0.673357	0.32669	0.306248	0.488273	0.363771	0.787429
ARG2	0.0182113	0.916905	0.972921	0.226211	0.613661	0.186132	0.883554	0.291913	0.171672	0.69222	0.673961	0.800133	0.840544	0.339641	0.0984121	0.0993912	0.854195	0.535685	0.299037	0.97893	0.0553517	0.00681376	0.979744	0.993233	0.0452396	0.066087	0.161327	0.899817	0.252443	0.771638	0.450093	0.646754	0.134236	0.865811	0.174423	0.909799	0.0927042	0.866552
ARGLU1	0.0621663	0.78361	0.884821	0.628337	0.72566	0.653253	0.210742	0.379863	0.274218	0.247283	0.837576	0.461824	0.36769	0.590663	0.601692	0.439834	0.166832	0.386685	0.700704	0.378654	0.758862	0.470057	0.425605	0.26861	0.775192	0.47524	0.484211	0.522151	0.973011	0.374535	0.194684	0.0545021	0.585149	0.414898	0.474645	0.362056	0.669834	0.430055
ARHGAP1	0.0238844	0.882294	0.159468	0.969251	0.139977	0.840465	0.690126	0.237684	0.232027	0.638158	0.646739	0.0617096	0.548731	0.763906	0.851383	0.106688	0.596563	0.314494	0.440395	0.612884	0.929882	0.771206	0.516965	0.311718	0.326829	0.85373	0.46357	0.270526	0.266926	0.948639	0.796533	0.125407	0.382219	0.617827	0.66951	0.884027	0.140957	0.271716
ARHGAP12	0.17296	0.71763	0.766638	0.507961	0.837442	0.335564	0.311429	0.436164	0.222159	0.47173	0.763873	0.0827232	0.172863	0.983455	0.0965104	0.41164	0.37887	0.932948	0.608609	0.252623	0.170329	0.597757	0.20636	0.657922	0.664782	0.51405	0.651259	0.36151	0.961203	0.0472313	0.0411819	0.80997	0.320756	0.67929	0.276073	0.677529	0.714008	0.334848
ARHGAP17	0.31107	0.825515	0.417048	0.323274	0.469928	0.647856	0.391218	0.444368	0.453518	0.653652	0.414092	0.658458	0.148236	0.678045	0.66112	0.575148	0.369112	0.691248	0.599801	0.297569	0.427572	0.514786	0.206869	0.845508	0.476824	0.195332	0.670618	0.535195	0.827071	0.931247	0.948581	0.0524081	0.537731	0.462316	0.515806	0.786178	0.432836	0.247567
ARHGAP19	0.637538	0.392258	0.929157	0.0665523	0.924485	0.745089	0.114891	0.0975346	0.152222	0.076373	0.946796	0.151374	0.300846	0.939622	0.310355	0.266742	0.205993	0.747334	0.883252	0.0717586	0.42347	0.797627	0.0340224	0.427088	0.943682	0.965538	0.988055	0.0153776	0.609644	0.757445	0.770416	0.229293	0.967507	0.0325392	0.548438	0.862195	0.517058	0.129832
ARHGAP20	0.6045	0.105502	0.0389016	0.974399	0.499763	0.648159	0.433531	0.357972	0.961194	0.134392	0.197321	0.854807	0.0735951	0.0581915	0.962822	0.915073	0.0931739	0.262208	0.686585	0.0182203	0.964509	0.0622509	0.941086	0.822008	0.182998	0.862975	0.108192	0.772632	0.0350745	0.840682	0.121975	0.94608	0.185455	0.814592	0.779457	0.780523	0.155001	0.254612
ARHGAP22	0.394498	0.60102	0.141066	0.8873	0.41993	0.833427	0.261388	0.28997	0.780845	0.112748	0.725305	0.484168	0.0566702	0.152515	0.968052	0.0335046	0.0153707	0.0113985	0.996805	0.71534	0.790121	0.898489	0.71753	0.0151571	0.753221	0.684439	0.221327	0.681007	0.610226	0.5495	0.273616	0.616391	0.196996	0.80305	0.0415315	0.925234	0.942709	0.10369
ARHGAP23	0.0575896	0.971396	0.498141	0.150791	0.08143	0.142438	0.980225	0.523293	0.166285	0.974828	0.0697464	0.541599	0.961491	0.214605	0.0692213	0.45378	0.946462	0.48314	0.450024	0.266785	0.25055	0.790535	0.862473	0.296931	0.0794938	0.768741	0.0375286	0.936842	0.0505468	0.0522336	0.0703816	0.969172	0.0678131	0.932233	0.534718	0.250533	0.840873	0.256605
ARHGAP26	0.0274123	0.939169	0.813501	0.697941	0.801908	0.340357	0.447131	0.352532	0.303442	0.25348	0.820605	0.844918	0.535894	0.349149	0.244176	0.134623	0.222875	0.125081	0.935668	0.88118	0.0542291	0.272828	0.898489	0.960879	0.0218318	0.0167506	0.00810069	0.994645	0.778676	0.184388	0.200268	0.785307	0.00190044	0.998146	0.286827	0.87281	0.249189	0.52021
ARHGAP32	0.982075	0.0467201	0.0747998	0.774027	0.608005	0.952636	0.0303527	0.263503	0.974638	0.0234077	0.604739	0.95474	0.0560996	0.13559	0.863839	0.824058	0.0194292	0.192695	0.689953	0.851259	0.830966	0.192593	0.82224	0.708723	0.258042	0.23103	0.281556	0.779451	0.905363	0.117089	0.151815	0.260877	0.323399	0.676648	0.544544	0.356448	0.319505	0.711273
ARHGAP33	0.422054	0.823942	0.476688	0.172101	0.727343	0.114287	0.887742	0.39057	0.660421	0.220299	0.649743	0.861653	0.863364	0.365884	0.057621	0.683174	0.885454	0.962696	0.511031	0.0281076	0.107422	0.0499212	0.930147	0.931074	0.137619	0.959039	0.866499	0.0553318	0.62372	0.77949	0.545719	0.252908	0.738806	0.26124	0.148141	0.783026	0.642069	0.524474
ARHGAP39	0.970824	0.178728	0.0870995	0.575563	0.555978	0.612927	0.414058	0.37058	0.919956	0.213339	0.282847	0.776742	0.278216	0.60407	0.351336	0.59013	0.346876	0.268253	0.533224	0.762186	0.463624	0.229953	0.823259	0.101557	0.759433	0.170114	0.162746	0.868146	0.816659	0.114937	0.202885	0.805316	0.554881	0.445165	0.43571	0.773199	0.713683	0.15667
ARHGAP4	0.542906	0.191934	0.178776	0.913663	0.169898	0.945598	0.243513	0.124908	0.453328	0.220824	0.773598	0.184558	0.109917	0.130741	0.972616	0.429731	0.48029	0.492379	0.0743923	0.452917	0.976253	0.403356	0.820339	0.379994	0.242097	0.821876	0.432128	0.319176	0.763611	0.142915	0.238658	0.802873	0.367201	0.632845	0.885464	0.227033	0.784416	0.0730972
ARHGAP44	0.614941	0.933591	0.0602593	0.297912	0.180864	0.271145	0.578213	0.93407	0.65165	0.72192	0.226449	0.883142	0.373966	0.175335	0.544262	0.968352	0.878416	0.0620008	0.232589	0.595311	0.484478	0.213359	0.839668	0.870492	0.116112	0.0612357	0.0169336	0.984394	0.0158213	0.0111098	0.0121568	0.995754	0.0296653	0.970381	0.252294	0.462918	0.827338	0.36252
ARHGAP5	0.687643	0.210526	0.236842	0.836766	0.107724	0.884893	0.0866543	0.920427	0.887872	0.306064	0.273408	0.825996	0.126557	0.142531	0.897975	0.803592	0.203575	0.143733	0.583006	0.330167	0.883943	0.734171	0.405905	0.526652	0.345416	0.0582609	0.112677	0.926133	0.693927	0.546301	0.24936	0.564739	0.0188653	0.981181	0.461018	0.28335	0.814916	0.329981
ARHGAP9	0.972349	0.0595919	0.73689	0.0934878	0.731834	0.192004	0.0666638	0.975174	0.95533	0.0720347	0.416095	0.995721	0.0464961	0.196824	0.0557193	0.96887	0.148698	0.500022	0.910151	0.0501705	0.0454212	0.459998	0.377677	0.484657	0.690368	0.201281	0.326728	0.766911	0.264309	0.735051	0.560959	0.614995	0.506999	0.493047	0.334013	0.38208	0.8183	0.348799
ARHGDIB	0.662042	0.878051	0.171672	0.141304	0.927939	0.315358	0.182591	0.288373	0.0755625	0.293812	0.922817	0.732718	0.142151	0.760958	0.487496	0.450671	0.0982255	0.363585	0.863564	0.892233	0.0531929	0.795587	0.132057	0.242653	0.83749	0.963295	0.92833	0.0383982	0.864995	0.895882	0.603013	0.107725	0.766664	0.233383	0.727496	0.52948	0.386067	0.256188
ARHGDIG	0.990227	0.0197368	0.117801	0.497855	0.834852	0.714391	0.0843228	0.451449	0.97869	0.0025267	0.950181	0.977655	0.0311876	0.263288	0.713987	0.946937	0.0830707	0.951513	0.274945	0.543025	0.176935	0.022249	0.990822	0.627607	0.107351	0.521144	0.300092	0.664531	0.991799	0.215333	0.012913	0.0850977	0.195745	0.804301	0.409706	0.31932	0.813433	0.339714
ARHGEF10	0.083238	0.129434	0.922006	0.890446	0.899788	0.896205	0.189888	0.0322957	0.0830473	0.0647883	0.964436	0.0833888	0.065513	0.947323	0.879148	0.0463279	0.0178749	0.636544	0.967186	0.416044	0.648893	0.810095	0.417586	0.296004	0.369009	0.887002	0.10595	0.748513	0.651	0.334981	0.57329	0.520475	0.151293	0.848753	0.771484	0.115695	0.928942	0.0988227
ARHGEF10L	0.119184	0.755673	0.76168	0.621472	0.493675	0.161219	0.84543	0.654419	0.121281	0.812738	0.626096	0.0661786	0.921746	0.76305	0.317771	0.11718	0.758646	0.764561	0.769829	0.264583	0.232632	0.313386	0.0564568	0.979142	0.481598	0.418581	0.165034	0.82389	0.622324	0.342834	0.740112	0.402455	0.453648	0.546398	0.301567	0.74358	0.767776	0.210207
ARHGEF18	0.604929	0.734601	0.143497	0.652317	0.175467	0.619015	0.637062	0.656362	0.55573	0.632389	0.355359	0.300466	0.76305	0.462109	0.490159	0.783774	0.727861	0.229869	0.195976	0.811796	0.619533	0.384861	0.599054	0.225178	0.719616	0.283524	0.0911213	0.905721	0.912168	0.20748	0.155479	0.169265	0.406925	0.593121	0.432604	0.306897	0.587559	0.636321
ARHGEF2	0.394022	0.174151	0.91476	0.312834	0.621174	0.66137	0.270757	0.403221	0.496615	0.137586	0.828471	0.697062	0.275934	0.78568	0.236855	0.534821	0.431458	0.924701	0.134752	0.689003	0.604551	0.333364	0.19111	0.643506	0.872995	0.854142	0.628238	0.208879	0.0752676	0.89879	0.944742	0.22144	0.821544	0.178502	0.802772	0.356309	0.663623	0.128812
ARHGEF25	0.0363272	0.829853	0.322893	0.950181	0.384569	0.518285	0.592634	0.505332	0.557256	0.125572	0.821081	0.356946	0.243511	0.783969	0.622801	0.442813	0.768102	0.959242	0.145115	0.11174	0.778852	0.537128	0.522944	0.461111	0.462223	0.525034	0.848833	0.184668	0.0770126	0.188111	0.913739	0.862494	0.267173	0.732873	0.584732	0.259062	0.876333	0.165894
ARHGEF28	0.631388	0.376526	0.0227879	0.973112	0.753119	0.738828	0.104702	0.488666	0.986985	0.0545862	0.0772311	0.989255	0.0207283	0.038414	0.938385	0.78304	0.227063	0.356202	0.296188	0.198178	0.953758	0.138454	0.95972	0.503198	0.0991008	0.928375	0.0996796	0.677803	0.358248	0.592659	0.452013	0.65926	0.252573	0.747474	0.631594	0.677343	0.501252	0.202188
ARHGEF3	0.615275	0.691505	0.822225	0.0755149	0.729416	0.141531	0.750874	0.621864	0.533181	0.768879	0.250477	0.158791	0.411429	0.958543	0.105924	0.152584	0.504469	0.690816	0.719874	0.949311	0.024049	0.660795	0.91068	0.353388	0.0670251	0.00933638	0.0230664	0.986728	0.016403	0.035947	0.00616566	0.995114	0.00148327	0.998563	0.697414	0.265876	0.967229	0.0282748
ARHGEF4	0.582285	0.838577	0.236365	0.197702	0.698415	0.0381676	0.938345	0.823885	0.141495	0.689741	0.723255	0.108966	0.955596	0.810878	0.0661786	0.129399	0.392082	0.602003	0.976555	0.296533	0.0101464	0.0956707	0.935292	0.516872	0.24803	0.753547	0.133959	0.786407	0.0948115	0.0110517	0.0269893	0.983015	0.0837119	0.916334	0.453555	0.153286	0.923936	0.233661
ARHGEF7	0.179395	0.792715	0.959144	0.0451468	0.948405	0.570096	0.0917491	0.1509	0.071701	0.15451	0.94713	0.106019	0.0344205	0.990587	0.147285	0.247312	0.205475	0.978067	0.365356	0.268641	0.418462	0.325716	0.170947	0.891351	0.627283	0.500275	0.118719	0.857757	0.721789	0.584632	0.461145	0.293625	0.437054	0.562992	0.523222	0.748169	0.425466	0.282609
ARID1A	0.285946	0.624666	0.768688	0.409563	0.272095	0.564008	0.694789	0.461724	0.503719	0.549676	0.468535	0.720072	0.749739	0.341637	0.213369	0.750313	0.577825	0.620958	0.267346	0.638919	0.464574	0.453323	0.622787	0.555437	0.363818	0.498352	0.39762	0.583707	0.440961	0.573232	0.238192	0.743311	0.514555	0.485492	0.770974	0.540465	0.537313	0.142162
ARID3A	0.718917	0.471205	0.178394	0.75882	0.0737878	0.919434	0.457666	0.371443	0.896739	0.543192	0.150839	0.732909	0.425977	0.0511553	0.923267	0.782954	0.804672	0.316264	0.245024	0.0538837	0.952506	0.180171	0.667192	0.678826	0.571058	0.865904	0.795744	0.134645	0.148674	0.904025	0.824104	0.242031	0.337999	0.662047	0.52948	0.196208	0.626541	0.661398
ARID3B	0.91681	0.349495	0.331665	0.228404	0.0249126	0.79405	0.901861	0.826648	0.928871	0.920957	0.0362319	0.875535	0.776742	0.092612	0.38433	0.956133	0.91205	0.192781	0.332412	0.131773	0.430033	0.271531	0.191063	0.785807	0.836331	0.734737	0.741053	0.214188	0.920312	0.27094	0.179269	0.137913	0.504218	0.495828	0.406276	0.417354	0.731714	0.372949
ARID5A	0.735221	0.49037	0.621949	0.204519	0.948146	0.10142	0.327404	0.505937	0.341247	0.313501	0.76845	0.377674	0.180089	0.892365	0.436531	0.126506	0.235612	0.463624	0.919736	0.829109	0.0354475	0.94104	0.0743024	0.8183	0.177668	0.632906	0.341922	0.564211	0.75349	0.272103	0.463879	0.481503	0.438908	0.561138	0.630991	0.737369	0.881431	0.052795
ARID5B	0.942124	0.983124	0.0437166	0.0144451	0.0862657	0.0219766	0.987738	0.95704	0.844203	0.965532	0.0298913	0.969193	0.979367	0.0233907	0.045165	0.615906	0.619274	0.107163	0.927464	0.378611	0.0354907	0.946093	0.564939	0.127932	0.130852	0.77968	0.258673	0.548741	0.22429	0.264483	0.268264	0.816717	0.204042	0.796004	0.211226	0.536386	0.748215	0.505979
ARIH1	0.669813	0.725305	0.237557	0.345013	0.587583	0.614309	0.38241	0.370537	0.760393	0.531751	0.279939	0.750119	0.56537	0.285252	0.435676	0.652606	0.53167	0.432019	0.452355	0.387678	0.663659	0.454019	0.552378	0.597571	0.409474	0.240595	0.432815	0.683844	0.837134	0.174674	0.290309	0.331317	0.121211	0.878836	0.385047	0.195281	0.522156	0.841986
ARIH2	0.149886	0.83648	0.724876	0.313549	0.24429	0.293942	0.729934	0.82341	0.714579	0.569651	0.292143	0.765808	0.664543	0.352287	0.239517	0.723587	0.713657	0.206166	0.65239	0.389664	0.27093	0.494067	0.458793	0.354223	0.656346	0.576201	0.636796	0.347597	0.148557	0.244765	0.865635	0.797638	0.322842	0.677204	0.300362	0.527904	0.584871	0.58195
ARL2	0.892592	0.238415	0.115132	0.805921	0.421873	0.563102	0.348776	0.692932	0.626096	0.247378	0.646453	0.705619	0.443948	0.476277	0.393268	0.389923	0.118518	0.340313	0.697638	0.854281	0.379733	0.543293	0.73876	0.336238	0.285807	0.301556	0.21135	0.806178	0.115926	0.0632852	0.138029	0.936947	0.298276	0.701771	0.343979	0.81538	0.529897	0.290257
ARL2BP	0.172769	0.737128	0.346968	0.822702	0.456889	0.713657	0.497863	0.251241	0.135917	0.781608	0.643021	0.0695065	0.482932	0.794903	0.83655	0.408316	0.530245	0.659557	0.323	0.543845	0.739994	0.669695	0.624641	0.280476	0.357421	0.586636	0.318902	0.618352	0.0814914	0.92607	0.886808	0.353944	0.198804	0.801242	0.53634	0.537452	0.295912	0.59238
ARL3	0.286899	0.92849	0.0505816	0.798246	0.53249	0.693105	0.418635	0.277967	0.52951	0.913711	0.106169	0.197965	0.435676	0.794238	0.605496	0.304952	0.723069	0.251328	0.501317	0.580372	0.698631	0.456244	0.559145	0.526884	0.45045	0.0383524	0.493547	0.831533	0.89053	0.0390879	0.0816077	0.890298	0.152452	0.847594	0.708214	0.390192	0.558635	0.250348
ARL4C	0.0175915	0.0863368	0.945843	0.975162	0.959846	0.983507	0.00980096	0.0100168	0.0529653	0.0299867	0.982599	0.0596178	0.0297613	0.951983	0.94951	0.0514658	0.0173136	0.966495	0.306593	0.861491	0.96343	0.906091	0.918606	0.104014	0.0427366	0.0256293	0.0369336	0.973501	0.694102	0.114588	0.140821	0.866508	0.013952	0.986094	0.875452	0.0843608	0.833225	0.170112
ARL4D	0.999523	0.796815	0.00300343	0.0147311	0.0246103	0.252105	0.398213	0.994344	0.995709	0.566314	0.00786613	0.990206	0.911952	0.018066	0.0896644	0.993049	0.93882	0.0344976	0.036052	0.980053	0.0326843	0.611894	0.523779	0.164782	0.682998	0.340229	0.557849	0.535469	0.702827	0.173511	0.597894	0.760412	0.593817	0.40623	0.538611	0.141281	0.170066	0.930935
ARL5A	0.846301	0.443268	0.489321	0.201421	0.745348	0.315401	0.260956	0.756444	0.69303	0.334716	0.497855	0.87563	0.250452	0.388609	0.424075	0.777212	0.354	0.578602	0.67713	0.27991	0.232719	0.558589	0.646982	0.237415	0.473904	0.125263	0.411396	0.767735	0.842659	0.893439	0.870056	0.0951024	0.0807917	0.919255	0.0878372	0.740428	0.566005	0.804162
ARL6IP1	0.970061	0.84549	0.0453852	0.10102	0.0941669	0.662493	0.638099	0.825526	0.882914	0.784611	0.0896739	0.748312	0.656936	0.201769	0.464296	0.876603	0.855878	0.178533	0.238116	0.402962	0.721515	0.51919	0.592519	0.357977	0.468156	0.788055	0.74746	0.190343	0.142392	0.911354	0.901	0.163913	0.594512	0.405534	0.263002	0.830259	0.117178	0.855567
ARL6IP5	0.317696	0.933734	0.0899123	0.498999	0.181728	0.836233	0.416908	0.428954	0.906894	0.745137	0.0868612	0.426167	0.791861	0.23153	0.560331	0.325893	0.426881	0.0686499	0.793057	0.674625	0.607573	0.335775	0.478771	0.469222	0.708353	0.113913	0.232174	0.850023	0.0648557	0.109295	0.0583411	0.958818	0.0713822	0.928664	0.279642	0.557662	0.439464	0.718272
ARL6IP6	0.793717	0.218345	0.70819	0.261251	0.826346	0.62316	0.180087	0.297137	0.0727975	0.622902	0.865275	0.213559	0.296948	0.904631	0.408672	0.853547	0.183066	0.917145	0.232028	0.0965848	0.897068	0.343284	0.109298	0.346528	0.959952	0.754691	0.912128	0.101373	0.647743	0.507154	0.638146	0.331782	0.949523	0.0505238	0.460044	0.357189	0.716881	0.38755
ARL8B	0.1496	0.796672	0.356789	0.787281	0.288416	0.694098	0.558741	0.400976	0.205997	0.848732	0.394498	0.0504897	0.812684	0.704954	0.791861	0.175165	0.312206	0.211822	0.772635	0.620526	0.661327	0.250301	0.710438	0.383424	0.591128	0.310572	0.310023	0.73103	0.0521173	0.877676	0.170428	0.912866	0.123667	0.876379	0.338278	0.581255	0.479976	0.589042
ARMC10	0.196463	0.560164	0.701564	0.755816	0.344458	0.687535	0.275118	0.701438	0.676678	0.260345	0.589865	0.387468	0.193877	0.756585	0.698488	0.426234	0.550753	0.406848	0.710591	0.188679	0.567808	0.561648	0.248633	0.480161	0.752804	0.952723	0.952311	0.036659	0.921591	0.983539	0.969055	0.0123895	0.950496	0.0495504	0.548716	0.309632	0.530083	0.553259
ARMC7	0.793383	0.758581	0.109697	0.456951	0.221234	0.486507	0.65062	0.721817	0.867515	0.845204	0.0748474	0.719026	0.84235	0.126272	0.381573	0.942878	0.858383	0.588014	0.101809	0.355339	0.627866	0.618615	0.679661	0.323677	0.311718	0.0504348	0.416659	0.83492	0.757387	0.273732	0.24587	0.686191	0.628534	0.371512	0.781357	0.352739	0.597803	0.175118
ARMC9	0.914426	0.1711	0.0790904	0.875095	0.293683	0.328915	0.60468	0.836233	0.811928	0.279176	0.420242	0.120186	0.0981268	0.608063	0.953219	0.609386	0.777687	0.100471	0.499719	0.826735	0.325806	0.583712	0.696208	0.345787	0.304162	0.215973	0.650984	0.538581	0.987203	0.0332131	0.032457	0.169672	0.507231	0.492815	0.739038	0.287429	0.571336	0.287244
ARMCX1	0.836384	0.517353	0.0914855	0.798007	0.342084	0.746729	0.286343	0.570053	0.778747	0.328804	0.411709	0.440145	0.254635	0.873063	0.309023	0.555762	0.43271	0.531281	0.311817	0.792453	0.541557	0.226801	0.907435	0.376703	0.195977	0.675561	0.163661	0.768284	0.135644	0.0410656	0.0718939	0.952711	0.0403727	0.959674	0.731946	0.821035	0.216186	0.196487
ARMCX2	0.0249333	0.656131	0.908944	0.928204	0.667026	0.908812	0.217823	0.0719313	0.334191	0.500858	0.65165	0.122183	0.117999	0.87002	0.882951	0.1895	0.14995	0.456759	0.547429	0.812314	0.823065	0.316307	0.736998	0.420274	0.423287	0.158947	0.855606	0.28151	0.979235	0.313402	0.109702	0.0553746	0.538843	0.461203	0.595578	0.819737	0.152174	0.462872
ARMCX3	0.254529	0.74528	0.224924	0.812262	0.444756	0.759207	0.488105	0.211865	0.135345	0.640542	0.765971	0.1238	0.645812	0.749453	0.635638	0.226674	0.326843	0.336557	0.73559	0.621389	0.492207	0.18564	0.881941	0.711366	0.169788	0.57103	0.266407	0.677117	0.345568	0.263785	0.0929502	0.869649	0.0964587	0.903588	0.241912	0.845369	0.127376	0.839946
ARMCX5	0.243993	0.628957	0.814312	0.393402	0.658953	0.784077	0.34299	0.150468	0.373093	0.573799	0.560879	0.320719	0.458306	0.744889	0.485975	0.323432	0.554855	0.70541	0.237814	0.670049	0.790165	0.503384	0.416705	0.30546	0.728516	0.599771	0.550206	0.400183	0.138495	0.876803	0.282573	0.793276	0.720358	0.279689	0.691573	0.637434	0.446139	0.204042
ARMCX6	0.354691	0.146072	0.203709	0.943984	0.640214	0.868788	0.185182	0.154916	0.231217	0.243802	0.858124	0.0866217	0.228963	0.844918	0.868499	0.163033	0.128621	0.184103	0.790683	0.789128	0.742585	0.13215	0.94447	0.410077	0.176323	0.458352	0.50984	0.511076	0.154025	0.83533	0.772569	0.761052	0.752109	0.247937	0.0944192	0.939928	0.29721	0.519514
ARNT	0.209191	0.597492	0.564502	0.793621	0.722378	0.593368	0.207288	0.489789	0.338959	0.52603	0.629386	0.660359	0.207379	0.505848	0.700105	0.744657	0.445102	0.801606	0.143129	0.797159	0.52895	0.86938	0.116946	0.745527	0.343793	0.584439	0.136293	0.828238	0.211552	0.505817	0.830444	0.597255	0.627051	0.372995	0.696904	0.246732	0.483823	0.478029
ARNT2	0.037233	0.953661	0.448942	0.737986	0.581063	0.590044	0.823453	0.0925262	0.0381865	0.748999	0.892496	0.0571456	0.923933	0.753637	0.38937	0.123268	0.728509	0.551142	0.904322	0.0535815	0.340745	0.702883	0.893344	0.129971	0.13799	0.812815	0.378856	0.364211	0.285307	0.331491	0.663506	0.74936	0.665013	0.335033	0.757579	0.335265	0.421943	0.324001
ARNTL	0.0530606	0.93054	0.081045	0.940789	0.0341522	0.645093	0.609473	0.967229	0.972826	0.713959	0.0368516	0.981078	0.483027	0.0164496	0.835219	0.898018	0.315185	0.0101895	0.489357	0.979362	0.51686	0.553444	0.67433	0.922546	0.0694818	0.0451716	0.0626545	0.955973	0.811831	0.0841671	0.0766054	0.892275	0.0810235	0.919023	0.299574	0.904561	0.448827	0.221795
ARPC1A	0.571463	0.718869	0.647597	0.133105	0.416087	0.418851	0.791114	0.316394	0.470156	0.273122	0.724256	0.680422	0.618142	0.564039	0.202054	0.767713	0.758991	0.901775	0.21411	0.362117	0.258236	0.351998	0.539399	0.650134	0.48234	0.748787	0.56119	0.309291	0.89466	0.0877734	0.125814	0.780014	0.433021	0.567025	0.396867	0.650552	0.364466	0.572726
ARPC3	0.609172	0.802107	0.134868	0.507294	0.612581	0.517422	0.342343	0.535426	0.757151	0.744994	0.164331	0.396501	0.66112	0.529048	0.446325	0.597211	0.413324	0.554898	0.324425	0.617719	0.70623	0.60165	0.265968	0.645036	0.576435	0.353318	0.872906	0.191259	0.866333	0.924034	0.673569	0.0903909	0.751692	0.248355	0.38208	0.713034	0.323167	0.571614
ARPC5L	0.74099	0.644546	0.391733	0.222778	0.0801347	0.700876	0.616511	0.851388	0.830187	0.805587	0.104405	0.222877	0.773129	0.487782	0.560901	0.441648	0.662234	0.29921	0.642934	0.237295	0.648288	0.410865	0.599889	0.460647	0.494994	0.58119	0.69135	0.303387	0.0696254	0.891985	0.83248	0.840449	0.111569	0.888477	0.244554	0.773153	0.691666	0.310976
ARPP19	0.432256	0.82623	0.31107	0.271215	0.659902	0.637969	0.347481	0.294979	0.0984935	0.65737	0.810307	0.560996	0.467244	0.611676	0.382809	0.714995	0.462458	0.61215	0.464747	0.236648	0.661155	0.143321	0.81932	0.396774	0.592333	0.783707	0.697941	0.218398	0.184272	0.986331	0.944974	0.0343765	0.666589	0.333457	0.0520534	0.698341	0.792157	0.790998
ARRB2	0.0664092	0.473064	0.841152	0.900839	0.92224	0.836924	0.0837615	0.084366	0.0937738	0.0722254	0.959668	0.601407	0.103642	0.743368	0.746791	0.296447	0.380899	0.937093	0.233323	0.552351	0.637926	0.137017	0.645963	0.511912	0.814777	0.803707	0.829748	0.140961	0.189332	0.916764	0.935435	0.105863	0.927135	0.0729118	0.271345	0.623575	0.622926	0.498656
ARRDC1	0.894928	0.477355	0.110889	0.673389	0.523596	0.480506	0.182807	0.862873	0.949895	0.407656	0.109554	0.833413	0.286489	0.234478	0.649805	0.847071	0.618972	0.0980528	0.819308	0.157808	0.299339	0.420692	0.708631	0.463938	0.343654	0.442609	0.094508	0.889565	0.353304	0.311424	0.499011	0.75634	0.662557	0.33749	0.936312	0.135812	0.205247	0.287058
ARRDC2	0.654748	0.361318	0.590055	0.439455	0.896809	0.448988	0.365096	0.131773	0.143879	0.0866705	0.942982	0.539412	0.436436	0.885329	0.109727	0.0841501	0.0537973	0.274427	0.960192	0.826001	0.104875	0.622462	0.399091	0.273848	0.673171	0.88389	0.759405	0.13968	0.530654	0.450442	0.259714	0.730805	0.310744	0.689302	0.666265	0.158663	0.471679	0.719755
ARRDC3	0.940646	0.911041	0.917525	0.0055778	0.413799	0.126938	0.555805	0.948016	0.679682	0.667	0.249523	0.874679	0.806694	0.792146	0.0251022	0.949225	0.964898	0.913475	0.0326411	0.903631	0.033591	0.165106	0.387272	0.718087	0.84472	0.809977	0.525126	0.284119	0.691775	0.0632271	0.832655	0.837715	0.750116	0.24993	0.740521	0.475851	0.626588	0.151757
ARRDC4	0.210431	0.92787	0.645452	0.083238	0.314408	0.227667	0.634299	0.887052	0.862319	0.873331	0.0669336	0.600551	0.541124	0.72863	0.18047	0.237555	0.101809	0.0169682	0.985925	0.920297	0.0265964	0.219755	0.692639	0.69593	0.426068	0.95341	0.893593	0.0529977	0.800372	0.935377	0.809504	0.100221	0.867989	0.132057	0.255678	0.593307	0.508992	0.664596
ARSG	0.582571	0.767782	0.38463	0.197178	0.24049	0.762661	0.296792	0.681145	0.86742	0.625477	0.149266	0.931064	0.631359	0.0719787	0.490539	0.735288	0.587626	0.257502	0.216614	0.681793	0.83796	0.748401	0.219199	0.480625	0.601001	0.24833	0.482197	0.648146	0.146347	0.214693	0.112087	0.899779	0.390053	0.609994	0.602716	0.402243	0.497682	0.414295
ARSJ	0.239512	0.0679825	0.811165	0.907132	0.519883	0.906308	0.0966711	0.265317	0.108267	0.298627	0.900172	0.0664638	0.0624703	0.365123	0.980413	0.851734	0.415958	0.689651	0.0866543	0.170373	0.964639	0.980718	0.726801	0.000324465	0.947344	0.388055	0.892952	0.163799	0.741217	0.32137	0.679211	0.317124	0.486233	0.513813	0.0432929	0.574024	0.878233	0.792667
ARV1	0.512824	0.682733	0.299962	0.542286	0.405811	0.619749	0.335262	0.650317	0.729167	0.404796	0.397168	0.669107	0.488828	0.340782	0.541029	0.860541	0.472087	0.212987	0.301455	0.75217	0.595095	0.556179	0.558728	0.208353	0.628766	0.765309	0.800366	0.168055	0.798046	0.795254	0.83882	0.154839	0.828358	0.171688	0.426486	0.488783	0.695328	0.341754
ARVCF	0.153604	0.909563	0.255864	0.532704	0.184837	0.311083	0.839126	0.735806	0.45204	0.798436	0.264731	0.285062	0.962157	0.19264	0.159741	0.402012	0.746039	0.439748	0.497906	0.553992	0.399594	0.60508	0.938027	0.226615	0.0662371	0.398993	0.0581236	0.931442	0.700675	0.300023	0.622848	0.461145	0.765783	0.234263	0.329749	0.0330027	0.915732	0.926207
ASAH1	0.0488177	0.958953	0.0785183	0.911995	0.658262	0.238029	0.841544	0.251889	0.228642	0.672435	0.619279	0.358657	0.791385	0.398022	0.433774	0.252234	0.330728	0.078235	0.845473	0.834549	0.272959	0.756049	0.328126	0.399323	0.484936	0.0867735	0.597574	0.722288	0.220975	0.797755	0.0954514	0.854874	0.270186	0.72986	0.19505	0.54663	0.370214	0.845648
ASAP2	0.471873	0.9334	0.202517	0.0988272	0.390139	0.280385	0.729286	0.692716	0.293097	0.896358	0.2121	0.221641	0.851288	0.792526	0.138823	0.674107	0.580588	0.843012	0.621001	0.168775	0.164673	0.148698	0.806434	0.632289	0.431074	0.115652	0.197162	0.864622	0.190496	0.792462	0.203583	0.807876	0.410309	0.589738	0.48628	0.388616	0.715027	0.337675
ASAP3	0.499523	0.681016	0.127336	0.82275	0.225508	0.866888	0.662018	0.12344	0.174342	0.717105	0.646167	0.108681	0.551393	0.183227	0.936864	0.0268555	0.0534951	0.0769397	0.985622	0.419239	0.665861	0.225457	0.546816	0.895893	0.286873	0.905538	0.159497	0.529611	0.596731	0.60185	0.523441	0.376629	0.894317	0.105729	0.747659	0.168397	0.11245	0.902753
ASB1	0.726688	0.452946	0.470442	0.374333	0.526488	0.635163	0.526445	0.262553	0.318125	0.692839	0.494327	0.18047	0.808215	0.715223	0.319388	0.324295	0.412072	0.620655	0.797029	0.140365	0.417771	0.359275	0.762492	0.509966	0.293409	0.317071	0.267231	0.758261	0.300663	0.533155	0.687762	0.640356	0.530361	0.469686	0.459025	0.776954	0.201307	0.584361
ASB13	0.0176869	0.103785	0.0316552	0.995948	0.0354043	0.977505	0.196926	0.138293	0.802489	0.871711	0.0829996	0.297233	0.185985	0.0326139	0.982029	0.042917	0.757739	0.037779	0.332153	0.788006	0.984932	0.473162	0.669371	0.35019	0.422777	0.198764	0.056476	0.943204	0.837424	0.0143671	0.0211145	0.96702	0.0349031	0.965143	0.332391	0.135024	0.961203	0.126541
ASB16	0.563978	0.563787	0.402508	0.548961	0.568844	0.244117	0.73477	0.553474	0.376383	0.755482	0.367372	0.562898	0.397357	0.437672	0.625178	0.319373	0.440309	0.536376	0.893528	0.0418376	0.413885	0.733615	0.623992	0.108788	0.55261	0.0437529	0.689931	0.748238	0.333818	0.706317	0.296766	0.689274	0.880782	0.119264	0.292806	0.150691	0.733985	0.834384
ASB6	0.370328	0.827231	0.113368	0.768688	0.0904538	0.325202	0.917361	0.745089	0.884439	0.877193	0.060164	0.546163	0.49691	0.506418	0.483883	0.59924	0.756142	0.343422	0.500367	0.366305	0.501144	0.429916	0.526745	0.660193	0.412116	0.442883	0.555423	0.483112	0.16275	0.837715	0.376396	0.785714	0.34486	0.655187	0.461991	0.458237	0.549272	0.477241
ASB7	0.468297	0.434926	0.745709	0.401363	0.447347	0.654635	0.520573	0.314969	0.732313	0.244899	0.558924	0.332414	0.56499	0.783018	0.301227	0.434264	0.404775	0.371746	0.62493	0.634342	0.395795	0.727728	0.346389	0.359275	0.538565	0.378307	0.40897	0.630114	0.32201	0.736738	0.696487	0.399081	0.746454	0.253592	0.31969	0.443682	0.491888	0.715398
ASB8	0.743612	0.870614	0.0427632	0.680587	0.198221	0.163767	0.827944	0.908942	0.966438	0.485841	0.0627384	0.820766	0.827327	0.221166	0.146239	0.735029	0.87643	0.373473	0.328699	0.592116	0.251759	0.436544	0.60216	0.780569	0.244924	0.16746	0.139359	0.882929	0.890298	0.0449628	0.0362378	0.920719	0.280569	0.719477	0.444795	0.686521	0.382358	0.458376
ASCC2	0.203328	0.703185	0.844441	0.279176	0.231035	0.550278	0.724882	0.512715	0.812643	0.269785	0.42868	0.757155	0.533707	0.301227	0.4352	0.515133	0.466301	0.592332	0.492207	0.651008	0.333535	0.921526	0.520441	0.209141	0.151571	0.0324943	0.740092	0.74389	0.965624	0.124884	0.265472	0.0808516	0.520858	0.479188	0.339854	0.427876	0.822471	0.302401
ASCL1	0.226116	0.271405	0.849209	0.727736	0.932386	0.134968	0.169725	0.755235	0.763396	0.313835	0.442935	0.439764	0.491015	0.567843	0.534183	0.0474505	0.0149389	0.0494797	0.998532	0.721946	0.0352748	0.144897	0.837768	0.894688	0.146241	0.958215	0.0991762	0.450481	0.957655	0.0947534	0.100512	0.156119	0.747057	0.25299	0.330027	0.44841	0.351766	0.798276
ASF1A	0.956093	0.818507	0.822035	0.01168	0.868615	0.032857	0.833902	0.898234	0.219394	0.81107	0.448084	0.217457	0.794428	0.874109	0.112199	0.703122	0.850136	0.621217	0.680066	0.671387	0.02012	0.450542	0.0668397	0.69848	0.931399	0.508238	0.926911	0.113593	0.0823639	0.208411	0.9099	0.852548	0.864884	0.135163	0.438398	0.362566	0.627561	0.522295
ASGR1	0.706379	0.241943	0.681875	0.386537	0.739303	0.161306	0.572687	0.760071	0.372759	0.651316	0.486079	0.0517258	0.300941	0.958258	0.554436	0.104097	0.80873	0.602565	0.913821	0.0902379	0.12724	0.36048	0.242468	0.915083	0.373922	0.0686499	0.048833	0.959359	0.0866682	0.0544439	0.0578176	0.960854	0.0665616	0.933485	0.317234	0.572078	0.245573	0.823445
ASH1L	0.315027	0.881484	0.348017	0.208143	0.220414	0.388541	0.839083	0.532619	0.905082	0.559449	0.137395	0.853	0.691357	0.0750214	0.661596	0.766634	0.645525	0.611588	0.0758171	0.897846	0.673157	0.47154	0.598405	0.548113	0.377445	0.418215	0.384439	0.63222	0.384714	0.632969	0.694916	0.431712	0.130759	0.869287	0.758876	0.755168	0.752943	0.0582646
ASH2L	0.916095	0.487986	0.058114	0.811594	0.574414	0.768706	0.360736	0.201848	0.203518	0.629672	0.686308	0.342493	0.388799	0.705524	0.57602	0.64695	0.281162	0.306248	0.427529	0.756746	0.6577	0.408825	0.132706	0.73176	0.856077	0.862883	0.867094	0.103204	0.874767	0.936191	0.965449	0.033155	0.925419	0.0746269	0.320756	0.250718	0.720126	0.686706
ASIC1	0.0930587	0.992182	0.00829519	0.868945	0.0615258	0.363931	0.969475	0.368896	0.457666	0.990608	0.0178299	0.948655	0.968432	0.0158791	0.306837	0.213419	0.966366	0.166228	0.778593	0.102586	0.271189	0.0804209	0.937239	0.187077	0.557198	0.510984	0.0918535	0.886682	0.00884132	0.132911	0.834516	0.978188	0.670298	0.329749	0.343886	0.435014	0.830351	0.280523
ASIC2	0.955664	0.0180683	0.021024	0.981884	0.10699	0.986011	0.0134277	0.231251	0.962243	0.354548	0.0916762	0.975849	0.0421223	0.0517258	0.923838	0.603299	0.145849	0.0259056	0.733518	0.684513	0.944994	0.00282748	0.961945	0.988736	0.340549	0.0192677	0.0256751	0.982243	0.138087	0.160947	0.10819	0.91118	0.0556689	0.944377	0.205108	0.957263	0.416983	0.112867
ASL	0.588434	0.461146	0.487128	0.544813	0.426968	0.399637	0.775614	0.356461	0.715103	0.450658	0.373999	0.838262	0.687839	0.181421	0.318722	0.307327	0.509175	0.654678	0.712059	0.246578	0.393204	0.837675	0.662742	0.601465	0.101326	0.22476	0.300961	0.769931	0.6542	0.183167	0.563576	0.765123	0.353064	0.646982	0.789747	0.410911	0.258737	0.355567
ASNA1	0.493135	0.646691	0.231836	0.720538	0.374768	0.735979	0.295065	0.532706	0.868707	0.155416	0.505864	0.676238	0.351146	0.430731	0.575354	0.643064	0.762359	0.458141	0.17931	0.852208	0.428911	0.3812	0.364466	0.793455	0.490637	0.643158	0.630435	0.322105	0.830793	0.130991	0.643788	0.489995	0.46899	0.531056	0.46913	0.26087	0.657968	0.580328
ASNS	0.0801392	0.695318	0.979214	0.0680301	0.779673	0.12983	0.894219	0.229222	0.373188	0.412519	0.683495	0.90967	0.818675	0.300181	0.0627555	0.440741	0.735417	0.884634	0.251414	0.491127	0.385173	0.965051	0.132011	0.0489478	0.664874	0.0522197	0.792952	0.606682	0.991624	0.00430433	0.724581	0.143962	0.306387	0.693659	0.351256	0.611801	0.420877	0.604617
ASNSD1	0.946034	0.300248	0.351878	0.153413	0.626441	0.411986	0.34938	0.662925	0.478023	0.536566	0.50267	0.768565	0.429115	0.63326	0.199391	0.744053	0.681404	0.806183	0.279651	0.245024	0.563188	0.372995	0.393946	0.198804	0.887828	0.872311	0.933043	0.0683295	0.874884	0.704805	0.69893	0.13611	0.941086	0.0589599	0.320108	0.313201	0.838973	0.390702
ASPA	0.836337	0.838196	0.0739893	0.347826	0.978455	0.0913173	0.273477	0.159579	0.0555873	0.113797	0.960622	0.334221	0.737663	0.692022	0.245507	0.0430465	0.133932	0.883943	0.944994	0.740598	0.0360088	0.639334	0.467693	0.941226	0.0820896	0.981236	0.00242563	0.985217	0.357841	0.779839	0.459516	0.426245	0.05845	0.941596	0.847177	0.895754	0.0221099	0.878558
ASPH	0.88935	0.0524409	0.127527	0.922864	0.783645	0.898105	0.235007	0.0528475	0.261871	0.196129	0.866609	0.264239	0.185414	0.644385	0.85861	0.111437	0.0814732	0.533872	0.924528	0.285048	0.527741	0.611338	0.129693	0.730231	0.732548	0.222105	0.101556	0.902975	0.108132	0.656352	0.224	0.875872	0.0111709	0.988875	0.893854	0.0636878	0.905813	0.110225
ASPHD1	0.763492	0.795099	0.0932494	0.507723	0.171495	0.685074	0.80139	0.301023	0.689931	0.852164	0.123236	0.318912	0.767519	0.405154	0.51954	0.843703	0.920988	0.933682	0.0601442	0.0341091	0.925694	0.00931677	0.954204	0.892602	0.661676	0.182929	0.197254	0.845629	0.835854	0.0411819	0.0319335	0.942357	0.161769	0.838278	0.09873	0.925002	0.124409	0.85909
ASPHD2	0.7295	0.138825	0.805397	0.320652	0.7118	0.938863	0.0150253	0.74578	0.989226	0.00309878	0.834287	0.981364	0.0341352	0.0989826	0.83579	0.930271	0.160485	0.292259	0.133716	0.959069	0.399335	0.0334662	0.723278	0.868036	0.885186	0.916156	0.653913	0.148558	0.013262	0.978827	0.971033	0.788506	0.899323	0.100723	0.156346	0.276768	0.833689	0.718365
ASPM	0.508867	0.336289	0.96229	0.0523455	0.732611	0.807176	0.163939	0.211476	0.176344	0.224304	0.885441	0.478939	0.454122	0.4855	0.607968	0.996373	0.945987	0.989249	0.000690816	0.0265964	0.977851	0.736674	0.00570131	0.758413	0.988597	0.976659	0.990938	0.0107551	0.866042	0.900419	0.936947	0.0578758	0.997451	0.00259572	0.467414	0.839854	0.318717	0.307222
ASPRV1	0.328137	0.513635	0.563215	0.728738	0.345279	0.216053	0.819481	0.723673	0.673198	0.656846	0.26087	0.281354	0.909385	0.527717	0.15822	0.282933	0.701913	0.289366	0.727905	0.441345	0.332671	0.566052	0.256883	0.33304	0.816399	0.641785	0.727551	0.254554	0.2151	0.648674	0.781992	0.678048	0.92236	0.0776861	0.71359	0.124502	0.769908	0.41068
ASPSCR1	0.504672	0.613272	0.195223	0.786041	0.0648504	0.865507	0.506282	0.736928	0.508105	0.78442	0.248522	0.618998	0.751545	0.0828183	0.789484	0.459825	0.720306	0.212599	0.433746	0.193299	0.92237	0.92579	0.291184	0.20877	0.26175	0.674005	0.841876	0.162838	0.821487	0.659376	0.227373	0.220277	0.701029	0.299017	0.267915	0.358533	0.795726	0.49949
ASRGL1	0.202851	0.975925	0.348064	0.0391876	0.212987	0.0922672	0.936661	0.858944	0.156989	0.925963	0.243898	0.121327	0.704288	0.35609	0.850433	0.481931	0.960753	0.602392	0.70256	0.0746945	0.0861794	0.212895	0.499351	0.746454	0.634792	0.688604	0.276156	0.603478	0.137622	0.102722	0.147976	0.915426	0.0411143	0.958932	0.091499	0.194447	0.934644	0.621674
ASTE1	0.666714	0.849066	0.36208	0.0894355	0.226588	0.254868	0.828073	0.775226	0.770881	0.609029	0.227975	0.713607	0.428639	0.575735	0.301132	0.296922	0.627693	0.589051	0.63486	0.451276	0.32218	0.352647	0.381061	0.304023	0.856679	0.145858	0.797666	0.389794	0.855165	0.235284	0.5901	0.189041	0.636831	0.363215	0.561509	0.33202	0.6385	0.398304
ASTN1	0.0151125	0.954281	0.229548	0.956665	0.154743	0.912353	0.950002	0.0186952	0.222778	0.854357	0.361365	0.0753066	0.561187	0.25473	0.940192	0.00604464	0.233971	0.0487026	0.965459	0.929364	0.674669	0.0757393	0.949244	0.843979	0.109159	0.84087	0.190252	0.598261	0.020242	0.891461	0.927873	0.920137	0.270835	0.729211	0.871327	0.0936312	0.861175	0.133818
ASUN	0.522883	0.205568	0.876955	0.282609	0.660161	0.67795	0.190363	0.486292	0.857647	0.199943	0.441981	0.887801	0.151659	0.838547	0.136446	0.929796	0.530892	0.869781	0.0463279	0.539571	0.86447	0.548531	0.0735608	0.32312	0.955687	0.774233	0.915057	0.0962471	0.646463	0.935319	0.941077	0.0689274	0.944424	0.0556225	0.35121	0.555437	0.448503	0.627329
ASXL2	0.347063	0.626716	0.638778	0.496901	0.71465	0.414404	0.356159	0.518846	0.498904	0.669575	0.3627	0.383569	0.307502	0.645336	0.679281	0.562411	0.459393	0.487414	0.776435	0.11243	0.423902	0.755864	0.107769	0.426764	0.830259	0.659314	0.755149	0.228375	0.67956	0.557469	0.343299	0.425954	0.638037	0.36201	0.570733	0.521878	0.779364	0.154862
ATAD1	0.322607	0.945032	0.0289378	0.856646	0.322439	0.628643	0.540348	0.486464	0.37419	0.84816	0.245709	0.776647	0.285823	0.315204	0.643339	0.583179	0.655844	0.0834161	0.516428	0.807651	0.569837	0.568277	0.482108	0.571475	0.402336	0.259176	0.749657	0.372449	0.931654	0.0705561	0.153734	0.23825	0.442153	0.557894	0.200056	0.796978	0.542551	0.493325
ATAD3A	0.299771	0.171386	0.93607	0.317267	0.357498	0.702474	0.461509	0.403394	0.645547	0.145404	0.759916	0.351716	0.592469	0.353428	0.716079	0.698545	0.409741	0.624628	0.4062	0.470964	0.55166	0.443543	0.348614	0.310837	0.828544	0.129931	0.784165	0.43762	0.971091	0.26111	0.129595	0.0699162	0.512144	0.487902	0.217948	0.573236	0.599333	0.652498
ATCAY	0.0144451	0.975543	0.991657	0.0127288	0.881914	0.577825	0.955097	0.0093692	0.00195461	0.944031	0.978261	0.22088	0.956737	0.950841	0.0125511	0.00544018	0.939165	0.974094	0.92876	0.0192133	0.228228	0.0362473	0.962687	0.920413	0.10165	0.256842	0.0487414	0.946545	0.161412	0.333178	0.227199	0.851384	0.308427	0.69162	0.383749	0.896542	0.466858	0.176972
ATF3	0.41352	0.111651	0.948179	0.204567	0.959155	0.902034	0.0270714	0.0743059	0.578328	0.156798	0.778223	0.928497	0.0186365	0.529619	0.916136	0.213074	0.0349294	0.675834	0.901818	0.689219	0.249773	0.922777	0.0977566	0.092287	0.837629	0.955515	0.935195	0.0413272	0.875931	0.303106	0.173627	0.20242	0.803004	0.197043	0.587281	0.16645	0.933902	0.119774
ATF4	0.414664	0.120805	0.669289	0.840389	0.858685	0.549674	0.160831	0.332844	0.707666	0.09959	0.79672	0.929352	0.187506	0.781972	0.0908054	0.85005	0.247744	0.610984	0.244722	0.664436	0.68149	0.707518	0.288125	0.147678	0.836006	0.223524	0.822792	0.291899	0.953467	0.190379	0.0971382	0.129304	0.545286	0.45476	0.412858	0.235839	0.819644	0.432789
ATF7	0.320223	0.470967	0.535517	0.780225	0.803938	0.552869	0.389361	0.186909	0.144451	0.428394	0.843822	0.419606	0.156033	0.423695	0.891509	0.176288	0.21139	0.912655	0.624498	0.377272	0.524934	0.778622	0.178456	0.673264	0.465746	0.33254	0.336522	0.705492	0.465798	0.228478	0.315903	0.784725	0.127097	0.872949	0.323538	0.90813	0.236118	0.370956
ATF7IP	0.497712	0.784087	0.751049	0.0841438	0.551358	0.204698	0.517292	0.855706	0.773074	0.900601	0.073751	0.781877	0.889607	0.145574	0.168014	0.568153	0.725228	0.424982	0.618065	0.406114	0.228531	0.814267	0.149393	0.291925	0.7446	0.736796	0.233593	0.631259	0.888553	0.168858	0.896987	0.114588	0.469732	0.530314	0.773663	0.576527	0.598266	0.112218
ATG10	0.104691	0.581283	0.643736	0.887252	0.863262	0.473641	0.310652	0.202668	0.243326	0.314264	0.821939	0.104688	0.20386	0.899876	0.775601	0.266871	0.209792	0.79228	0.446915	0.603558	0.759725	0.85515	0.230092	0.384491	0.42732	0.610709	0.675423	0.304531	0.426536	0.196603	0.263844	0.805956	0.202883	0.797163	0.786178	0.132752	0.868545	0.154584
ATG12	0.384964	0.559401	0.802203	0.28585	0.268425	0.71914	0.501101	0.452744	0.235364	0.603213	0.673103	0.539888	0.220785	0.837406	0.369782	0.730107	0.327922	0.337162	0.411252	0.584301	0.727991	0.212154	0.838231	0.42287	0.351998	0.118124	0.413501	0.771991	0.0898674	0.919032	0.760179	0.789844	0.387411	0.612636	0.359136	0.588347	0.291045	0.744739
ATG13	0.107122	0.736365	0.33443	0.895547	0.202323	0.715599	0.728034	0.30383	0.502002	0.636489	0.390971	0.461158	0.343349	0.455453	0.733289	0.290531	0.472734	0.207504	0.729027	0.393722	0.691032	0.657829	0.473672	0.384212	0.450589	0.156979	0.0970709	0.915286	0.138611	0.0937645	0.0866682	0.932469	0.264578	0.735469	0.508853	0.24905	0.734217	0.447159
ATG2A	0.22111	0.676916	0.640065	0.640446	0.380251	0.299469	0.776694	0.590778	0.375143	0.737891	0.388921	0.311876	0.706856	0.479604	0.538842	0.27801	0.79513	0.642718	0.672423	0.31281	0.208454	0.347594	0.616529	0.710809	0.349402	0.211442	0.304256	0.774005	0.0700326	0.802234	0.850279	0.866915	0.370353	0.629693	0.560119	0.632613	0.481135	0.300454
ATG2B	0.633295	0.812452	0.484792	0.0982075	0.407107	0.240836	0.775873	0.68339	0.521977	0.856455	0.169813	0.543121	0.748027	0.269183	0.471332	0.759294	0.877639	0.237425	0.188204	0.856397	0.320496	0.576203	0.480439	0.429081	0.495133	0.0821053	0.253776	0.855332	0.897394	0.0789321	0.144777	0.769079	0.325809	0.674238	0.663808	0.632196	0.479512	0.213173
ATG3	0.617134	0.789045	0.37705	0.157227	0.371357	0.463365	0.498165	0.712145	0.377765	0.536137	0.586814	0.500998	0.600361	0.671389	0.254065	0.615561	0.447735	0.544666	0.45745	0.595225	0.43638	0.30013	0.386994	0.788495	0.56772	0.528558	0.617849	0.381556	0.0393788	0.917403	0.825151	0.891985	0.159451	0.840595	0.437239	0.354501	0.46176	0.693659
ATG4B	0.519212	0.575706	0.223875	0.77417	0.274168	0.771858	0.424248	0.426752	0.338053	0.67296	0.497712	0.750594	0.365884	0.381763	0.516973	0.571564	0.370709	0.827684	0.4217	0.371443	0.512499	0.330629	0.748169	0.422777	0.387272	0.104211	0.685172	0.630664	0.840856	0.152629	0.207597	0.666066	0.182998	0.817048	0.397376	0.464587	0.541346	0.558265
ATG4C	0.264683	0.35431	0.909039	0.338673	0.723285	0.766936	0.29187	0.154311	0.158371	0.195461	0.901363	0.36769	0.156318	0.759342	0.767995	0.165019	0.3385	0.465697	0.844782	0.138897	0.701351	0.616946	0.292482	0.785343	0.371327	0.601739	0.182563	0.76778	0.31852	0.389367	0.581317	0.733074	0.337907	0.66214	0.282377	0.14346	0.884305	0.627144
ATG4D	0.890828	0.22378	0.644069	0.172435	0.751133	0.240188	0.352705	0.765122	0.663949	0.277889	0.581569	0.886089	0.440049	0.221356	0.381478	0.67877	0.624109	0.4584	0.6074	0.525323	0.162169	0.130342	0.303096	0.946371	0.5521	0.320092	0.201327	0.811304	0.286063	0.176419	0.506515	0.812587	0.173218	0.826829	0.0571985	0.693566	0.517428	0.900389
ATG5	0.50124	0.849828	0.884582	0.0329901	0.520832	0.121497	0.606321	0.924356	0.716962	0.367086	0.440694	0.495388	0.743178	0.855377	0.0671294	0.893226	0.695005	0.812875	0.196883	0.654851	0.153577	0.435339	0.751738	0.144109	0.5756	0.348009	0.784668	0.288741	0.223941	0.194974	0.793858	0.797115	0.487948	0.512098	0.188143	0.555252	0.822889	0.398767
ATG7	0.113225	0.22316	0.940694	0.699085	0.62018	0.718363	0.267735	0.314408	0.433781	0.270166	0.747664	0.378815	0.668156	0.61586	0.358657	0.272484	0.351237	0.195372	0.833643	0.304477	0.597038	0.463475	0.313155	0.508158	0.738852	0.274966	0.851304	0.234142	0.126105	0.57044	0.847255	0.810435	0.330073	0.669973	0.736303	0.415825	0.285483	0.424353
ATIC	0.320509	0.0153986	0.98012	0.644975	0.957817	0.807046	0.0909287	0.0449462	0.15532	0.0271739	0.972826	0.424361	0.0288105	0.95436	0.742988	0.242002	0.020595	0.948491	0.739951	0.504857	0.663529	0.733151	0.453277	0.0991008	0.765783	0.869886	0.940595	0.0639817	0.936075	0.234237	0.926943	0.0576431	0.968342	0.0317048	0.161166	0.547511	0.840039	0.424771
ATL1	0.134964	0.894832	0.674342	0.21763	0.737835	0.30642	0.647468	0.309011	0.0956331	0.590294	0.841581	0.357707	0.61605	0.771132	0.251688	0.363844	0.689392	0.773412	0.424377	0.200639	0.714132	0.0232687	0.914156	0.835867	0.691202	0.308009	0.272357	0.757803	0.716031	0.293799	0.479002	0.532108	0.390702	0.609345	0.437332	0.906971	0.0989154	0.610828
ATL2	0.206998	0.909754	0.398884	0.21415	0.47036	0.528906	0.403782	0.617331	0.294003	0.64917	0.566552	0.505467	0.655225	0.242274	0.651136	0.768274	0.69073	0.589828	0.141833	0.648202	0.73205	0.240382	0.478539	0.844813	0.439603	0.0877346	0.10476	0.921648	0.0856212	0.182003	0.0717194	0.940786	0.0289237	0.971123	0.147724	0.847502	0.231621	0.806804
ATMIN	0.28771	0.656369	0.439741	0.726974	0.238245	0.483787	0.764561	0.531108	0.32151	0.724256	0.45266	0.0532471	0.922602	0.409623	0.772178	0.132205	0.808903	0.348171	0.48504	0.408402	0.870256	0.21359	0.817558	0.479512	0.367155	0.311442	0.305446	0.733455	0.0835272	0.0820731	0.204514	0.935086	0.0785668	0.92148	0.108186	0.62274	0.548438	0.833642
ATN1	0.408848	0.908324	0.108267	0.427584	0.0991322	0.171625	0.953974	0.763913	0.457857	0.960002	0.0612605	0.59285	0.776838	0.359418	0.267091	0.550235	0.913821	0.837097	0.517249	0.0683477	0.242477	0.39047	0.549041	0.65959	0.427135	0.134508	0.223295	0.846911	0.113367	0.584807	0.53618	0.860866	0.408918	0.591128	0.489015	0.338787	0.5197	0.598869
ATOX1	0.365847	0.792477	0.110698	0.823322	0.324597	0.417339	0.742023	0.525452	0.248617	0.774981	0.472492	0.243415	0.826567	0.695731	0.217172	0.279737	0.325461	0.822244	0.62683	0.342774	0.461034	0.683971	0.343979	0.598452	0.420553	0.47016	0.624668	0.404622	0.906061	0.382154	0.107259	0.190612	0.290396	0.709651	0.760313	0.40419	0.275053	0.400807
ATP10A	0.258105	0.881627	0.108886	0.764493	0.162946	0.831009	0.427184	0.482147	0.671958	0.732218	0.210002	0.565846	0.823524	0.116288	0.623847	0.12806	0.188636	0.161003	0.940633	0.278572	0.437071	0.888431	0.320942	0.0850097	0.642718	0.311808	0.896522	0.172723	0.864414	0.204979	0.186657	0.249826	0.639566	0.36048	0.212339	0.751692	0.906183	0.113377
ATP10D	0.0400934	0.206379	0.993087	0.081045	0.963257	0.0772419	0.425543	0.316437	0.180301	0.0648837	0.947797	0.177998	0.291148	0.890273	0.548731	0.26346	0.0533224	0.966798	0.663011	0.821899	0.0822935	0.754844	0.794753	0.0672569	0.399555	0.925309	0.881556	0.0748284	0.998022	0.03141	0.019544	0.0282108	0.818207	0.181839	0.701029	0.0540465	0.530592	0.909382
ATP11A	0.0345156	0.677298	0.983648	0.181875	0.857865	0.0333751	0.896809	0.821338	0.124571	0.544193	0.823846	0.879528	0.569554	0.655795	0.070077	0.423557	0.462761	0.469885	0.53249	0.884159	0.141186	0.595393	0.626449	0.254705	0.449708	0.224348	0.360412	0.733364	0.347953	0.624128	0.472429	0.637273	0.109715	0.890331	0.340688	0.655001	0.537174	0.460879
ATP13A1	0.414092	0.470061	0.556922	0.681207	0.182419	0.740728	0.494927	0.597643	0.818078	0.404605	0.305206	0.901303	0.500048	0.161168	0.390796	0.828634	0.717413	0.646172	0.110876	0.780536	0.533872	0.564337	0.547974	0.295495	0.541902	0.310664	0.445355	0.637208	0.961901	0.883376	0.142799	0.0577013	0.57319	0.426856	0.223695	0.656067	0.216974	0.864281
ATP13A2	0.717916	0.959048	0.0650267	0.0885774	0.141013	0.0616554	0.953758	0.931825	0.895309	0.735174	0.0979691	0.783684	0.881335	0.15765	0.166587	0.945944	0.930098	0.445231	0.249083	0.719744	0.040715	0.287615	0.878743	0.493557	0.175304	0.399039	0.147323	0.842883	0.914611	0.0557236	0.0647976	0.859935	0.395152	0.604895	0.729953	0.3742	0.263836	0.502364
ATP1A1	0.027889	0.962719	0.971158	0.0412853	0.208238	0.215751	0.947757	0.354821	0.146358	0.826039	0.548198	0.431872	0.755919	0.430921	0.373015	0.107422	0.272052	0.471784	0.633176	0.973188	0.0724494	0.869426	0.147492	0.406971	0.526143	0.252494	0.123936	0.880686	0.00750349	0.832887	0.0548511	0.985749	0.0391212	0.960925	0.314638	0.676277	0.480347	0.529248
ATP1A2	0.00166857	0.690742	0.956855	0.987891	0.33198	0.951082	0.51509	0.029187	0.0875763	0.546625	0.865799	0.0343254	0.195493	0.696682	0.964343	0.00418807	0.0853158	0.0644618	0.937308	0.875178	0.970122	0.353249	0.614721	0.659173	0.388523	0.544211	0.109062	0.864256	0.014658	0.0260586	0.137913	0.986389	0.044498	0.955548	0.562575	0.725781	0.595439	0.177158
ATP1A3	0.411613	0.957189	0.0719394	0.214722	0.0204654	0.583783	0.949398	0.901818	0.973112	0.942553	0.0172578	0.646287	0.769991	0.232195	0.374727	0.98804	0.979578	0.33293	0.00967143	0.795562	0.593973	0.0233151	0.962223	0.99314	0.0253082	0.837757	0.0264989	0.949428	0.387855	0.490693	0.389018	0.7094	0.00134421	0.998702	0.331881	0.826365	0.399416	0.38945
ATP1B1	0.699895	0.964388	0.175582	0.0313215	0.407668	0.308881	0.639567	0.734986	0.910898	0.542525	0.13606	0.816297	0.827612	0.504612	0.0613293	0.955615	0.777169	0.392297	0.0917059	0.923449	0.137213	0.747798	0.925141	0.834616	0.0153425	0.929108	0.00773455	0.978581	0.0386226	0.00494416	0.000116333	0.999128	0.00421804	0.995828	0.265876	0.568555	0.363354	0.779549
ATP1B2	0.982313	0.939455	0.0016209	0.96086	0.0519408	0.267087	0.835974	0.96071	0.993564	0.972445	0.00352784	0.979081	0.708092	0.0265285	0.453742	0.827339	0.258883	0.0135141	0.939899	0.654376	0.239843	0.238621	0.791369	0.822981	0.177807	0.559451	0.0696568	0.907185	0.157864	0.00325733	0.00849232	0.99238	0.023825	0.976221	0.784926	0.694771	0.134143	0.373644
ATP1B3	0.0800915	0.340437	0.801058	0.915761	0.863693	0.893312	0.112992	0.0673114	0.0590675	0.308495	0.931875	0.0251973	0.116003	0.96596	0.908529	0.135443	0.0748672	0.941928	0.212512	0.816718	0.919779	0.499027	0.200751	0.775795	0.639659	0.688101	0.41913	0.447689	0.0111098	0.96097	0.921533	0.926245	0.346621	0.653425	0.363215	0.628256	0.175211	0.833503
ATP2A2	0.189216	0.866752	0.485412	0.347921	0.166616	0.332499	0.878589	0.623505	0.425296	0.768926	0.315932	0.778359	0.562233	0.463725	0.223353	0.544104	0.696732	0.156945	0.412374	0.873192	0.366349	0.452628	0.701678	0.480347	0.317512	0.19016	0.142563	0.876339	0.0429851	0.00378083	0.00203583	0.997732	0.0088069	0.991239	0.309864	0.530083	0.476917	0.670437
ATP2A3	0.0541571	0.0609268	0.993945	0.0903413	0.997021	0.933379	0.00600147	0.00682181	0.109458	0.0559211	0.962767	0.106779	0.0717885	0.976039	0.416183	0.0906265	0.0496524	0.896162	0.285048	0.94508	0.88377	0.353157	0.23037	0.963706	0.20636	0.00567506	0.010389	0.99492	0.00796882	0.00186133	0.00639832	0.998779	0.0597942	0.940252	0.804487	0.8812	0.219477	0.0958561
ATP2B1	0.260727	0.80368	0.0364703	0.953089	0.121843	0.887958	0.187341	0.737101	0.856836	0.904701	0.0565408	0.626319	0.756204	0.0547685	0.870495	0.956263	0.794828	0.0801347	0.103838	0.204482	0.961444	0.107815	0.796653	0.911468	0.222954	0.659817	0.211213	0.707689	0.144893	0.867206	0.295893	0.794207	0.285714	0.714332	0.238574	0.350561	0.435339	0.859043
ATP2B3	0.988797	0.96229	0.0107265	0.0396167	0.00289279	0.447131	0.979319	0.993739	0.988987	0.994422	0.00204996	0.936389	0.719882	0.0699819	0.353523	0.993912	0.987911	0.00660593	0.0163637	0.983809	0.162558	0.110967	0.867989	0.921155	0.123853	0.734691	0.00324943	0.994416	0.122615	0.121859	0.0844579	0.931538	0.400575	0.599472	0.259989	0.908037	0.125753	0.711597
ATP2B4	0.822654	0.0585908	0.983362	0.0273646	0.970165	0.253098	0.0676137	0.320884	0.207571	0.0104882	0.983982	0.230104	0.0130265	0.990397	0.317866	0.416001	0.0300505	0.962307	0.810759	0.858642	0.0284098	0.272458	0.966441	0.425651	0.0465839	0.0935011	0.0451716	0.958947	0.287983	0.637389	0.568113	0.657457	0.858533	0.141513	0.833364	0.266756	0.550616	0.181793
ATP2C1	0.843726	0.701325	0.505006	0.0829996	0.56621	0.158974	0.638919	0.852122	0.790904	0.179205	0.584954	0.859561	0.130455	0.844442	0.190073	0.856267	0.682397	0.788394	0.424593	0.156211	0.28807	0.357792	0.863632	0.464819	0.173357	0.391259	0.317254	0.698307	0.571894	0.367846	0.195556	0.785074	0.114814	0.885232	0.141745	0.756791	0.5845	0.639056
ATP4A	0.790189	0.293955	0.573131	0.326564	0.739649	0.354562	0.805967	0.134277	0.0481026	0.430206	0.928204	0.258249	0.23134	0.944946	0.195968	0.506066	0.706058	0.652131	0.349726	0.440007	0.569276	0.3075	0.570826	0.450172	0.652962	0.74508	0.0443021	0.928421	0.77792	0.310377	0.330793	0.384946	0.739501	0.260545	0.798693	0.345416	0.288449	0.357004
ATP5A1	0.88873	0.423722	0.40532	0.198751	0.680282	0.392643	0.281033	0.709641	0.912471	0.0537281	0.749333	0.90948	0.25958	0.625749	0.147951	0.889556	0.699106	0.375631	0.317128	0.517335	0.365571	0.316121	0.636507	0.536294	0.49606	0.230892	0.233043	0.810206	0.917287	0.306014	0.0607841	0.298918	0.0788449	0.921201	0.339344	0.708167	0.31487	0.638129
ATP5B	0.240608	0.747998	0.753623	0.281798	0.535469	0.625275	0.345236	0.461552	0.827899	0.24938	0.428061	0.40097	0.710849	0.430256	0.478083	0.741462	0.625966	0.625707	0.150425	0.698243	0.706489	0.342681	0.476824	0.71169	0.505052	0.382105	0.468787	0.582151	0.203874	0.0396696	0.0706724	0.944335	0.0474645	0.952582	0.499861	0.407806	0.575693	0.457541
ATP5C1	0.774409	0.274743	0.789092	0.163902	0.743923	0.440223	0.328224	0.462588	0.527651	0.111794	0.846158	0.804887	0.249786	0.638775	0.314538	0.60114	0.363369	0.519839	0.393981	0.752472	0.469237	0.358672	0.643831	0.44943	0.499212	0.335561	0.597483	0.504805	0.837599	0.0818404	0.0652047	0.892857	0.100909	0.899138	0.508761	0.493325	0.439696	0.500973
ATP5D	0.434354	0.399123	0.630768	0.647693	0.812184	0.414144	0.353525	0.330642	0.772931	0.213148	0.557113	0.626795	0.291433	0.827232	0.226395	0.24524	0.225724	0.733906	0.601787	0.599024	0.560511	0.418745	0.596737	0.513535	0.452304	0.261602	0.257162	0.784531	0.140879	0.138029	0.195847	0.895416	0.266107	0.733939	0.177343	0.575693	0.594327	0.724066
ATP5F1	0.94303	0.169861	0.496424	0.167906	0.701136	0.508225	0.300332	0.476318	0.851259	0.146358	0.559973	0.568128	0.455548	0.652848	0.339926	0.610034	0.416778	0.522905	0.334355	0.749968	0.536592	0.32618	0.559284	0.603319	0.530778	0.408101	0.619359	0.440778	0.146405	0.11866	0.0550838	0.93782	0.153935	0.846111	0.607722	0.45782	0.464448	0.387921
ATP5G2	0.62705	0.190217	0.378576	0.803633	0.922758	0.712232	0.0810846	0.177583	0.302822	0.904367	0.191171	0.670153	0.1354	0.809071	0.50252	0.638962	0.117007	0.759294	0.227322	0.821683	0.796252	0.627885	0.184435	0.426532	0.810744	0.85968	0.793043	0.138352	0.770184	0.863599	0.894835	0.118776	0.750255	0.249791	0.60763	0.357236	0.550153	0.399833
ATP5G3	0.718774	0.42644	0.220585	0.729739	0.708778	0.703856	0.166098	0.419369	0.560736	0.32704	0.613797	0.234668	0.203385	0.89284	0.571741	0.637105	0.336039	0.797807	0.228013	0.647425	0.672683	0.547047	0.574071	0.452026	0.401224	0.424897	0.183753	0.804119	0.254944	0.0384481	0.0349	0.95748	0.0561787	0.943868	0.346667	0.589274	0.40966	0.64142
ATP5J	0.641543	0.569937	0.5246	0.301154	0.492941	0.584949	0.340054	0.587539	0.878814	0.352593	0.257961	0.19787	0.567557	0.657127	0.6615	0.59652	0.549026	0.630672	0.331592	0.640905	0.480247	0.372439	0.32961	0.63507	0.718689	0.465812	0.504897	0.511579	0.0317008	0.850221	0.648557	0.933923	0.156392	0.843654	0.620654	0.461481	0.434829	0.39631
ATP5J2	0.197988	0.806636	0.474209	0.56598	0.387203	0.419369	0.5223	0.723458	0.905654	0.587481	0.128576	0.68375	0.374441	0.44024	0.530379	0.512456	0.619921	0.302362	0.518501	0.712577	0.346272	0.371095	0.590108	0.486002	0.530407	0.462243	0.678947	0.3573	0.174907	0.0485691	0.126629	0.931887	0.12719	0.872856	0.378279	0.422592	0.592194	0.571336
ATP5L	0.872426	0.269165	0.249714	0.571034	0.824058	0.378265	0.160701	0.703208	0.367182	0.109792	0.885774	0.303509	0.0732148	0.956737	0.428449	0.658996	0.25163	0.757437	0.343681	0.732654	0.425327	0.507231	0.416474	0.436127	0.632938	0.0284668	0.904027	0.414462	0.0478129	0.249069	0.610051	0.92799	0.097942	0.902104	0.617317	0.396218	0.362798	0.535645
ATP5SL	0.434735	0.156655	0.493993	0.863415	0.555416	0.811407	0.239454	0.252018	0.896834	0.0956808	0.596158	0.704098	0.206903	0.566987	0.607778	0.775701	0.384871	0.597643	0.275549	0.408359	0.800397	0.180263	0.685408	0.760452	0.450542	0.0175744	0.0581693	0.966407	0.330735	0.0467659	0.0637506	0.938692	0.0478817	0.952165	0.327153	0.155233	0.951006	0.17243
ATP6AP1	0.263492	0.871615	0.0841915	0.837862	0.14736	0.826044	0.788697	0.166616	0.460908	0.841486	0.209668	0.495484	0.475135	0.424741	0.630978	0.478045	0.795216	0.216873	0.286516	0.629679	0.809335	0.495967	0.673357	0.698248	0.21665	0.309474	0.107002	0.889016	0.0713704	0.0870172	0.0198348	0.972778	0.0638732	0.936173	0.431816	0.58552	0.328405	0.633633
ATP6AP2	0.491991	0.921911	0.0424294	0.721682	0.165882	0.676568	0.71642	0.471569	0.831569	0.895261	0.0655511	0.135115	0.877246	0.187791	0.79671	0.339882	0.669272	0.122015	0.662536	0.674151	0.510988	0.565217	0.663391	0.419116	0.315797	0.222197	0.217712	0.822288	0.142973	0.0344928	0.0183806	0.973243	0.0330954	0.966951	0.0883007	0.870724	0.144665	0.909938
ATP6V0A1	0.121997	0.943984	0.180254	0.532132	0.0714132	0.273606	0.937352	0.80152	0.538663	0.934735	0.0782799	0.732623	0.946087	0.116383	0.117999	0.402271	0.95976	0.224472	0.427702	0.401494	0.334053	0.218365	0.932465	0.769259	0.0685084	0.227918	0.0920366	0.910252	0.0554909	0.011517	0.0257096	0.987436	0.0477427	0.952304	0.0534903	0.904329	0.548762	0.723417
ATP6V0B	0.721825	0.789378	0.139302	0.365465	0.0966711	0.57653	0.681663	0.853115	0.675248	0.590723	0.305969	0.861177	0.713131	0.0727394	0.636683	0.865334	0.717111	0.121325	0.313674	0.720608	0.573119	0.588579	0.69162	0.663159	0.179661	0.0907551	0.215606	0.865767	0.865112	0.0230921	0.0275128	0.951838	0.124919	0.875127	0.0939093	0.762353	0.354454	0.867479
ATP6V0D1	0.0579233	0.517782	0.944556	0.742325	0.206425	0.781098	0.679936	0.251112	0.311642	0.867992	0.251001	0.252924	0.657982	0.608824	0.541694	0.15906	0.876344	0.929623	0.20392	0.391261	0.605846	0.174747	0.653982	0.791091	0.463892	0.460686	0.17762	0.804073	0.788681	0.0944044	0.0931829	0.88355	0.289932	0.710114	0.434551	0.678177	0.359924	0.503523
ATP6V0E2	0.0382818	0.671386	0.911756	0.865799	0.423816	0.741289	0.868745	0.0602737	0.0141114	0.947654	0.86537	0.10735	0.815632	0.691737	0.529143	0.0151116	0.661802	0.912223	0.789733	0.230474	0.801779	0.170298	0.750858	0.784834	0.340363	0.119817	0.139451	0.892998	0.025128	0.85819	0.171417	0.950907	0.10661	0.893437	0.715166	0.659729	0.39047	0.199731
ATP6V1A	0.44036	0.93831	0.0846682	0.298627	0.191572	0.52243	0.803247	0.486421	0.917286	0.748665	0.0793764	0.788628	0.907103	0.148902	0.134924	0.793446	0.810932	0.235784	0.18475	0.823021	0.497172	0.338463	0.815519	0.627422	0.194493	0.363249	0.0940503	0.896339	0.161878	0.0211145	0.0461843	0.966729	0.0440345	0.956012	0.141374	0.896728	0.132984	0.853296
ATP6V1B2	0.769308	0.853309	0.0237891	0.877765	0.0761625	0.786581	0.524373	0.833168	0.963625	0.446653	0.0716533	0.905962	0.687173	0.0515356	0.710659	0.940849	0.596606	0.0516385	0.294806	0.896075	0.49674	0.274497	0.776119	0.702188	0.246269	0.147323	0.16151	0.873593	0.0512448	0.0535133	0.0229176	0.978595	0.0393066	0.96074	0.257347	0.733197	0.264068	0.763048
ATP6V1C1	0.930969	0.671434	0.0663616	0.53156	0.768879	0.132594	0.82721	0.425111	0.567029	0.676344	0.311499	0.413331	0.611011	0.336693	0.667871	0.684729	0.624066	0.347308	0.706619	0.359656	0.177669	0.200473	0.780337	0.681561	0.334291	0.0957437	0.0913043	0.929519	0.0892857	0.0875407	0.0595626	0.953467	0.0495967	0.95045	0.540651	0.401502	0.492445	0.497636
ATP6V1D	0.441695	0.746663	0.511585	0.25882	0.295583	0.545184	0.478088	0.723544	0.823274	0.557971	0.213625	0.237425	0.658363	0.501569	0.663117	0.371573	0.612668	0.240102	0.637969	0.60835	0.428393	0.691851	0.649625	0.314035	0.291508	0.251854	0.228055	0.807826	0.0588646	0.0301303	0.0594463	0.973476	0.0541392	0.945907	0.573978	0.486141	0.415129	0.452767
ATP6V1E1	0.570557	0.819699	0.100067	0.654748	0.195458	0.610811	0.667501	0.584517	0.632532	0.739655	0.224352	0.473804	0.769896	0.207093	0.590473	0.502828	0.782134	0.426536	0.316005	0.64125	0.541082	0.452165	0.660425	0.542088	0.333132	0.0565217	0.294371	0.860092	0.0538041	0.0543858	0.0244881	0.977664	0.0394456	0.960601	0.203069	0.743719	0.247196	0.823028
ATP6V1F	0.787471	0.486365	0.177346	0.678728	0.21955	0.656578	0.693234	0.415526	0.521167	0.757199	0.266781	0.435485	0.594561	0.317581	0.681183	0.39696	0.441302	0.352835	0.356979	0.864859	0.588705	0.527858	0.375452	0.370956	0.705711	0.624439	0.665492	0.305995	0.0985342	0.89245	0.0526408	0.914844	0.209743	0.790303	0.592241	0.514972	0.444563	0.379346
ATP6V1G1	0.220776	0.804205	0.277365	0.722588	0.186866	0.605889	0.599542	0.69617	0.456808	0.848112	0.203518	0.377104	0.601027	0.489874	0.570315	0.83442	0.718363	0.289495	0.113596	0.767756	0.816372	0.608603	0.623853	0.249003	0.445073	0.483387	0.8854	0.158856	0.194742	0.38611	0.628374	0.798336	0.440762	0.559284	0.730694	0.737462	0.505933	0.116946
ATP6V1H	0.972826	0.903223	0.0190694	0.208524	0.141142	0.403394	0.87479	0.596002	0.568602	0.819937	0.186404	0.886184	0.853475	0.11334	0.170866	0.579422	0.726221	0.0719744	0.709555	0.793403	0.202064	0.284138	0.516872	0.794568	0.428432	0.369611	0.201007	0.799771	0.905537	0.0682876	0.0205328	0.920079	0.145128	0.854918	0.162835	0.847872	0.355289	0.661491
ATP7B	0.648932	0.906941	0.101688	0.200133	0.498295	0.525064	0.543629	0.409827	0.90799	0.767735	0.0806159	0.787677	0.604545	0.213084	0.4468	0.952636	0.80057	0.432322	0.12534	0.749277	0.255775	0.0793548	0.914898	0.706638	0.302586	0.901602	0.0629748	0.852723	0.520533	0.630468	0.47749	0.449162	0.48424	0.515806	0.838834	0.705664	0.124965	0.275053
ATP8A2	0.00629291	0.945366	0.0202136	0.993707	0.0281939	0.979405	0.23423	0.133803	0.450992	0.96005	0.0614989	0.0335647	0.57117	0.392793	0.960445	0.0217607	0.76957	0.0384698	0.032857	0.949398	0.996071	0.190414	0.902522	0.476685	0.205664	0.0486041	0.0783524	0.947643	0.942822	0.0965565	0.0782341	0.256805	0.250209	0.749838	0.611523	0.139242	0.622462	0.707379
ATP9A	0.180254	0.948799	0.0885297	0.631531	0.0663616	0.295108	0.948923	0.731316	0.280511	0.95123	0.101163	0.133593	0.97119	0.200723	0.23153	0.191917	0.872069	0.0723198	0.842537	0.560252	0.23069	0.630018	0.85019	0.672615	0.0733754	0.485584	0.0427002	0.944348	0.0405421	0.402396	0.0633434	0.959516	0.0416705	0.958376	0.439186	0.477287	0.666126	0.369194
ATP9B	0.362939	0.604024	0.246568	0.827183	0.283753	0.849057	0.363974	0.276456	0.350925	0.511442	0.629767	0.261386	0.403347	0.68356	0.673196	0.391434	0.512715	0.219334	0.331937	0.670178	0.899011	0.600955	0.267591	0.786502	0.415083	0.729153	0.377025	0.454005	0.686657	0.73034	0.335389	0.298278	0.576527	0.423519	0.564244	0.79721	0.551219	0.156067
ATPAF1	0.412996	0.802298	0.142115	0.712004	0.160615	0.770822	0.446181	0.647381	0.466152	0.78833	0.267067	0.273652	0.731673	0.278121	0.735666	0.298562	0.476404	0.166012	0.631018	0.627607	0.735504	0.660656	0.652637	0.421897	0.259943	0.260641	0.322288	0.743524	0.545719	0.484702	0.568986	0.494474	0.131501	0.868545	0.202929	0.675489	0.606795	0.57611
ATPAF2	0.464674	0.145595	0.269975	0.912567	0.383576	0.473382	0.445879	0.739346	0.783753	0.129386	0.689121	0.392793	0.103927	0.765142	0.831416	0.790596	0.636415	0.304434	0.352187	0.539355	0.591943	0.646751	0.461342	0.333364	0.516362	0.130618	0.282105	0.820412	0.869474	0.225454	0.231503	0.201315	0.42287	0.577176	0.358858	0.313247	0.746593	0.512376
ATPIF1	0.570938	0.685116	0.238797	0.56722	0.215276	0.653383	0.500669	0.676007	0.600448	0.722874	0.253814	0.694114	0.691547	0.144148	0.610725	0.554769	0.514874	0.148569	0.509693	0.757264	0.604162	0.406879	0.549226	0.554278	0.493186	0.523295	0.458261	0.519725	0.774372	0.762971	0.168101	0.499069	0.630806	0.369241	0.643784	0.485214	0.567442	0.254102
ATRAID	0.233505	0.331998	0.31946	0.91905	0.774621	0.883684	0.112171	0.132032	0.897836	0.203566	0.350162	0.145669	0.10716	0.747266	0.923743	0.264885	0.130651	0.296662	0.647986	0.692457	0.850136	0.720775	0.157087	0.735608	0.539585	0.820915	0.460778	0.304714	0.0953932	0.437645	0.152164	0.903851	0.299156	0.70089	0.610225	0.54955	0.475387	0.313757
ATRN	0.669193	0.894212	0.0801392	0.331855	0.307111	0.443159	0.844178	0.295929	0.437071	0.765589	0.311976	0.710088	0.647903	0.0815822	0.80774	0.416044	0.682009	0.217953	0.686499	0.546306	0.310392	0.290025	0.867479	0.687031	0.138037	0.583204	0.157117	0.801785	0.62628	0.353595	0.653094	0.475512	0.113145	0.886901	0.537035	0.818485	0.329053	0.269259
ATRX	0.265017	0.866133	0.353404	0.321129	0.267087	0.449247	0.805276	0.437287	0.213816	0.821367	0.434973	0.337549	0.801654	0.319388	0.532756	0.636112	0.869177	0.411424	0.318725	0.401062	0.529899	0.416937	0.567303	0.519051	0.483545	0.311945	0.556888	0.554371	0.792811	0.438285	0.423569	0.245521	0.65032	0.349727	0.719709	0.624038	0.34829	0.238111
ATXN1	0.765875	0.958047	0.231217	0.0261251	0.120029	0.0360952	0.969259	0.959976	0.45595	0.945652	0.0767067	0.737568	0.935913	0.177998	0.0919464	0.208583	0.946375	0.0319934	0.911057	0.836622	0.0284962	0.331927	0.864374	0.819505	0.0850097	0.141007	0.0367506	0.962471	0.0774779	0.0478711	0.0415891	0.969463	0.0375915	0.962455	0.74358	0.83837	0.206869	0.179197
ATXN10	0.29815	0.750858	0.499666	0.470395	0.463063	0.494322	0.600751	0.42632	0.439502	0.65451	0.423246	0.64429	0.670248	0.49111	0.239042	0.541384	0.633522	0.419973	0.368119	0.687449	0.521307	0.393205	0.695699	0.432975	0.402429	0.575149	0.236842	0.709748	0.853711	0.313751	0.196952	0.223767	0.136692	0.863354	0.714888	0.283026	0.392463	0.484055
ATXN2	0.277555	0.866657	0.301964	0.358886	0.292388	0.299296	0.795864	0.671344	0.593488	0.691409	0.280559	0.847485	0.648949	0.27175	0.228772	0.458184	0.571305	0.463883	0.607184	0.485428	0.348949	0.399787	0.693844	0.596227	0.304441	0.417895	0.148101	0.839771	0.142799	0.0520009	0.863774	0.898092	0.81677	0.183276	0.727172	0.689719	0.263558	0.2573
ATXN2L	0.527841	0.506913	0.623665	0.418478	0.689478	0.364406	0.500928	0.455291	0.759201	0.543955	0.274361	0.787012	0.597509	0.258629	0.381763	0.71914	0.653599	0.819049	0.527697	0.29472	0.13989	0.369519	0.774312	0.203717	0.487717	0.414966	0.285492	0.715057	0.403676	0.285016	0.739995	0.683923	0.853759	0.146287	0.505794	0.509827	0.733754	0.225318
ATXN3	0.290046	0.737176	0.244756	0.771262	0.747809	0.299037	0.384051	0.625491	0.362128	0.578757	0.565789	0.811258	0.289721	0.290957	0.61529	0.55995	0.137688	0.0649367	0.677691	0.883166	0.746384	0.529665	0.159266	0.463475	0.872856	0.402426	0.89286	0.161739	0.862727	0.84551	0.177873	0.161529	0.887782	0.112265	0.318253	0.764068	0.366135	0.541531
ATXN7	0.971491	0.608076	0.0689836	0.21577	0.364622	0.141056	0.60304	0.940072	0.945318	0.801583	0.0527269	0.979937	0.550252	0.0935628	0.0811068	0.957558	0.794094	0.126117	0.343422	0.613229	0.223436	0.566793	0.569853	0.415917	0.411328	0.122609	0.429245	0.761602	0.579223	0.502443	0.68497	0.365461	0.216511	0.783536	0.570641	0.487763	0.393529	0.475248
ATXN7L1	0.355168	0.908944	0.213387	0.213005	0.486205	0.134839	0.925046	0.413065	0.824609	0.435498	0.276506	0.936579	0.641438	0.165256	0.151944	0.66517	0.877596	0.703899	0.244938	0.28915	0.508311	0.547279	0.838787	0.767822	0.0768518	0.193043	0.0509382	0.94833	0.593648	0.378374	0.377792	0.658911	0.382868	0.617178	0.527904	0.726893	0.431816	0.293919
ATXN7L2	0.825372	0.418335	0.299104	0.447273	0.503605	0.26156	0.500453	0.827598	0.771119	0.689693	0.183924	0.820101	0.738709	0.281354	0.180375	0.612107	0.498079	0.655196	0.389577	0.40348	0.625318	0.115602	0.114212	0.920831	0.91309	0.528421	0.374874	0.58984	0.113309	0.929502	0.942357	0.130468	0.564105	0.435941	0.446881	0.517104	0.772133	0.228794
AUH	0.897073	0.674199	0.0691743	0.649552	0.425198	0.545659	0.466819	0.57286	0.908562	0.682637	0.101783	0.817153	0.635923	0.0619949	0.80831	0.74375	0.550278	0.0861362	0.532879	0.800613	0.479297	0.152776	0.715491	0.774034	0.456522	0.107918	0.1254	0.904714	0.652455	0.258318	0.78362	0.425721	0.0738389	0.926207	0.543339	0.280013	0.726198	0.376379
AUP1	0.305873	0.566552	0.408848	0.798389	0.490177	0.473123	0.324684	0.754803	0.635917	0.396501	0.489035	0.794618	0.462299	0.245032	0.525055	0.689737	0.355123	0.631147	0.333967	0.610854	0.598031	0.456058	0.151247	0.625707	0.858904	0.328558	0.583066	0.522975	0.847604	0.0796882	0.821661	0.587366	0.742097	0.257949	0.0591916	0.837165	0.704969	0.699824
AURKA	0.896262	0.0701754	0.834001	0.208953	0.813005	0.829886	0.136782	0.14628	0.206331	0.133772	0.908705	0.294095	0.502615	0.589712	0.653894	0.976555	0.732222	0.950995	0.0344976	0.0219766	0.941367	0.873644	0.00519143	0.684806	0.980625	0.970252	0.990984	0.0121281	0.984528	0.980863	0.983539	0.00343183	0.993464	0.006582	0.106842	0.517706	0.426254	0.900343
AURKAIP1	0.383915	0.0957761	0.896119	0.64159	0.409136	0.701351	0.403523	0.411208	0.601354	0.349495	0.563453	0.200057	0.765618	0.464106	0.630788	0.442511	0.438064	0.414835	0.522214	0.501144	0.683563	0.828034	0.0407435	0.778344	0.78298	0.624119	0.475286	0.443432	0.0511284	0.881747	0.927175	0.818055	0.20979	0.790257	0.279781	0.454621	0.748772	0.465282
AUTS2	0.941076	0.576659	0.21353	0.138444	0.268598	0.9304	0.0611373	0.590605	0.977546	0.387729	0.0481503	0.984596	0.0345155	0.0600932	0.880955	0.973576	0.635594	0.5745	0.015457	0.966927	0.619231	0.454297	0.845879	0.815519	0.0744415	0.380092	0.201281	0.797346	0.864821	0.0487436	0.0575268	0.908562	0.0663762	0.93367	0.789376	0.321962	0.880736	0.0661908
AVEN	0.43688	0.0503909	0.863797	0.828518	0.342343	0.963689	0.062044	0.109753	0.306732	0.233457	0.829376	0.170961	0.0549586	0.675763	0.957592	0.538923	0.128276	0.466517	0.275377	0.490091	0.956565	0.552471	0.194354	0.33355	0.87573	0.642334	0.935149	0.0942792	0.86168	0.191077	0.371219	0.206201	0.736118	0.263929	0.0278113	0.925698	0.544174	0.873691
AVPI1	0.236651	0.492277	0.496568	0.845871	0.509132	0.70636	0.395924	0.302275	0.621568	0.619136	0.321463	0.7234	0.279928	0.444804	0.589236	0.274945	0.473684	0.200941	0.832218	0.253616	0.544104	0.893854	0.568926	0.881014	0.0363864	0.133547	0.13762	0.891625	0.218765	0.0930665	0.0835272	0.916996	0.0563641	0.943682	0.878372	0.792204	0.332623	0.0645221
AXIN2	0.0411899	0.0384249	0.0270309	0.995566	0.0318207	0.992271	0.0622598	0.0290143	0.287138	0.737653	0.474352	0.0272892	0.0414567	0.0589522	0.995531	0.149734	0.0949009	0.171711	0.128794	0.387548	0.994128	0.991564	0.148512	0.0712895	0.101372	0.765767	0.117986	0.807185	0.102722	0.842136	0.927117	0.284027	0.589089	0.410958	0.485677	0.410309	0.330954	0.714564
AXL	0.210526	0.729834	0.349256	0.786613	0.836795	0.464013	0.624196	0.105954	0.180063	0.206522	0.890065	0.211467	0.140915	0.776933	0.865361	0.0597988	0.0594534	0.463495	0.951427	0.829412	0.120893	0.915037	0.246686	0.269537	0.296422	0.936888	0.345629	0.196979	0.909609	0.156468	0.118776	0.230514	0.587003	0.413043	0.0250301	0.818949	0.78488	0.907296
AZGP1	0.762014	0.457809	0.495376	0.294146	0.13635	0.510729	0.49307	0.902811	0.190265	0.888063	0.319603	0.663212	0.374727	0.346677	0.642674	0.0203791	0.0425284	0.0438668	0.999827	0.00664911	0.107595	0.771994	0.371234	0.887689	0.118059	0.222426	0.778032	0.353547	0.594055	0.402047	0.59295	0.504246	0.70622	0.293826	0.185547	0.903078	0.193196	0.677019
AZI2	0.503432	0.715198	0.360984	0.401173	0.408877	0.724019	0.270109	0.556323	0.803204	0.564121	0.22807	0.421223	0.311306	0.65028	0.639916	0.564742	0.42727	0.4062	0.574975	0.267173	0.738051	0.320988	0.534579	0.563317	0.599472	0.316293	0.696522	0.406407	0.184563	0.230805	0.188402	0.85976	0.482942	0.517104	0.133633	0.451006	0.59187	0.84625
AZIN1	0.629386	0.840723	0.244184	0.159325	0.430767	0.298562	0.845862	0.35577	0.50143	0.446034	0.557828	0.492631	0.190644	0.820576	0.515166	0.537844	0.524805	0.517162	0.286646	0.887311	0.322223	0.134421	0.786039	0.631779	0.529387	0.667414	0.726682	0.246133	0.159609	0.346615	0.181305	0.863367	0.262909	0.737137	0.202976	0.725457	0.401687	0.717391
B2M	0.230549	0.68688	0.552584	0.68402	0.83986	0.43556	0.209447	0.447822	0.029796	0.229834	0.962862	0.685081	0.037273	0.775601	0.881715	0.273822	0.053711	0.286905	0.926601	0.620958	0.227235	0.950311	0.0358302	0.101511	0.895152	0.910618	0.768192	0.118078	0.768962	0.956201	0.963937	0.0407166	0.818578	0.181468	0.046074	0.8723	0.521322	0.847363
B3GALNT1	0.275887	0.93893	0.680873	0.0515351	0.139243	0.293208	0.884634	0.737835	0.281226	0.916667	0.17663	0.169915	0.904631	0.627555	0.217553	0.70364	0.93597	0.808557	0.1876	0.367342	0.221752	0.130574	0.752202	0.68425	0.566005	0.395195	0.633867	0.433684	0.109528	0.892043	0.437355	0.807061	0.270279	0.729767	0.192129	0.524937	0.696672	0.626356
B3GALNT2	0.968726	0.0490084	0.133486	0.792191	0.158845	0.845775	0.105522	0.898493	0.973637	0.0686499	0.214436	0.935818	0.0889988	0.098317	0.890178	0.944001	0.136436	0.42999	0.116403	0.860455	0.828289	0.636553	0.0923334	0.289005	0.936127	0.713181	0.814233	0.172952	0.298685	0.74936	0.644311	0.460505	0.834662	0.165384	0.758552	0.282006	0.829795	0.108835
B3GALT6	0.805921	0.290761	0.396787	0.500572	0.127715	0.828678	0.541255	0.466776	0.552012	0.319556	0.628242	0.495674	0.695065	0.337263	0.502425	0.769958	0.235741	0.0963689	0.528734	0.843012	0.643064	0.412765	0.588347	0.294892	0.639473	0.0826545	0.915103	0.234371	0.232201	0.848418	0.544497	0.353246	0.875962	0.124085	0.41105	0.723742	0.67878	0.218736
B3GAT1	0.20595	0.985984	0.138587	0.0370423	0.0950736	0.00919649	0.994646	0.965632	0.369422	0.964102	0.0632628	0.0870971	0.996482	0.869164	0.00475421	0.601485	0.990458	0.610466	0.885324	0.00233151	0.0354043	0.00412534	0.989849	0.928571	0.218689	0.557849	0.0555606	0.925034	0.0319335	0.844463	0.126221	0.947825	0.39441	0.605636	0.819922	0.0994252	0.840781	0.213266
B3GAT3	0.0340389	0.451802	0.334764	0.977307	0.26618	0.850611	0.325375	0.333017	0.642496	0.092868	0.834954	0.522487	0.247789	0.495388	0.749929	0.149691	0.316998	0.374984	0.799965	0.362204	0.688442	0.145731	0.580328	0.895383	0.402197	0.188513	0.163021	0.864165	0.128315	0.0931247	0.104816	0.929909	0.126541	0.873505	0.313943	0.553722	0.396449	0.71855
B3GNT1	0.575944	0.838434	0.0917239	0.635774	0.143431	0.488321	0.796468	0.685463	0.37643	0.695795	0.43259	0.422554	0.864981	0.33308	0.283351	0.405034	0.723328	0.0379086	0.929407	0.192047	0.289538	0.386159	0.820571	0.709836	0.143135	0.165721	0.172723	0.863844	0.173104	0.0245463	0.0224523	0.972429	0.0657736	0.934273	0.218828	0.510985	0.395291	0.826921
B3GNT8	0.7961	0.702231	0.413282	0.123999	0.0796598	0.942144	0.251975	0.348776	0.645643	0.860269	0.128862	0.102311	0.910906	0.0406009	0.952173	0.619533	0.901559	0.339105	0.161349	0.164285	0.936186	0.406693	0.245898	0.811903	0.597108	0.461373	0.234508	0.746865	0.462541	0.804328	0.804328	0.217601	0.529712	0.470335	0.809447	0.959627	0.921155	0.0138129
B4GALNT4	0.078566	0.852927	0.576421	0.753766	0.506412	0.124649	0.931868	0.390441	0.439645	0.318412	0.707332	0.554055	0.774936	0.517353	0.183893	0.687535	0.899227	0.956565	0.176374	0.0639437	0.442036	0.131825	0.753268	0.66798	0.575832	0.686728	0.402792	0.463616	0.184504	0.879595	0.367438	0.474349	0.848521	0.151525	0.324326	0.308102	0.84727	0.373505
B4GALT1	0.649409	0.464865	0.133629	0.852164	0.651829	0.561979	0.395147	0.34761	0.298532	0.324704	0.786423	0.0846249	0.347342	0.914805	0.649995	0.348776	0.17482	0.42278	0.752083	0.713916	0.314451	0.976917	0.0635951	0.0457959	0.743673	0.881419	0.940229	0.061968	0.880235	0.804502	0.879886	0.0938227	0.787012	0.213034	0.0597478	0.2427	0.952257	0.503059
B4GALT2	0.650648	0.815217	0.236222	0.191934	0.237339	0.253141	0.814041	0.788567	0.629481	0.511346	0.398312	0.885329	0.686603	0.273937	0.148712	0.664911	0.777428	0.557359	0.536549	0.28548	0.257761	0.225225	0.885186	0.46213	0.211783	0.452037	0.22151	0.762334	0.688518	0.450733	0.338879	0.508434	0.594419	0.405627	0.258459	0.51131	0.850051	0.280384
B4GALT3	0.588387	0.841629	0.124714	0.435831	0.166703	0.514097	0.684945	0.752472	0.808305	0.619279	0.195795	0.905867	0.759152	0.131596	0.195493	0.93951	0.798282	0.398385	0.154268	0.567808	0.450758	0.565635	0.541068	0.338834	0.504728	0.57254	0.255057	0.689657	0.982259	0.103013	0.0721847	0.0796301	0.303421	0.696626	0.432558	0.627746	0.263187	0.675396
B4GALT4	0.0292239	0.877384	0.0991133	0.973017	0.11066	0.926773	0.352489	0.243945	0.302346	0.872807	0.250191	0.241419	0.415613	0.194447	0.912713	0.18013	0.406545	0.266353	0.476534	0.345365	0.953456	0.289005	0.612172	0.824001	0.29072	0.0984897	0.14	0.898352	0.488425	0.711436	0.458876	0.403909	0.450311	0.549736	0.330954	0.352044	0.821498	0.373273
B4GALT5	0.138635	0.0908181	0.975019	0.357504	0.934934	0.601874	0.17836	0.0919649	0.168383	0.0360412	0.96577	0.0611391	0.128269	0.970524	0.569174	0.20759	0.079228	0.973101	0.480808	0.372825	0.611545	0.895244	0.745295	0.161583	0.120145	0.662883	0.0943249	0.867231	0.558516	0.273965	0.704688	0.624826	0.0921016	0.907945	0.33698	0.572309	0.461528	0.61931
B4GALT7	0.39917	0.548627	0.566219	0.612796	0.210267	0.643668	0.58007	0.611675	0.913091	0.618373	0.113225	0.526291	0.663878	0.193686	0.689265	0.332499	0.573896	0.229481	0.611977	0.843875	0.250464	0.702188	0.666497	0.191759	0.364188	0.348101	0.329886	0.704485	0.719463	0.249477	0.21987	0.767741	0.426764	0.573283	0.533744	0.850051	0.435895	0.173913
B9D2	0.93054	0.333333	0.269022	0.255101	0.0560425	0.793791	0.699668	0.793748	0.906655	0.513682	0.148455	0.528288	0.750975	0.271275	0.476752	0.911791	0.854367	0.246751	0.251457	0.322352	0.593455	0.248123	0.292389	0.72884	0.806248	0.404989	0.944714	0.101465	0.83789	0.874244	0.825733	0.11866	0.907157	0.0928896	0.256652	0.341105	0.543664	0.805507
BAALC	0.0451945	0.960097	0.160755	0.833524	0.140797	0.260567	0.919952	0.642373	0.317887	0.850448	0.277555	0.403062	0.47989	0.261196	0.812684	0.0648072	0.112948	0.024524	0.991235	0.262985	0.371961	0.276954	0.938166	0.364652	0.107537	0.0405492	0.0180778	0.984989	0.214693	0.141694	0.190263	0.870172	0.121582	0.878465	0.556225	0.854269	0.105266	0.607722
BABAM1	0.373188	0.72602	0.443602	0.474209	0.539571	0.464488	0.469151	0.54242	0.570891	0.411852	0.53218	0.713987	0.544927	0.424361	0.332129	0.323604	0.470964	0.678425	0.615647	0.460559	0.368896	0.539863	0.428062	0.356726	0.648976	0.337117	0.517117	0.568833	0.698348	0.411878	0.879711	0.180142	0.456893	0.543154	0.649625	0.379114	0.412626	0.454899
BACE1	0.819317	0.834144	0.0577326	0.537757	0.0740037	0.656751	0.776866	0.792453	0.908801	0.920242	0.0408085	0.523628	0.868594	0.0562898	0.819245	0.782522	0.754415	0.0490048	0.676741	0.436294	0.608437	0.448781	0.773709	0.423797	0.261704	0.338856	0.0935469	0.898673	0.829339	0.0857957	0.0443811	0.912285	0.0756466	0.9244	0.482108	0.455502	0.440159	0.568138
BACE2	0.468345	0.136823	0.832809	0.614607	0.74211	0.709469	0.272095	0.206338	0.271596	0.0506293	0.946367	0.0988875	0.117809	0.921556	0.842065	0.115755	0.0948577	0.564181	0.93502	0.852338	0.0423557	0.935339	0.276119	0.627051	0.11486	0.85135	0.167597	0.636018	0.55456	0.257736	0.227722	0.786994	0.414063	0.585983	0.796746	0.232039	0.330769	0.460786
BACH2	0.125477	0.485269	0.571415	0.904891	0.534994	0.924226	0.27365	0.0617417	0.501335	0.150696	0.815599	0.916136	0.156128	0.0718836	0.89303	0.242261	0.267216	0.596693	0.164673	0.958508	0.670135	0.458469	0.837119	0.341476	0.204552	0.650664	0.85492	0.157666	0.842427	0.904665	0.927408	0.0684039	0.939557	0.0604895	0.432187	0.686196	0.529712	0.340085
BAD	0.770547	0.456474	0.245662	0.602307	0.421484	0.548249	0.438064	0.608523	0.384344	0.504767	0.605645	0.245888	0.441095	0.721974	0.623657	0.574802	0.463149	0.448858	0.487069	0.496524	0.598938	0.813757	0.51372	0.233197	0.326041	0.532357	0.186316	0.780458	0.101966	0.293974	0.826838	0.863483	0.54371	0.456336	0.639752	0.711273	0.299713	0.308705
BAG1	0.528747	0.454805	0.358886	0.730692	0.222702	0.693321	0.395406	0.71642	0.50286	0.370757	0.61885	0.342303	0.517163	0.374536	0.756204	0.252105	0.277665	0.21398	0.726912	0.48206	0.795562	0.757718	0.178734	0.564754	0.595856	0.343112	0.748009	0.33254	0.804793	0.912168	0.0930084	0.227024	0.477334	0.522713	0.498841	0.448966	0.490591	0.503986
BAG2	0.0661709	0.281035	0.975734	0.38935	0.862528	0.180994	0.482535	0.496093	0.404176	0.283944	0.752908	0.647238	0.304935	0.7292	0.325853	0.836406	0.358879	0.337377	0.2031	0.917966	0.396874	0.299203	0.495226	0.264995	0.842635	0.0989474	0.366773	0.804027	0.838181	0.231736	0.257794	0.24936	0.40229	0.597757	0.665152	0.191851	0.909521	0.119913
BAG3	0.608219	0.385297	0.062357	0.940503	0.169941	0.95419	0.768749	0.0246103	0.497616	0.555015	0.469394	0.133118	0.291718	0.608443	0.89227	0.0411036	0.0477095	0.064505	0.979405	0.531238	0.734122	0.986697	0.0286919	0.140864	0.399045	0.0616934	0.250847	0.869291	0.019544	0.81218	0.952129	0.921766	0.41054	0.589506	0.0875127	0.60318	0.441411	0.897098
BAG4	0.920576	0.738701	0.0804729	0.327183	0.186477	0.54242	0.861405	0.319028	0.637014	0.842773	0.144498	0.663307	0.79709	0.423124	0.158695	0.893528	0.82164	0.309529	0.155175	0.684426	0.53331	0.153008	0.399184	0.773524	0.817558	0.265904	0.728924	0.39643	0.458818	0.833527	0.91403	0.134888	0.654028	0.346018	0.228933	0.301984	0.659822	0.789701
BAG5	0.338768	0.867325	0.517544	0.136728	0.119166	0.354346	0.812789	0.849704	0.36475	0.932542	0.113987	0.564324	0.922697	0.198441	0.168584	0.518371	0.894521	0.155865	0.468978	0.565002	0.438496	0.433021	0.244507	0.56976	0.801103	0.330435	0.691579	0.404714	0.170835	0.13832	0.502501	0.865403	0.13799	0.862056	0.145267	0.599703	0.469917	0.828775
BAHD1	0.855883	0.836527	0.186451	0.0952994	0.124692	0.648677	0.703467	0.676266	0.889445	0.660755	0.121281	0.595322	0.509461	0.653133	0.271846	0.862355	0.843012	0.569276	0.272398	0.383187	0.294288	0.411885	0.46468	0.524381	0.608418	0.597208	0.667551	0.315515	0.277804	0.855689	0.812587	0.207306	0.625939	0.374108	0.132845	0.346389	0.698202	0.83698
BAI1	0.122235	0.873331	0.261918	0.767353	0.0610077	0.0967143	0.924787	0.971288	0.302441	0.860031	0.273837	0.914519	0.911762	0.195303	0.0461158	0.903631	0.951427	0.0503864	0.334916	0.670394	0.309788	0.0275795	0.939603	0.847826	0.398906	0.476842	0.112586	0.867048	0.288972	0.480049	0.283271	0.773732	0.59771	0.402336	0.563966	0.667285	0.754334	0.126588
BAI3	0.0122044	0.991752	0.99652	0.00190694	0.990631	0.000345408	0.943785	0.997625	0.312595	0.0381388	0.952756	0.997052	0.968147	0.907293	0.000475421	0.96438	0.983464	0.91585	0.884159	0.141488	0.000259056	0.0155743	0.929638	0.930194	0.483823	0.497849	0.206041	0.767094	0.099523	0.658795	0.182701	0.889658	0.150691	0.849356	0.750394	0.119681	0.871419	0.207147
BAIAP2	0.62643	0.863511	0.730359	0.0420957	0.0824662	0.0785372	0.97988	0.830361	0.256484	0.968583	0.0687929	0.577636	0.87002	0.798041	0.042978	0.50313	0.989897	0.417599	0.0952031	0.508268	0.174474	0.227357	0.164828	0.96125	0.419533	0.0187643	0.160275	0.931304	0.153327	0.172173	0.175721	0.885877	0.138176	0.861871	0.563178	0.167748	0.592426	0.716696
BAK1	0.590246	0.140828	0.953423	0.0859554	0.8105	0.488191	0.256207	0.36324	0.458858	0.263063	0.739512	0.607112	0.337359	0.658553	0.421033	0.786235	0.845128	0.908251	0.0325547	0.705237	0.802038	0.849866	0.579957	0.165894	0.279689	0.890801	0.754142	0.137849	0.2849	0.508027	0.77571	0.572999	0.776629	0.223417	0.589969	0.0588208	0.919811	0.538704
BAMBI	0.0119184	0.0296529	0.0173532	0.99857	0.0262078	0.995078	0.0185657	0.0421398	0.786232	0.698894	0.17234	0.0320434	0.0154036	0.024912	0.998003	0.0248694	0.064764	0.00932602	0.9478	0.534606	0.989724	0.881292	0.109437	0.588672	0.456336	0.425904	0.504256	0.531213	0.551419	0.599581	0.346789	0.544846	0.359136	0.64091	0.146009	0.886623	0.481876	0.464633
BANF1	0.261156	0.619232	0.31598	0.842344	0.452312	0.719269	0.262726	0.523898	0.800725	0.127574	0.676249	0.605211	0.255111	0.665874	0.52553	0.715168	0.385519	0.787229	0.162212	0.604594	0.783429	0.259247	0.10559	0.775888	0.92236	0.732037	0.85167	0.145172	0.913157	0.974465	0.985633	0.0106445	0.964123	0.0359229	0.510707	0.236859	0.548484	0.681839
BAP1	0.256293	0.622187	0.741848	0.524457	0.473209	0.654462	0.451794	0.358793	0.62419	0.301726	0.58915	0.596558	0.438528	0.578017	0.414377	0.414015	0.395622	0.722508	0.498079	0.38785	0.619921	0.313016	0.569806	0.497729	0.613192	0.752082	0.263707	0.569245	0.144486	0.622208	0.927524	0.224872	0.453323	0.546723	0.0949291	0.803235	0.502503	0.767591
BARHL1	0.634773	0.997712	0.0290332	0.00519641	0.153448	0.00470619	0.993351	0.987177	0.903938	0.988129	0.0127765	0.0403157	0.998098	0.978036	0.00142626	0.992099	0.999093	0.993092	0.00272009	0.00138163	0.0851863	0.000185408	0.138315	0.9981	0.99949	0.994096	0.992174	0.00540046	0.00447883	0.998662	0.997732	0.0152978	0.991935	0.00811162	0.788403	0.812367	0.0957634	0.371234
BASP1	0.152079	0.963005	0.325706	0.100019	0.35957	0.174906	0.913432	0.496654	0.214388	0.915475	0.221062	0.0930874	0.976895	0.484264	0.0921365	0.653771	0.963646	0.796598	0.304952	0.206468	0.111912	0.131455	0.789283	0.521276	0.62084	0.994142	0.985263	0.00782609	0.179269	0.884656	0.90228	0.15769	0.99657	0.00347641	0.38514	0.783211	0.401502	0.393946
BATF3	0.617754	0.149457	0.660135	0.679777	0.184362	0.598204	0.468589	0.81879	0.517735	0.0959191	0.866323	0.594942	0.555387	0.575639	0.307692	0.334571	0.371616	0.179655	0.89206	0.476966	0.141445	0.823816	0.27751	0.690971	0.25489	0.220458	0.727277	0.433822	0.722429	0.360284	0.744416	0.285423	0.326875	0.673171	0.229443	0.531288	0.945722	0.0908037
BAX	0.51168	0.415523	0.388921	0.748141	0.700747	0.79336	0.142826	0.316005	0.350639	0.212386	0.823942	0.203385	0.280783	0.68413	0.818294	0.404818	0.194551	0.65796	0.157765	0.946591	0.686413	0.522666	0.291508	0.387272	0.784741	0.244073	0.950343	0.106041	0.0374011	0.981678	0.985051	0.0617148	0.940808	0.059238	0.663762	0.363493	0.619774	0.277695
BAZ1B	0.253242	0.810498	0.666857	0.233648	0.229394	0.390311	0.768058	0.677	0.635965	0.504005	0.398551	0.781116	0.654749	0.436626	0.178188	0.502785	0.829368	0.720306	0.400717	0.346704	0.322914	0.249838	0.310235	0.67688	0.824557	0.687231	0.744211	0.227185	0.350337	0.351966	0.771463	0.622034	0.729628	0.270418	0.427783	0.327848	0.548299	0.651479
BAZ2A	0.33505	0.553204	0.746377	0.471014	0.571003	0.335305	0.628988	0.51332	0.814884	0.576611	0.211766	0.945136	0.525435	0.288295	0.102786	0.684513	0.452787	0.581149	0.375243	0.882086	0.139156	0.52401	0.443358	0.71665	0.364698	0.468558	0.246682	0.731945	0.774546	0.170312	0.355223	0.746626	0.148976	0.851071	0.502874	0.85603	0.409752	0.194262
BBOX1	0.393021	0.899314	0.0946796	0.588387	0.0817322	0.135098	0.957428	0.865938	0.793621	0.798055	0.121711	0.206142	0.949796	0.134164	0.499762	0.0162342	0.141056	0.00336773	0.999741	0.37045	0.138206	0.1188	0.553212	0.973394	0.188607	0.0638444	0.0843936	0.94	0.120405	0.0909144	0.107027	0.932992	0.179939	0.820108	0.810559	0.0143228	0.967507	0.91411
BBS1	0.151459	0.712004	0.337767	0.86599	0.262467	0.527266	0.763654	0.420794	0.799247	0.678108	0.175296	0.426072	0.562613	0.545213	0.500618	0.259099	0.611848	0.222702	0.738051	0.495877	0.459436	0.275656	0.844581	0.557662	0.215166	0.415332	0.196659	0.794279	0.715507	0.361854	0.7792	0.268497	0.103736	0.89631	0.113794	0.543988	0.698341	0.770279
BBS2	0.683448	0.668383	0.0780416	0.840627	0.449851	0.298649	0.704892	0.627693	0.477212	0.887347	0.149027	0.223733	0.717125	0.366549	0.724541	0.156988	0.580286	0.0610077	0.918268	0.285437	0.549372	0.290118	0.504033	0.70279	0.553954	0.360229	0.179497	0.821053	0.959051	0.0657282	0.0675896	0.255584	0.134328	0.865718	0.675211	0.569111	0.415825	0.273153
BBS4	0.699943	0.773598	0.099304	0.623331	0.203618	0.594448	0.503692	0.769267	0.928251	0.574228	0.107504	0.733479	0.535609	0.18104	0.639156	0.885324	0.750356	0.408186	0.13186	0.690989	0.644489	0.279318	0.778622	0.459581	0.37179	0.367414	0.118078	0.871304	0.920544	0.0290833	0.0301885	0.924093	0.169695	0.830351	0.724437	0.502225	0.58158	0.171549
BBS5	0.575181	0.664378	0.207666	0.663043	0.18121	0.681793	0.387375	0.802426	0.904415	0.531322	0.146167	0.86479	0.266711	0.552724	0.27156	0.982255	0.581581	0.551272	0.0338932	0.777471	0.70826	0.332576	0.755956	0.588486	0.283304	0.0798169	0.409703	0.804943	0.804269	0.10185	0.0743369	0.888262	0.0428293	0.957217	0.337397	0.411236	0.815102	0.329888
BBS7	0.270261	0.867039	0.836575	0.0690313	0.640775	0.202539	0.797375	0.446656	0.476688	0.817601	0.229119	0.528002	0.769706	0.620329	0.150138	0.746039	0.878762	0.842148	0.28807	0.214067	0.241397	0.429591	0.644897	0.626031	0.318393	0.525995	0.635057	0.370023	0.904607	0.107492	0.0812006	0.792752	0.521925	0.478122	0.648095	0.585195	0.496616	0.24168
BBS9	0.0728928	0.869899	0.74652	0.564645	0.809248	0.388584	0.546868	0.203748	0.10083	0.596444	0.833	0.308073	0.22069	0.879623	0.497005	0.175467	0.358836	0.529079	0.727473	0.769699	0.235223	0.411004	0.755354	0.282794	0.400946	0.233455	0.142517	0.869657	0.936657	0.148674	0.109528	0.172289	0.358533	0.641513	0.921109	0.106285	0.178316	0.551312
BBX	0.0725591	0.0215008	0.97726	0.915475	0.908165	0.902206	0.0541859	0.0833297	0.480502	0.0267925	0.954043	0.0916611	0.0670343	0.889037	0.931634	0.0980096	0.0474073	0.828764	0.743362	0.664609	0.84625	0.631269	0.137897	0.57611	0.803884	0.695835	0.765675	0.21016	0.826547	0.46097	0.350047	0.207131	0.839112	0.160934	0.723	0.265551	0.764439	0.181237
BCAM	0.520214	0.473398	0.390685	0.703089	0.822331	0.396183	0.456068	0.239972	0.719155	0.102498	0.786995	0.556242	0.462775	0.452505	0.562613	0.711411	0.500453	0.618669	0.40633	0.601183	0.327188	0.897608	0.762167	0.0203949	0.585102	0.0421968	0.456156	0.834874	0.766403	0.480631	0.248313	0.414146	0.407759	0.592287	0.878743	0.0361546	0.965143	0.0777788
BCAN	0.436022	0.905368	0.0450515	0.794575	0.4255	0.255904	0.584042	0.832002	0.522359	0.968297	0.0449085	0.727013	0.803841	0.159456	0.363602	0.377143	0.411122	0.234878	0.794914	0.671819	0.175683	0.419116	0.860434	0.261843	0.220497	0.843799	0.117849	0.764394	0.00599116	0.966031	0.974407	0.930084	0.458329	0.541717	0.813711	0.829656	0.316492	0.0903402
BCAP29	0.0992086	0.869613	0.608791	0.565217	0.656578	0.649713	0.326152	0.305125	0.340389	0.823989	0.30287	0.208805	0.360274	0.395075	0.884568	0.446267	0.223911	0.271879	0.543888	0.882475	0.449722	0.867433	0.287429	0.145638	0.581858	0.302471	0.686133	0.426911	0.824221	0.0871336	0.159027	0.844404	0.389172	0.610874	0.212014	0.547279	0.898813	0.204505
BCAP31	0.957857	0.526173	0.0205473	0.907942	0.0447304	0.90484	0.22404	0.909848	0.931207	0.443507	0.134344	0.602358	0.513359	0.150613	0.798231	0.831743	0.521048	0.0333319	0.419801	0.739519	0.911835	0.771809	0.29021	0.533698	0.412024	0.117666	0.450984	0.755835	0.335389	0.434795	0.178804	0.808399	0.19199	0.808056	0.0811162	0.854223	0.227635	0.886762
BCAR1	0.245471	0.0754195	0.973017	0.224113	0.662104	0.441604	0.711757	0.191788	0.0919622	0.209907	0.926964	0.0658933	0.577351	0.950176	0.262813	0.209447	0.663616	0.936013	0.248694	0.459738	0.577393	0.211041	0.285853	0.495318	0.917076	0.60238	0.639588	0.334279	0.0301303	0.90577	0.952187	0.85534	0.631408	0.368638	0.194818	0.178177	0.902012	0.589969
BCAS1	0.161089	0.815837	0.174867	0.86413	0.757567	0.7485	0.073097	0.653642	0.155082	0.865322	0.433972	0.634401	0.648759	0.172197	0.656081	0.0315185	0.0827253	0.0423125	0.996201	0.158888	0.239454	0.373412	0.167516	0.825531	0.733383	0.94	0.755515	0.0985812	5.81666e-05	0.996801	0.984819	0.982841	0.89543	0.104617	0.39237	0.56086	0.578891	0.445629
BCAS2	0.944413	0.742563	0.0943459	0.16762	0.107422	0.431415	0.70826	0.891067	0.6496	0.849209	0.136251	0.55938	0.68337	0.336122	0.456024	0.716074	0.828332	0.154743	0.410431	0.615215	0.465135	0.336794	0.294985	0.583063	0.811347	0.255057	0.843112	0.251991	0.82457	0.619765	0.265589	0.207248	0.396542	0.603504	0.36734	0.43469	0.556689	0.607166
BCAS3	0.161709	0.961814	0.0999237	0.413139	0.120547	0.221623	0.943439	0.625318	0.573084	0.947082	0.0631198	0.603879	0.778644	0.267757	0.356661	0.599586	0.913907	0.428479	0.472346	0.164198	0.434567	0.668073	0.450542	0.588023	0.332854	0.490572	0.315423	0.662929	0.0659609	0.902396	0.851559	0.829805	0.163298	0.836748	0.368221	0.292992	0.791694	0.457032
BCAT1	0.0145881	0.0110603	0.999142	0.0422864	0.987565	0.166832	0.815638	0.00915332	0.0107265	0.0474828	0.990561	0.537986	0.375012	0.897024	0.114671	0.0592375	0.180303	0.994301	0.620396	0.0369587	0.326929	0.02554	0.879392	0.791369	0.836516	0.736979	0.742471	0.212769	0.986447	0.0620638	0.174325	0.0546766	0.886113	0.113933	0.686382	0.144758	0.917586	0.132706
BCAT2	0.816791	0.0535374	0.15389	0.931159	0.77773	0.924744	0.0749536	0.102629	0.875906	0.0399027	0.856217	0.82533	0.042978	0.546449	0.887991	0.690126	0.04758	0.416951	0.540737	0.741548	0.85916	0.377677	0.601465	0.159776	0.799852	0.0371625	0.364348	0.861236	0.121743	0.554677	0.276349	0.863832	0.666358	0.333689	0.644201	0.803467	0.775053	0.0689256
BCDIN3D	0.71782	0.561594	0.112891	0.81312	0.179396	0.665084	0.65865	0.544838	0.770214	0.592916	0.236985	0.464866	0.57659	0.218694	0.759817	0.544277	0.71996	0.341522	0.553603	0.11256	0.82708	0.259015	0.195559	0.631501	0.905998	0.790847	0.836476	0.141648	0.229176	0.850861	0.5958	0.327187	0.68082	0.319227	0.225086	0.616436	0.82516	0.296329
BCHE	0.0262681	0.0108696	0.999285	0.0134439	0.999007	0.0872588	0.0164932	0.0155434	0.00986842	0.011823	0.996234	0.0705524	0.0419321	0.997338	0.0137872	0.00220198	0.0123483	0.998618	0.978369	0.0050516	0.414576	0.184806	0.75832	0.748586	0.342264	0.488009	0.316659	0.662792	0.327187	0.7995	0.422697	0.43241	0.545657	0.45439	0.794707	0.199824	0.717716	0.196765
BCKDHB	0.248474	0.536232	0.769928	0.614941	0.645957	0.583913	0.266223	0.503778	0.173627	0.335526	0.853404	0.37292	0.225254	0.876296	0.415423	0.218859	0.403091	0.531411	0.938949	0.060576	0.150943	0.251367	0.408872	0.768332	0.646612	0.179314	0.225858	0.829245	0.206957	0.149197	0.81282	0.820847	0.18082	0.819227	0.604756	0.118291	0.937935	0.153101
BCKDK	0.257008	0.627145	0.316791	0.840008	0.299253	0.712016	0.565736	0.347092	0.534802	0.581331	0.414283	0.265	0.551013	0.403727	0.772559	0.435258	0.554423	0.679418	0.329951	0.497258	0.715902	0.724947	0.147353	0.595439	0.685872	0.712906	0.776751	0.19762	0.174674	0.250756	0.909725	0.311366	0.702234	0.297812	0.480764	0.206313	0.799666	0.450728
BCL10	0.238749	0.83934	0.767019	0.132151	0.45473	0.308665	0.519278	0.798454	0.277841	0.743373	0.478309	0.237615	0.720643	0.455928	0.634021	0.58551	0.845948	0.644316	0.193904	0.692198	0.406286	0.640818	0.234078	0.474924	0.709048	0.869199	0.876751	0.0973913	0.173046	0.934214	0.913332	0.114705	0.89974	0.100306	0.827478	0.335775	0.128395	0.611801
BCL11A	0.104643	0.0342773	0.993469	0.0831903	0.987436	0.154138	0.0584603	0.158974	0.459001	0.00967773	0.978642	0.964819	0.00979367	0.991442	0.0168299	0.968827	0.427443	0.996589	0.00496524	0.398687	0.777557	0.081487	0.95578	0.0652637	0.712617	0.207551	0.803982	0.327872	0.893148	0.919323	0.544207	0.0824221	0.982525	0.0175211	0.631408	0.0945119	0.882822	0.404746
BCL2	0.0998284	0.684115	0.971825	0.0821892	0.983982	0.106645	0.167048	0.124433	0.234935	0.0703185	0.93669	0.197205	0.201103	0.955596	0.208995	0.0553948	0.106127	0.855274	0.975217	0.198739	0.0466301	0.412858	0.832298	0.274636	0.267961	0.0743249	0.791076	0.538902	0.302641	0.667462	0.785598	0.375582	0.630203	0.369843	0.160471	0.534022	0.77561	0.568416
BCL2L1	0.973875	0.784849	0.0243612	0.426011	0.360347	0.362592	0.226545	0.934286	0.983124	0.0467201	0.151077	0.949225	0.426928	0.132167	0.264524	0.832866	0.54799	0.365615	0.403394	0.647122	0.321791	0.66061	0.481135	0.548438	0.336377	0.141739	0.302792	0.805629	0.117206	0.79473	0.168916	0.873779	0.113702	0.886345	0.498424	0.487068	0.427413	0.531334
BCL2L11	0.092582	0.805826	0.88954	0.293478	0.874099	0.34027	0.375243	0.246881	0.0338959	0.733791	0.906465	0.0223448	0.779975	0.957783	0.504992	0.0763784	0.915591	0.945123	0.490566	0.0481413	0.746945	0.175304	0.178363	0.876935	0.843747	0.91881	0.897071	0.0726773	0.0437413	0.988425	0.967136	0.0639251	0.956939	0.0431074	0.634004	0.697274	0.177482	0.514925
BCL2L12	0.229786	0.0553013	0.932542	0.80964	0.925305	0.888304	0.0658003	0.0660161	0.0908658	0.0510107	0.968202	0.0277646	0.0301417	0.97195	0.954265	0.0664479	0.076767	0.846552	0.743016	0.75951	0.730495	0.847872	0.0251228	0.799852	0.852369	0.151213	0.776476	0.420503	0.239995	0.740635	0.874535	0.208353	0.72541	0.274636	0.321266	0.385418	0.801845	0.390377
BCL2L13	0.226545	0.489369	0.828089	0.597111	0.643798	0.822158	0.184232	0.232805	0.487939	0.189979	0.783896	0.533707	0.221356	0.749739	0.539698	0.433617	0.22037	0.800354	0.50041	0.368421	0.708778	0.276305	0.197599	0.534254	0.91791	0.888513	0.93103	0.0663158	0.824453	0.953176	0.922348	0.0538041	0.915222	0.0848243	0.150644	0.674933	0.434226	0.80356
BCL2L2	0.46987	0.619375	0.590675	0.373522	0.647899	0.360865	0.422132	0.624628	0.608743	0.576278	0.363368	0.819911	0.487496	0.321765	0.349149	0.383662	0.325288	0.529381	0.746729	0.48029	0.256941	0.510522	0.39682	0.711505	0.428154	0.00338673	0.975698	0.232174	0.0264076	0.0206491	0.0685784	0.984702	0.0615556	0.938491	0.473765	0.547325	0.413878	0.524149
BCL3	0.491752	0.445557	0.511442	0.651936	0.131946	0.85549	0.290618	0.680541	0.867611	0.815503	0.0856217	0.329562	0.643054	0.0618998	0.935533	0.888174	0.552178	0.516515	0.737576	0.0204223	0.629636	0.987207	0.0945583	0.0208584	0.627422	0.953638	0.912769	0.0486041	0.760644	0.612262	0.375465	0.264425	0.540141	0.459905	0.568277	0.0707796	0.939279	0.317002
BCL6	0.154367	0.074037	0.977164	0.312786	0.965761	0.379647	0.122015	0.109926	0.584954	0.0218345	0.955521	0.354569	0.0792051	0.95493	0.350575	0.0755149	0.0589353	0.195026	0.974828	0.639005	0.12888	0.875684	0.503755	0.0855196	0.46519	0.0323112	0.0183066	0.985538	0.0244881	0.0691019	0.00884132	0.990054	0.0141837	0.985863	0.469361	0.837721	0.113748	0.708677
BCL7A	0.462004	0.81107	0.321939	0.265637	0.237425	0.34666	0.882388	0.416174	0.429539	0.161423	0.829901	0.56499	0.799658	0.752971	0.0754017	0.817884	0.931911	0.950045	0.0646777	0.20405	0.424204	0.0635487	0.331	0.918559	0.892834	0.876934	0.914096	0.0781693	0.0740461	0.974988	0.987087	0.0383899	0.926578	0.0734681	0.759943	0.387782	0.56086	0.197506
BCL7B	0.195128	0.908467	0.343345	0.283658	0.109019	0.601183	0.715988	0.775873	0.491657	0.808924	0.230835	0.822478	0.625464	0.218218	0.350195	0.495402	0.443331	0.281896	0.782997	0.440568	0.226458	0.771531	0.126588	0.342032	0.816631	0.235606	0.232632	0.809291	0.338064	0.185842	0.213181	0.828932	0.0327709	0.967275	0.314082	0.466812	0.724251	0.444424
BCL9L	0.299819	0.677775	0.742992	0.327374	0.400112	0.51509	0.605457	0.470273	0.0931064	0.871758	0.584382	0.574594	0.549111	0.695921	0.216792	0.239627	0.599801	0.923449	0.308709	0.73205	0.225033	0.374571	0.711597	0.563595	0.319968	0.486041	0.195332	0.781693	0.0408911	0.169556	0.839169	0.934504	0.683091	0.316956	0.574534	0.512422	0.67535	0.223371
BCLAF1	0.653556	0.846444	0.755864	0.0414283	0.493502	0.229308	0.665472	0.758732	0.805158	0.539283	0.239226	0.769706	0.750214	0.687078	0.0635162	0.843616	0.805233	0.554121	0.169639	0.652303	0.410647	0.389126	0.274961	0.510985	0.828636	0.761968	0.806865	0.164394	0.912285	0.53967	0.840798	0.0926594	0.887272	0.112775	0.435432	0.60661	0.258413	0.698711
BCORL1	0.375906	0.741228	0.301821	0.601306	0.518717	0.546306	0.763395	0.169034	0.472111	0.627956	0.422054	0.109347	0.727869	0.625083	0.714367	0.456932	0.87751	0.897932	0.348517	0.0692543	0.58741	0.554371	0.361871	0.515806	0.597015	0.5827	0.556568	0.404485	0.161063	0.834981	0.770533	0.74081	0.65616	0.343886	0.571382	0.754334	0.432326	0.235237
BCS1L	0.666953	0.361604	0.61475	0.392925	0.347222	0.587626	0.607444	0.429904	0.720538	0.330282	0.474066	0.548921	0.580108	0.622896	0.279928	0.542291	0.679634	0.873062	0.310349	0.221277	0.577868	0.596969	0.495457	0.216974	0.652035	0.300549	0.379542	0.687048	0.98034	0.0392043	0.0924267	0.122732	0.7465	0.253546	0.0956707	0.718782	0.746686	0.624455
BDH1	0.208238	0.0454329	0.734363	0.949752	0.849186	0.909503	0.0504728	0.143344	0.342582	0.0339912	0.954853	0.296853	0.0351811	0.848341	0.930779	0.168214	0.0741332	0.684513	0.533094	0.797548	0.884418	0.0163623	0.873227	0.970288	0.455919	0.582243	0.0653547	0.910938	0.128664	0.67543	0.201082	0.865286	0.11194	0.888106	0.500232	0.357004	0.612357	0.468249
BDH2	0.0163043	0.0122998	0.989178	0.97316	0.984413	0.959285	0.0124347	0.0141617	0.0388539	0.0129195	0.990894	0.0129314	0.0144528	0.986403	0.971285	0.00816027	0.00297915	0.884893	0.899616	0.980009	0.860196	0.992769	0.107444	0.104385	0.0767591	0.176064	0.51968	0.674508	0.167054	0.189798	0.68148	0.844288	0.817697	0.182349	0.846806	0.647075	0.374015	0.102902
BDKRB2	0.391447	0.576754	0.615608	0.530845	0.428997	0.437028	0.886102	0.143776	0.690694	0.0749428	0.852689	0.813255	0.126272	0.362936	0.784349	0.164889	0.111481	0.123311	0.933552	0.439575	0.525495	0.401131	0.871744	0.635302	0.111662	0.583799	0.816339	0.20087	0.694858	0.260295	0.370638	0.689914	0.435571	0.564476	0.783304	0.0641976	0.684481	0.724947
BECN1	0.139302	0.874523	0.49652	0.465294	0.157377	0.597254	0.797634	0.48111	0.334334	0.916428	0.154129	0.658743	0.915946	0.217267	0.131596	0.325245	0.758689	0.396572	0.614999	0.340141	0.486637	0.589506	0.275424	0.566376	0.638964	0.479222	0.832037	0.208513	0.822941	0.276408	0.175954	0.549732	0.431538	0.568508	0.430333	0.610503	0.373366	0.562344
BEND3	0.372664	0.719155	0.883391	0.0866705	0.707007	0.162299	0.740685	0.60209	0.344298	0.595109	0.567363	0.143387	0.840829	0.919083	0.080251	0.764518	0.895384	0.908553	0.0754285	0.377358	0.574371	0.718179	0.103272	0.375174	0.880319	0.172723	0.806728	0.348833	0.8547	0.406177	0.854933	0.137448	0.946371	0.0536757	0.295495	0.277371	0.814777	0.525864
BEND5	0.551916	0.92663	0.36065	0.0574466	0.410215	0.139286	0.838263	0.809766	0.63954	0.757437	0.207761	0.580013	0.764952	0.562423	0.159171	0.489918	0.903372	0.577479	0.44182	0.695652	0.0856181	0.985538	0.919625	0.100028	0.00574766	0.151487	0.216979	0.843432	0.356038	0.420719	0.510819	0.719346	0.318253	0.681793	0.819551	0.272272	0.301381	0.378928
BEND6	0.308877	0.966867	0.563501	0.0292715	0.858814	0.0607918	0.938949	0.225508	0.172197	0.923198	0.234697	0.180375	0.952458	0.827612	0.0452601	0.130737	0.953068	0.807867	0.882302	0.488321	0.00755581	0.0460276	0.969361	0.939418	0.0514508	0.0404119	0.0229748	0.980275	0.0581666	0.0351908	0.0109935	0.985168	0.0125614	0.987485	0.538101	0.42236	0.76328	0.22439
BEND7	0.564884	0.969632	0.7418	0.0108696	0.987263	0.000777169	0.979491	0.991969	0.081188	0.537424	0.87581	0.0333745	0.967766	0.983265	0.0121708	0.860498	0.891974	0.968741	0.507405	0.923622	0.00112258	0.520117	0.803977	0.0281821	0.874293	0.925538	0.422471	0.193364	0.680782	0.419265	0.426594	0.47906	0.622045	0.378001	0.963196	0.0683693	0.851812	0.0479281
BET1	0.926869	0.0988749	0.141161	0.821606	0.305643	0.743319	0.481024	0.369673	0.966342	0.229929	0.106455	0.856708	0.150613	0.193021	0.822668	0.754458	0.347999	0.219032	0.254307	0.907344	0.595138	0.694679	0.125846	0.385835	0.85946	0.784394	0.850801	0.133501	0.17543	0.851617	0.78967	0.498022	0.60026	0.399787	0.139056	0.775795	0.848011	0.258923
BET1L	0.251621	0.410326	0.746758	0.740275	0.281939	0.839126	0.330038	0.339795	0.759725	0.170767	0.635011	0.616145	0.236855	0.411049	0.757535	0.570571	0.28833	0.378265	0.662623	0.488019	0.463667	0.730972	0.428386	0.384861	0.414573	0.178444	0.287597	0.795378	0.0909144	0.862087	0.205503	0.872615	0.197089	0.802957	0.310837	0.616761	0.722629	0.334894
BEX1	0.41128	0.790475	0.12562	0.770261	0.433746	0.606191	0.506412	0.415828	0.144546	0.498284	0.819222	0.147095	0.498146	0.899591	0.355329	0.582661	0.789992	0.794612	0.224386	0.179353	0.797332	0.653796	0.7859	0.431445	0.155789	0.149199	0.0633867	0.94032	0.276	0.686017	0.501221	0.668334	0.0327246	0.967322	0.188189	0.895801	0.242051	0.617178
BEX2	0.828709	0.838911	0.230931	0.0865751	0.386382	0.145331	0.828764	0.829152	0.574275	0.500238	0.451325	0.286203	0.716079	0.791766	0.20386	0.628341	0.812487	0.519969	0.457839	0.681663	0.12167	0.013303	0.867248	0.933392	0.818393	0.18659	0.573547	0.63341	0.175721	0.0572359	0.138146	0.923976	0.338139	0.661908	0.282516	0.450079	0.357884	0.824604
BEX4	0.765303	0.864893	0.0879577	0.287614	0.397565	0.388023	0.661198	0.597384	0.131388	0.666047	0.75677	0.280213	0.680707	0.772749	0.266045	0.557921	0.576573	0.347092	0.442468	0.659212	0.519149	0.42885	0.769352	0.661352	0.186521	0.088833	0.0824256	0.935789	0.991682	0.00395533	0.953583	0.0717776	0.838926	0.16112	0.189348	0.702883	0.382451	0.764902
BFAR	0.202422	0.713625	0.365513	0.804205	0.734856	0.553171	0.274556	0.395881	0.32909	0.240656	0.816123	0.832747	0.343919	0.357421	0.437387	0.584517	0.404905	0.632442	0.388541	0.515479	0.641294	0.457588	0.531056	0.348151	0.617503	0.690801	0.737803	0.230938	0.756864	0.556363	0.855223	0.181189	0.734588	0.265458	0.654677	0.353157	0.424863	0.461528
BFSP1	0.724113	0.746806	0.117658	0.567267	0.0771987	0.627305	0.522387	0.923924	0.935069	0.880101	0.0433352	0.88647	0.864695	0.0163545	0.911857	0.470316	0.865118	0.187125	0.558223	0.296058	0.606321	0.0153425	0.944099	0.0168258	0.996106	0.224531	0.700183	0.470435	0.29252	0.63419	0.481561	0.687296	0.743858	0.256188	0.889636	0.84676	0.260452	0.0577547
BHLHB9	0.0484363	0.951897	0.565074	0.481693	0.274902	0.536894	0.728207	0.446267	0.577088	0.810212	0.19241	0.0608539	0.912808	0.833508	0.285728	0.243599	0.720867	0.40076	0.711886	0.298433	0.441734	0.352183	0.753546	0.351117	0.402707	0.613455	0.870572	0.152357	0.915077	0.224988	0.87657	0.0923104	0.86836	0.131686	0.54079	0.558079	0.406508	0.441504
BHLHE22	0.199085	0.978213	0.0235984	0.72931	0.161824	0.19671	0.838867	0.894391	0.942839	0.869279	0.0421911	0.683845	0.935438	0.142626	0.138062	0.63391	0.99633	0.964034	0.000733992	0.859462	0.96153	0.0572912	0.189626	0.973069	0.848151	0.815423	0.43016	0.327048	0.893439	0.0945789	0.0970219	0.806247	0.138639	0.861407	0.531751	0.517428	0.264624	0.655604
BHLHE40	0.069222	0.181875	0.0503432	0.987176	0.285566	0.982341	0.0190406	0.0972756	0.828852	0.127813	0.637252	0.234858	0.127413	0.151754	0.964439	0.0510341	0.0197746	0.0600147	0.928975	0.944519	0.892103	0.869519	0.497173	0.118105	0.392	0.176201	0.028238	0.968558	0.124651	0.120987	0.021289	0.960447	0.0311486	0.968898	0.541902	0.340688	0.679707	0.365579
BHLHE41	0.0635488	0.803156	0.0975877	0.962862	0.0854022	0.709987	0.799188	0.611329	0.866276	0.589674	0.164617	0.977085	0.167919	0.0367976	0.818579	0.00673546	0.190579	0.0082898	0.997712	0.888045	0.208368	0.183693	0.43812	0.840317	0.609576	0.12897	0.0616934	0.944622	0.586319	0.628606	0.354118	0.472022	0.67725	0.322796	0.638639	0.709465	0.256652	0.358163
BICD1	0.898646	0.887633	0.0318936	0.484983	0.0489616	0.253486	0.842623	0.964725	0.959573	0.773026	0.0456236	0.963583	0.816678	0.0447846	0.235428	0.984327	0.948405	0.192349	0.0933898	0.03385	0.872458	0.0499676	0.794799	0.825855	0.754705	0.707277	0.617391	0.3	0.137738	0.648499	0.827303	0.802757	0.723046	0.277	0.524706	0.405581	0.829239	0.177204
BICD2	0.580568	0.825944	0.0923913	0.66333	0.160701	0.507491	0.829412	0.529165	0.539092	0.619804	0.377241	0.381002	0.814301	0.187981	0.638585	0.31117	0.690385	0.229394	0.427313	0.723155	0.72553	0.529016	0.733893	0.314916	0.312552	0.148284	0.284805	0.811396	0.149721	0.166822	0.209749	0.881456	0.381524	0.618522	0.601001	0.862612	0.23825	0.236257
BID	0.142258	0.407466	0.971587	0.117468	0.860973	0.539139	0.352101	0.145158	0.151077	0.191552	0.905463	0.166587	0.19806	0.955976	0.25397	0.230301	0.0943828	0.93407	0.716031	0.128708	0.738915	0.193335	0.635441	0.527672	0.700751	0.972174	0.959497	0.026865	0.885761	0.925896	0.791356	0.0757911	0.943358	0.0566886	0.18768	0.27992	0.900389	0.427876
BIN1	0.138682	0.727164	0.371854	0.858219	0.600363	0.401235	0.687017	0.299339	0.244041	0.45819	0.754243	0.910811	0.514786	0.146905	0.376248	0.189111	0.382583	0.384439	0.703208	0.778075	0.334873	0.405581	0.343886	0.55159	0.729257	0.715149	0.488558	0.369977	0.935668	0.0775361	0.0535133	0.807003	0.615417	0.38463	0.377121	0.559887	0.534579	0.506118
BIN3	0.213434	0.60021	0.162185	0.925105	0.48478	0.785717	0.242261	0.373732	0.782323	0.181493	0.591438	0.775887	0.0853856	0.595702	0.783684	0.378395	0.146194	0.616165	0.581667	0.793144	0.460516	0.923473	0.09479	0.294382	0.546398	0.513364	0.699954	0.318947	0.61645	0.381805	0.680665	0.432992	0.526699	0.473348	0.286966	0.567442	0.69746	0.432604
BIRC2	0.290809	0.556636	0.706283	0.607265	0.736281	0.611157	0.22227	0.408143	0.105597	0.557828	0.840532	0.173814	0.447846	0.866026	0.478178	0.43923	0.359052	0.697768	0.499417	0.44385	0.597124	0.175118	0.413739	0.748447	0.789283	0.13254	0.655011	0.623387	0.399604	0.276466	0.261168	0.786878	0.166404	0.833642	0.585334	0.658756	0.519143	0.237276
BIRC5	0.714722	0.400458	0.517925	0.395929	0.376236	0.946332	0.189845	0.0724062	0.0266972	0.782656	0.915284	0.549491	0.612437	0.337739	0.541314	0.994517	0.935668	0.990329	0.000949873	0.016925	0.977721	0.643877	0.00597942	0.784973	0.990915	0.88897	0.973822	0.0354233	0.978129	0.991508	0.991101	0.00203583	0.998378	0.00166868	0.387225	0.616483	0.323399	0.661074
BIRC6	0.435498	0.752384	0.690837	0.14631	0.50326	0.255688	0.731791	0.606925	0.569127	0.610889	0.364655	0.852905	0.498621	0.341352	0.265665	0.7485	0.570053	0.500712	0.485385	0.462545	0.330858	0.484889	0.472791	0.394085	0.620886	0.65913	0.637117	0.310847	0.388262	0.330095	0.510703	0.737029	0.298322	0.701724	0.283304	0.868777	0.328683	0.427274
BIVM	0.120709	0.853023	0.661041	0.456617	0.592073	0.290575	0.56824	0.647252	0.636966	0.757342	0.209144	0.739279	0.705619	0.344014	0.235238	0.351798	0.541859	0.557489	0.640171	0.479297	0.325418	0.548206	0.550246	0.332159	0.517892	0.357162	0.727735	0.350892	0.718241	0.498022	0.527164	0.309504	0.831927	0.168119	0.850051	0.446371	0.162557	0.33647
BLCAP	0.0920576	0.983076	0.0477212	0.471682	0.0309572	0.122102	0.985018	0.887483	0.354834	0.981932	0.0340389	0.161073	0.989351	0.059903	0.131692	0.0775441	0.979491	0.0556539	0.637753	0.910582	0.121843	0.0612775	0.93622	0.855289	0.174145	0.42476	0.207735	0.78238	0.934912	0.0137273	0.0144253	0.957946	0.0775007	0.922546	0.12186	0.637666	0.58348	0.785483
BLM	0.671911	0.444556	0.976592	0.0180683	0.54432	0.523596	0.323	0.637451	0.362271	0.154987	0.857456	0.287534	0.652087	0.62708	0.481031	0.887699	0.124045	0.64423	0.88839	0.0449894	0.204913	0.586354	0.0713359	0.315333	0.953509	0.907231	0.868192	0.0878719	0.949453	0.955503	0.979816	0.012564	0.934273	0.0657736	0.438769	0.555993	0.472235	0.498563
BLMH	0.719537	0.584334	0.132628	0.760154	0.406071	0.753163	0.283019	0.474591	0.673293	0.29119	0.56126	0.786726	0.453076	0.338975	0.422839	0.831613	0.432451	0.538016	0.102716	0.768749	0.85631	0.457495	0.48971	0.332762	0.67535	0.549474	0.65881	0.341144	0.937006	0.882852	0.897859	0.0457189	0.882451	0.117595	0.362612	0.248679	0.798229	0.514508
BLOC1S4	0.232265	0.458524	0.764302	0.717868	0.318251	0.627132	0.533915	0.504555	0.2879	0.549533	0.66004	0.0726443	0.876676	0.731007	0.500238	0.869177	0.786451	0.36963	0.201589	0.248089	0.831268	0.671549	0.375359	0.202605	0.721517	0.322426	0.79968	0.281327	0.236505	0.385528	0.217485	0.812355	0.699685	0.300362	0.322935	0.650459	0.743627	0.274682
BLOC1S6	0.181493	0.755482	0.766781	0.377002	0.478175	0.350158	0.620267	0.612495	0.33872	0.624571	0.547244	0.314063	0.66673	0.703147	0.334221	0.627175	0.779673	0.675748	0.18393	0.479254	0.715859	0.431121	0.763048	0.251553	0.395986	0.526362	0.48032	0.497895	0.794846	0.775244	0.363948	0.205561	0.607908	0.392139	0.570455	0.710207	0.564105	0.194632
BLVRA	0.140256	0.118183	0.599018	0.947797	0.708648	0.846552	0.0859635	0.366521	0.593678	0.198989	0.720824	0.177237	0.25435	0.469526	0.910145	0.193817	0.119036	0.216657	0.769354	0.742757	0.77937	0.809168	0.209372	0.357606	0.595995	0.475789	0.82389	0.215469	0.153967	0.821254	0.15356	0.848767	0.308937	0.69111	0.667702	0.301706	0.898025	0.0923334
BLVRB	0.700277	0.542906	0.133295	0.7961	0.897586	0.160399	0.562756	0.326627	0.415618	0.466629	0.609125	0.15822	0.355995	0.817438	0.704859	0.191054	0.320712	0.590173	0.931221	0.107551	0.145028	0.842774	0.0206267	0.880597	0.797673	0.914142	0.758032	0.119085	0.0186715	0.980049	0.982027	0.152687	0.973348	0.0266988	0.0815333	0.81969	0.809725	0.436312
BMF	0.977307	0.111508	0.041476	0.829615	0.0625189	0.971029	0.0136004	0.953672	0.967439	0.499857	0.0595442	0.616716	0.472663	0.0579062	0.924598	0.984068	0.446354	0.102673	0.0103622	0.963646	0.958853	0.626634	0.0896913	0.730555	0.818763	0.598627	0.756384	0.246362	0.225454	0.766345	0.718416	0.593706	0.541902	0.458144	0.680449	0.769862	0.188885	0.344025
BMP6	0.546243	0.591009	0.590866	0.322368	0.802945	0.432537	0.703597	0.113812	0.0371377	0.259153	0.955425	0.0541029	0.54797	0.671104	0.904536	0.24144	0.46112	0.566599	0.317862	0.822503	0.720263	0.986836	0.671781	0.971215	0.000324465	0.0611899	0.0412357	0.965904	0.614646	0.267508	0.596615	0.657806	0.435061	0.564986	0.710624	0.343191	0.115695	0.831696
BMP7	0.946081	0.0206903	0.0542048	0.966915	0.0228401	0.975433	0.0280644	0.953068	0.970871	0.453518	0.0577326	0.929733	0.0552439	0.0634211	0.951697	0.116964	0.147748	0.00315185	0.953197	0.991063	0.135098	0.994809	0.321081	0.0579865	0.0332808	0.803524	0.0870481	0.851396	0.918101	0.117613	0.139542	0.21923	0.4676	0.532446	0.826829	0.225318	0.0708723	0.885603
BMPER	0.983505	0.106979	0.275791	0.0795195	0.930746	0.00392902	0.981477	0.963991	0.895404	0.112319	0.546768	0.861367	0.0932776	0.938766	0.0864315	0.513622	0.506843	0.45758	0.77121	0.871422	0.0256034	0.112311	0.984657	0.371188	0.0472328	0.570114	0.159542	0.801602	0.36581	0.266868	0.250756	0.794614	0.187633	0.812413	0.921433	0.984657	0.006582	0.937054
BMPR1A	0.0455759	0.483839	0.731264	0.952231	0.817063	0.812573	0.117612	0.192824	0.097254	0.691743	0.794241	0.293715	0.130551	0.872587	0.715508	0.174992	0.226415	0.695739	0.522559	0.42373	0.897932	0.779457	0.22643	0.372764	0.613285	0.626773	0.847872	0.167323	0.091147	0.851384	0.940263	0.250582	0.716001	0.284046	0.587605	0.32414	0.496106	0.519746
BMPR1B	0.752384	0.926678	0.0502956	0.268688	0.489746	0.00863521	0.973922	0.9845	0.363749	0.787138	0.337243	0.964629	0.927356	0.12418	0.0257678	0.107681	0.127197	0.0286689	0.99715	0.141272	0.0468028	0.0965051	0.746037	0.938444	0.236581	0.605629	0.201144	0.742883	0.613774	0.114705	0.166415	0.862378	0.0608603	0.939186	0.753221	0.108325	0.844072	0.279179
BMPR2	0.507294	0.859554	0.123284	0.476402	0.521307	0.460645	0.617417	0.381806	0.200229	0.918764	0.224256	0.529429	0.598935	0.286584	0.634782	0.549199	0.669617	0.608825	0.211692	0.579854	0.766461	0.501715	0.658014	0.485677	0.329934	0.446957	0.367323	0.635011	0.787401	0.510005	0.29601	0.266228	0.566793	0.433253	0.495597	0.764207	0.229072	0.509085
BMS1	0.231836	0.445938	0.923436	0.254386	0.761237	0.565002	0.233366	0.405552	0.606884	0.185641	0.729214	0.611201	0.125891	0.549016	0.820766	0.455939	0.268425	0.694055	0.521394	0.488623	0.599629	0.637527	0.31538	0.168351	0.838046	0.771167	0.931487	0.0843936	0.785133	0.877966	0.793101	0.14658	0.944609	0.0554371	0.174794	0.497636	0.790257	0.542644
BNIP1	0.47111	0.148312	0.853595	0.524981	0.592548	0.599974	0.270196	0.550451	0.722349	0.48894	0.340055	0.76248	0.313397	0.501949	0.436246	0.619749	0.360736	0.517767	0.600751	0.254523	0.630715	0.32706	0.742329	0.225596	0.571429	0.278169	0.828696	0.261465	0.861389	0.255002	0.214926	0.211319	0.368916	0.63113	0.2249	0.689163	0.689209	0.425929
BOK	0.586766	0.278795	0.917	0.10841	0.977592	0.33565	0.0322093	0.361945	0.0435736	0.0257437	0.985031	0.330513	0.25939	0.89883	0.324427	0.5397	0.31294	0.930012	0.335996	0.668279	0.196408	0.0479744	0.380551	0.28882	0.990498	0.958352	0.98865	0.0162014	0.940496	0.993544	0.98889	0.00319916	0.992352	0.00769445	0.345323	0.170066	0.902753	0.385649
BOLA1	0.870185	0.667191	0.562595	0.0755625	0.926471	0.006131	0.9497	0.975087	0.441076	0.392925	0.647931	0.928402	0.92089	0.942569	0.00570505	0.617504	0.752429	0.18285	0.823151	0.862053	0.0173999	0.433531	0.184528	0.550987	0.864049	0.761831	0.838764	0.147002	0.831084	0.73127	0.686191	0.168741	0.914898	0.0851488	0.272689	0.196023	0.810791	0.699917
BOLA3	0.886299	0.330092	0.282799	0.399743	0.208713	0.591857	0.333708	0.869263	0.798961	0.476354	0.278986	0.767329	0.481316	0.227156	0.571361	0.883943	0.441907	0.119295	0.445577	0.784422	0.424161	0.680032	0.171827	0.384769	0.809771	0.0514874	0.477483	0.817666	0.140414	0.243602	0.109644	0.900186	0.362427	0.637619	0.105034	0.773338	0.794475	0.448364
BPGM	0.807161	0.946939	0.0478166	0.130768	0.078235	0.221191	0.909676	0.903415	0.76292	0.886442	0.0842868	0.76809	0.899781	0.189598	0.123324	0.780234	0.935106	0.269505	0.141315	0.856094	0.239929	0.469964	0.439696	0.64346	0.480671	0.225492	0.44984	0.681373	0.740984	0.243718	0.336261	0.672057	0.346945	0.653101	0.300871	0.775702	0.22059	0.729536
BPHL	0.101783	0.958095	0.367611	0.183257	0.436726	0.100902	0.861448	0.856137	0.106407	0.893402	0.475162	0.706285	0.874964	0.347247	0.105353	0.486551	0.871292	0.80968	0.155261	0.751565	0.286818	0.613099	0.532307	0.546537	0.334894	0.107414	0.184622	0.872677	0.503257	0.593299	0.445207	0.520067	0.0635487	0.936498	0.870307	0.111848	0.890377	0.0897376
BPNT1	0.679634	0.582809	0.61127	0.192458	0.325979	0.6615	0.245585	0.789992	0.8627	0.301916	0.320557	0.861272	0.354474	0.153085	0.664733	0.543759	0.286818	0.36147	0.445447	0.712966	0.707526	0.533513	0.591916	0.541671	0.339344	0.295561	0.224348	0.797712	0.896056	0.108074	0.0653792	0.834458	0.150273	0.849773	0.331649	0.643043	0.57421	0.450125
BRAT1	0.224542	0.44508	0.698656	0.788949	0.284616	0.528345	0.721471	0.451405	0.837624	0.379434	0.295195	0.555862	0.645526	0.344395	0.496054	0.462933	0.734899	0.670955	0.408532	0.376452	0.499719	0.523176	0.218457	0.604895	0.745527	0.636018	0.578444	0.360824	0.871219	0.294614	0.916938	0.0982434	0.61639	0.383656	0.186799	0.582831	0.812877	0.40025
BRCA1	0.0951087	0.943555	0.352117	0.371854	0.422996	0.358404	0.784508	0.406589	0.104691	0.849638	0.60226	0.567557	0.883902	0.294951	0.173433	0.780968	0.900134	0.819006	0.226761	0.0704633	0.679288	0.825948	0.0133494	0.47103	0.977751	0.994645	0.996293	0.00302059	0.699337	0.643904	0.742264	0.23889	0.586169	0.413878	0.595068	0.354918	0.580884	0.390748
BRD8	0.489798	0.716915	0.750286	0.122378	0.315185	0.375675	0.626398	0.749752	0.411756	0.800868	0.285231	0.7853	0.747742	0.352667	0.159551	0.693018	0.791589	0.484867	0.57817	0.250853	0.241224	0.313572	0.232317	0.482942	0.898304	0.602792	0.869611	0.155149	0.796417	0.489763	0.801477	0.194335	0.853574	0.146473	0.687355	0.533744	0.183693	0.574812
BRD9	0.312071	0.598637	0.677679	0.547483	0.711152	0.476232	0.518112	0.260524	0.74099	0.0761346	0.830235	0.502044	0.343729	0.808881	0.29961	0.476836	0.534865	0.85074	0.388325	0.444109	0.379345	0.402197	0.524474	0.414249	0.631964	0.621236	0.755835	0.239908	0.114414	0.945323	0.961203	0.091845	0.897423	0.102624	0.628952	0.625475	0.325716	0.362798
BRE	0.191266	0.610936	0.183734	0.923484	0.620396	0.746039	0.490868	0.136048	0.0717963	0.708953	0.83524	0.328421	0.397642	0.595892	0.695255	0.155175	0.254954	0.676741	0.635551	0.426061	0.80886	0.905488	0.164504	0.305924	0.428108	0.767597	0.614096	0.269108	0.82044	0.594637	0.645649	0.189449	0.810605	0.189441	0.420367	0.50153	0.313201	0.722954
BRF1	0.547244	0.676297	0.225448	0.641495	0.446008	0.41082	0.824533	0.246535	0.59282	0.392353	0.530559	0.678996	0.760958	0.27717	0.302273	0.744398	0.883727	0.372523	0.29921	0.398256	0.47295	0.689395	0.210902	0.623528	0.585659	0.232906	0.79524	0.325034	0.825442	0.748081	0.904723	0.113018	0.661027	0.339019	0.322518	0.671503	0.539677	0.465329
BRF2	0.765351	0.212529	0.299151	0.740942	0.390527	0.71465	0.487112	0.315962	0.793478	0.220347	0.520881	0.811068	0.193401	0.550442	0.500998	0.577436	0.24062	0.310738	0.644014	0.597297	0.524157	0.289237	0.479327	0.781218	0.482989	0.373455	0.443021	0.606453	0.768381	0.29345	0.410423	0.404723	0.315936	0.684111	0.170947	0.711922	0.621118	0.588579
BRIX1	0.63954	0.234172	0.524504	0.669575	0.615258	0.526445	0.248564	0.663357	0.558066	0.646167	0.342153	0.834458	0.23733	0.534658	0.391747	0.925953	0.35862	0.468978	0.199516	0.703035	0.573723	0.598498	0.0729118	0.523408	0.923983	0.691533	0.925858	0.0976201	0.884074	0.973883	0.947592	0.0250698	0.906601	0.0934458	0.037128	0.357745	0.859878	0.910355
BRK1	0.407037	0.424819	0.525934	0.739941	0.625405	0.807953	0.210569	0.241268	0.0466247	0.430778	0.930158	0.628506	0.106304	0.62185	0.810307	0.443893	0.146798	0.40171	0.519753	0.813393	0.680627	0.478446	0.365394	0.339112	0.773338	0.387643	0.825584	0.233959	0.0472313	0.954863	0.951722	0.190845	0.852647	0.1474	0.474043	0.75197	0.306851	0.437656
BRMS1	0.255912	0.648503	0.461384	0.757914	0.562195	0.680584	0.30547	0.39342	0.691505	0.172483	0.693316	0.210706	0.641248	0.697632	0.522202	0.590648	0.360952	0.622123	0.549285	0.455378	0.421614	0.764207	0.141281	0.610272	0.630991	0.730114	0.741922	0.214691	0.935726	0.945091	0.853944	0.0372848	0.501344	0.498702	0.240521	0.865718	0.300501	0.539492
BRMS1L	0.984744	0.889016	0.0358028	0.0385679	0.451233	0.19658	0.449031	0.921247	0.955425	0.224256	0.154987	0.930018	0.479129	0.298469	0.147666	0.937827	0.645395	0.147144	0.609041	0.602047	0.10237	0.541022	0.465607	0.362056	0.598359	0.410297	0.536934	0.514325	0.0411238	0.915077	0.880526	0.871045	0.738064	0.261982	0.753361	0.419857	0.325809	0.344628
BRPF1	0.485984	0.749237	0.593011	0.170719	0.334701	0.425975	0.734554	0.508182	0.677632	0.665713	0.251144	0.490254	0.783493	0.31682	0.39593	0.75109	0.829023	0.535383	0.332499	0.217909	0.588187	0.162557	0.0815333	0.776398	0.965097	0.769565	0.919359	0.0941419	0.0308283	0.950966	0.986622	0.124535	0.876055	0.123992	0.308937	0.431862	0.768657	0.418235
BRSK1	0.0829519	0.890399	0.767544	0.335383	0.296317	0.383749	0.859376	0.346617	0.308591	0.520738	0.660707	0.629552	0.819435	0.327945	0.21508	0.211735	0.837572	0.955701	0.390743	0.203359	0.216096	0.0942338	0.763465	0.882961	0.375313	0.358673	0.189565	0.813638	0.2208	0.226908	0.229176	0.832946	0.114721	0.885325	0.449523	0.735191	0.23278	0.592055
BRSK2	0.0789474	0.812881	0.890399	0.352593	0.659557	0.618497	0.333492	0.336859	0.433972	0.160183	0.829662	0.62166	0.533802	0.49691	0.37891	0.965977	0.97703	0.992099	0.00906697	0.00639005	0.912655	0.0452396	0.674191	0.945675	0.639891	0.750572	0.195744	0.682746	0.16147	0.835505	0.151873	0.839926	0.128673	0.871373	0.61106	0.367665	0.566793	0.374803
BRWD1	0.234458	0.520547	0.946558	0.119041	0.204741	0.27434	0.878287	0.639739	0.345061	0.570366	0.587576	0.58239	0.511077	0.628031	0.308073	0.828591	0.587842	0.230603	0.413756	0.740987	0.316005	0.106934	0.896449	0.529665	0.368082	0.544622	0.802105	0.221281	0.876396	0.0729409	0.107899	0.843125	0.398535	0.601511	0.448549	0.506953	0.603597	0.399277
BSDC1	0.45328	0.829758	0.219584	0.376096	0.461854	0.404732	0.567635	0.609948	0.430397	0.525505	0.552822	0.703528	0.637824	0.457165	0.240563	0.441173	0.761064	0.859894	0.369889	0.285609	0.380165	0.591175	0.499444	0.309447	0.557059	0.517757	0.243478	0.720503	0.0906235	0.884714	0.906468	0.466671	0.507092	0.492954	0.292992	0.769723	0.267452	0.68425
BSG	0.764779	0.0340866	0.0448608	0.97869	0.0272009	0.980139	0.0476663	0.705324	0.973827	0.0791857	0.181875	0.952743	0.0291908	0.0566702	0.963488	0.979232	0.0763784	0.0607918	0.0483572	0.948664	0.958637	0.827107	0.337072	0.660564	0.226245	0.541007	0.220778	0.737071	0.938576	0.105631	0.118369	0.189681	0.078335	0.921711	0.188977	0.487253	0.484889	0.821266
BSN	0.378766	0.795719	0.244661	0.551249	0.39696	0.292388	0.841976	0.416649	0.697607	0.799247	0.156226	0.66711	0.816297	0.308358	0.209946	0.869781	0.926558	0.494581	0.0917491	0.227408	0.851561	0.0453323	0.933717	0.923056	0.156485	0.103341	0.0334554	0.968009	0.302001	0.445207	0.525477	0.735924	0.126912	0.873134	0.335357	0.850144	0.324604	0.413507
BSPRY	0.821892	0.224876	0.470585	0.463291	0.126592	0.507016	0.502914	0.91041	0.966629	0.190551	0.120423	0.704003	0.783779	0.106399	0.592945	0.687621	0.331721	0.0317776	0.65878	0.977419	0.0924831	0.928525	0.329007	0.357189	0.167053	0.134783	0.212906	0.851167	0.735284	0.656003	0.390821	0.275651	0.604199	0.395847	0.308798	0.540326	0.460044	0.680402
BST2	0.386394	0.71496	0.508105	0.404891	0.981089	0.110228	0.448642	0.0609646	0.566266	0.160898	0.778509	0.227727	0.259294	0.871541	0.574498	0.00790121	0.0369155	0.244204	0.980269	0.96982	0.0707655	0.962826	0.00732363	0.0457495	0.991981	0.940824	0.879542	0.0671396	0.530247	0.527687	0.64722	0.419497	0.952675	0.0473718	0.833689	0.0864466	0.892278	0.155187
BTBD1	0.418907	0.766161	0.331617	0.431732	0.517853	0.534087	0.461638	0.474418	0.172721	0.542143	0.774361	0.396121	0.495008	0.763716	0.323571	0.608609	0.235223	0.276672	0.748154	0.487457	0.38798	0.478956	0.751645	0.181793	0.45337	0.163158	0.852906	0.282014	0.130584	0.150361	0.857434	0.853188	0.304255	0.695791	0.38018	0.222444	0.837211	0.456336
BTBD10	0.0975877	0.930158	0.268545	0.621901	0.240793	0.576184	0.788006	0.343249	0.792	0.408085	0.332475	0.228487	0.810212	0.651802	0.309974	0.350676	0.672294	0.601917	0.594922	0.340529	0.410172	0.351071	0.755076	0.502596	0.313294	0.0684668	0.315927	0.845309	0.137564	0.843706	0.261982	0.82137	0.174747	0.825299	0.450589	0.41309	0.446	0.636692
BTBD11	0.988606	0.0429539	0.548246	0.0527269	0.979621	0.0260783	0.0195156	0.990458	0.700277	0.00748474	0.975639	0.17562	0.0170201	0.996197	0.0388894	0.977333	0.430076	0.989465	0.00621735	0.966798	0.0880359	0.0850561	0.812506	0.0898767	0.952721	0.368787	0.953135	0.0915332	0.000639832	0.998255	0.998953	0.0483364	0.977427	0.0226198	0.438583	0.769074	0.165709	0.694632
BTBD3	0.0594489	0.796386	0.842439	0.735889	0.93135	0.616036	0.148569	0.113596	0.0447178	0.104977	0.967105	0.175335	0.110107	0.94371	0.619473	0.102673	0.146021	0.956781	0.590346	0.734295	0.266612	0.0650783	0.694447	0.979837	0.198062	0.369703	0.176064	0.82238	0.00878315	0.28362	0.128141	0.981445	0.0270696	0.972977	0.0504311	0.921943	0.0810235	0.946232
BTBD6	0.82828	0.628432	0.173103	0.43135	0.183239	0.266957	0.853547	0.770908	0.841247	0.268402	0.384344	0.781497	0.801464	0.215556	0.214985	0.932084	0.788912	0.0996503	0.416087	0.725875	0.204784	0.316029	0.845416	0.48285	0.213498	0.3146	0.0623799	0.93103	0.0635179	0.170893	0.0831782	0.946661	0.13697	0.863076	0.0948364	0.682766	0.76518	0.638454
BTBD7	0.394355	0.537424	0.767449	0.3545	0.478952	0.385821	0.556409	0.631622	0.771691	0.469584	0.310116	0.712561	0.497575	0.546258	0.27175	0.681318	0.598808	0.225724	0.586546	0.57083	0.346919	0.695513	0.287151	0.260128	0.733615	0.786682	0.906636	0.0996339	0.655072	0.419381	0.44765	0.505409	0.858904	0.141142	0.518124	0.720358	0.370168	0.357514
BTG1	0.153032	0.797912	0.227736	0.853452	0.450153	0.663313	0.383921	0.45378	0.151459	0.720728	0.680397	0.110012	0.503375	0.889702	0.502234	0.422909	0.727127	0.467165	0.356202	0.15198	0.917016	0.709048	0.115185	0.559377	0.795587	0.3654	0.284622	0.730526	0.00767799	0.970859	0.943346	0.935551	0.100399	0.899648	0.607769	0.496987	0.409289	0.406369
BTG2	0.358696	0.046148	0.946129	0.654415	0.960364	0.841371	0.0244808	0.161003	0.524504	0.00796148	0.97931	0.887706	0.00665589	0.974898	0.634211	0.455075	0.0226242	0.835154	0.929234	0.461379	0.0959803	0.471911	0.098081	0.499258	0.930426	0.28238	0.960183	0.0864073	0.772627	0.307992	0.47272	0.329746	0.589599	0.410448	0.744044	0.701075	0.149532	0.402846
BTRC	0.159468	0.87009	0.140303	0.834954	0.166185	0.287509	0.777946	0.863348	0.715389	0.906178	0.0801392	0.752686	0.879623	0.18646	0.158981	0.463365	0.834809	0.119511	0.465006	0.851345	0.303312	0.202929	0.896728	0.720729	0.133633	0.148604	0.287323	0.809886	0.160365	0.0935319	0.242555	0.895591	0.244878	0.755168	0.590526	0.875359	0.315843	0.170298
BUB3	0.124285	0.778699	0.878051	0.257818	0.643625	0.579681	0.670912	0.146065	0.109792	0.790999	0.685641	0.116193	0.628696	0.747361	0.673101	0.536721	0.671733	0.757653	0.167825	0.387159	0.86365	0.771716	0.128164	0.356216	0.806526	0.815195	0.927323	0.0819222	0.0938227	0.781352	0.888785	0.8052	0.858209	0.141837	0.190924	0.669556	0.327987	0.819783
BUD13	0.672626	0.393736	0.545862	0.435688	0.705367	0.527654	0.331592	0.395061	0.457571	0.27398	0.730454	0.244176	0.454883	0.81972	0.460683	0.737792	0.383317	0.737922	0.495445	0.319287	0.395104	0.493372	0.414944	0.246408	0.783628	0.302334	0.669428	0.449657	0.904898	0.902804	0.665775	0.0793974	0.282099	0.717948	0.285343	0.797302	0.759896	0.188097
BYSL	0.917668	0.0812834	0.924628	0.0657895	0.818186	0.208022	0.246751	0.821294	0.847063	0.0962052	0.693125	0.912523	0.320909	0.691927	0.0924218	0.97336	0.491171	0.904667	0.0436078	0.817063	0.244074	0.418698	0.867387	0.181468	0.260916	0.0669565	0.27286	0.858352	0.418334	0.512389	0.491915	0.636168	0.387086	0.61296	0.0704088	0.460508	0.789932	0.834477
BZRAP1	0.685974	0.647502	0.0891018	0.829996	0.133673	0.52977	0.453607	0.910323	0.885154	0.642735	0.12991	0.972235	0.650851	0.0484929	0.26034	0.600363	0.798584	0.0952463	0.6577	0.469798	0.440741	0.14142	0.758506	0.761379	0.430426	0.281419	0.269474	0.769153	0.028967	0.878955	0.880468	0.915658	0.522342	0.477705	0.616251	0.180171	0.799852	0.347919
BZW1	0.409611	0.70738	0.576325	0.316123	0.444929	0.496136	0.423082	0.669142	0.345824	0.661089	0.502336	0.408386	0.317011	0.53713	0.735286	0.718795	0.468848	0.451319	0.519969	0.465697	0.412979	0.622694	0.280616	0.492491	0.653101	0.835606	0.869794	0.109703	0.946894	0.976675	0.936715	0.0159958	0.9136	0.0864466	0.0720311	0.770974	0.493511	0.854779
BZW2	0.430492	0.0550153	0.966962	0.20328	0.795173	0.530979	0.299944	0.28643	0.900315	0.0433829	0.816409	0.96634	0.0899496	0.669107	0.131501	0.937308	0.273261	0.777643	0.177583	0.595397	0.497388	0.404237	0.661722	0.193983	0.664596	0.890572	0.866865	0.0945538	0.992148	0.960447	0.887855	0.00651466	0.959766	0.04028	0.664921	0.170112	0.869148	0.203717
C1D	0.773312	0.690265	0.150219	0.487271	0.497647	0.622339	0.252968	0.657528	0.690122	0.423103	0.41762	0.659694	0.527242	0.240468	0.635828	0.774189	0.534778	0.529338	0.205043	0.627348	0.726782	0.306619	0.62274	0.362473	0.656485	0.269611	0.930389	0.13611	0.349814	0.675372	0.672231	0.457131	0.62478	0.375267	0.556642	0.638685	0.586076	0.231529
C1GALT1C1	0.265589	0.630387	0.29672	0.842582	0.506109	0.900825	0.227279	0.121281	0.360078	0.55492	0.589006	0.0773985	0.15765	0.825045	0.918703	0.350848	0.210397	0.546997	0.449549	0.282371	0.938172	0.702327	0.490544	0.489339	0.325345	0.107094	0.297254	0.825995	0.44986	0.157457	0.164204	0.851326	0.0870492	0.912997	0.499583	0.790813	0.124826	0.712432
C1QA	0.133867	0.712958	0.694031	0.729405	0.961314	0.284141	0.357972	0.0675273	0.0530606	0.109077	0.962386	0.358752	0.250832	0.766378	0.635352	0.197703	0.0361383	0.658866	0.860628	0.924917	0.118216	0.889497	0.064244	0.0844535	0.941735	0.552998	0.909519	0.127918	0.288913	0.976326	0.922289	0.0513029	0.990498	0.00954853	0.522342	0.68119	0.764763	0.133077
C1QB	0.0358505	0.910183	0.854977	0.626383	0.889772	0.259704	0.705583	0.114589	0.0775172	0.313358	0.91824	0.36674	0.385661	0.827898	0.346962	0.0303527	0.0754717	0.514054	0.956608	0.922715	0.0654549	0.794197	0.0954853	0.100074	0.949847	0.989794	0.978581	0.0118993	0.797348	0.991857	0.974639	0.011866	0.990127	0.00991935	0.796607	0.44994	0.449476	0.180124
C1QBP	0.691934	0.266876	0.250095	0.79796	0.648115	0.775226	0.076292	0.733388	0.885441	0.0756579	0.705092	0.620139	0.0963202	0.765903	0.730912	0.860412	0.293208	0.376322	0.197617	0.748241	0.795087	0.629276	0.458237	0.220636	0.654167	0.531442	0.797025	0.227551	0.989879	0.0350745	0.110458	0.0656119	0.77255	0.227496	0.149625	0.458283	0.710763	0.739409
C1QC	0.0491514	0.784563	0.925391	0.579758	0.92945	0.410604	0.511031	0.0653253	0.065122	0.14569	0.951802	0.306646	0.115622	0.706	0.878197	0.0390743	0.141099	0.731057	0.901731	0.860066	0.148871	0.708816	0.0492723	0.175257	0.972003	0.993959	0.988375	0.00704805	0.8141	0.99238	0.969579	0.0120987	0.99022	0.00982664	0.424353	0.454065	0.445258	0.630342
C1QTNF2	0.667763	0.40246	0.437643	0.553871	0.988429	0.0146367	0.987695	0.0136868	0.0390446	0.619041	0.917477	0.273937	0.444518	0.906152	0.19245	0.0298778	0.782091	0.966366	0.963387	0.0336341	0.0253875	0.0432465	0.941967	0.964865	0.0774543	0.132586	0.332952	0.796934	0.808748	0.241217	0.222255	0.508609	0.198433	0.801613	0.720265	0.23431	0.115602	0.879206
C1QTNF3	0.0919146	0.916381	0.183781	0.811404	0.64859	0.751608	0.285609	0.224429	0.351259	0.126812	0.878671	0.41761	0.1973	0.696491	0.729771	0.496308	0.654246	0.764863	0.403307	0.0807392	0.866716	0.379067	0.911838	0.421248	0.112265	0.930847	0.302197	0.230709	0.607666	0.807643	0.424965	0.253374	0.823955	0.176092	0.997914	0.999861	0.00185408	0.00343005
C2CD5	0.283085	0.863463	0.726116	0.102212	0.714304	0.145417	0.710375	0.695134	0.181302	0.801011	0.526697	0.853095	0.615099	0.234192	0.283921	0.714779	0.852468	0.859462	0.199948	0.392427	0.280731	0.0574766	0.663345	0.717067	0.915222	0.239359	0.356979	0.729519	0.0298395	0.960563	0.948174	0.74238	0.802726	0.197321	0.631547	0.39098	0.6906	0.232641
CAAP1	0.518688	0.171434	0.855931	0.405606	0.724796	0.820431	0.142308	0.230646	0.91619	0.0721301	0.645547	0.132928	0.423885	0.847675	0.643244	0.848279	0.370882	0.869695	0.0529338	0.610164	0.919174	0.628581	0.214749	0.375359	0.800547	0.132082	0.895927	0.233364	0.533853	0.562238	0.660889	0.380933	0.900158	0.0998888	0.525169	0.302633	0.603458	0.517011
CAB39	0.145547	0.865084	0.659897	0.303442	0.193342	0.214239	0.845473	0.840767	0.416905	0.89755	0.157084	0.651326	0.858705	0.39555	0.125416	0.639696	0.855015	0.262553	0.647252	0.169336	0.358793	0.224483	0.527023	0.803282	0.492445	0.725812	0.392128	0.440275	0.675838	0.591263	0.318229	0.431305	0.317048	0.682998	0.472606	0.439696	0.43863	0.593307
CAB39L	0.0999714	0.987843	0.0506293	0.170051	0.108976	0.0752126	0.947541	0.942144	0.557018	0.957237	0.0551106	0.183893	0.862603	0.620614	0.311781	0.558525	0.94413	0.0323388	0.760373	0.602824	0.199473	0.847548	0.0353666	0.752248	0.806434	0.265355	0.759497	0.355149	0.897801	0.0706724	0.140996	0.791589	0.614953	0.385093	0.61398	0.345833	0.770325	0.208075
CABLES2	0.410278	0.829567	0.198703	0.496758	0.175899	0.359354	0.831268	0.705237	0.682399	0.899314	0.0921529	0.253019	0.952648	0.186365	0.274793	0.668667	0.910064	0.765166	0.201157	0.426709	0.300246	0.20724	0.793594	0.464541	0.442709	0.173043	0.536796	0.666911	0.261401	0.359062	0.35534	0.784493	0.345045	0.655001	0.177482	0.605451	0.77116	0.474275
CABP7	0.942744	0.0191171	0.988082	0.0226449	0.021329	0.884159	0.0757739	0.990717	0.984792	0.0379481	0.157227	0.879243	0.0641818	0.482932	0.806789	0.997928	0.128362	0.937179	0.00310867	0.980398	0.179008	0.447205	0.886484	0.881431	0.0381478	0.273776	0.013135	0.982288	0.237611	0.264134	0.323872	0.806131	0.0371744	0.962872	0.717391	0.415732	0.171642	0.65426
CABYR	0.125429	0.868612	0.45204	0.601831	0.152325	0.542809	0.919131	0.210613	0.00858124	0.957094	0.899314	0.0256727	0.921175	0.749834	0.798802	0.0730107	0.764259	0.866457	0.355036	0.473986	0.826648	0.343052	0.738018	0.179707	0.626912	0.66746	0.191396	0.730984	0.584051	0.358655	0.446836	0.643962	0.537962	0.462084	0.0259108	0.952906	0.711597	0.626958
CACFD1	0.634249	0.713101	0.324228	0.29119	0.332542	0.326195	0.69535	0.730063	0.699609	0.77622	0.171005	0.301036	0.894457	0.325663	0.327375	0.369803	0.646691	0.463538	0.567031	0.600147	0.328181	0.534903	0.375962	0.622138	0.51423	0.499588	0.343707	0.632952	0.318404	0.714809	0.849872	0.220044	0.450218	0.549828	0.244183	0.671225	0.655372	0.456939
CACNA1B	0.534039	0.878719	0.728309	0.0455759	0.0806528	0.190018	0.883943	0.940115	0.772121	0.658371	0.199323	0.984787	0.277646	0.346582	0.0322335	0.99361	0.97254	0.738958	0.0123483	0.117482	0.694486	0.0141374	0.96417	0.902568	0.310698	0.658124	0.187048	0.741098	0.183108	0.63896	0.819567	0.729874	0.560675	0.439371	0.840549	0.508853	0.686938	0.0724947
CACNA1C	0.274695	0.80287	0.0987319	0.876144	0.0164932	0.909374	0.973015	0.16748	0.471682	0.932447	0.0933448	0.608919	0.871731	0.0202529	0.94371	0.302146	0.819049	0.0300937	0.669703	0.584042	0.89206	0.0401873	0.768703	0.934922	0.585566	0.402197	0.101236	0.885812	0.402978	0.381631	0.346557	0.746975	0.217762	0.782284	0.692315	0.617456	0.41258	0.23176
CACNA1G	0.996091	0.359458	0.00896262	0.170528	0.00181339	0.853245	0.938863	0.995251	0.99857	0.940646	0.00147788	0.996482	0.44585	0.00570505	0.755158	0.998791	0.955486	0.00280644	0.0733992	0.567247	0.521739	0.137202	0.924446	0.970196	0.0251692	0.724805	0.00402746	0.993501	0.896463	0.00785249	0.00738716	0.981794	0.00820432	0.991842	0.75985	0.16251	0.21271	0.808983
CACNA1H	0.406465	0.882485	0.696367	0.0649314	0.956738	0.129096	0.0410604	0.930962	0.695175	0.972921	0.0325133	0.891984	0.981744	0.41837	0.00931825	0.815725	0.752558	0.892923	0.0930443	0.872933	0.138379	0.675443	0.986326	0.0588672	0.0236859	0.230435	0.415606	0.699222	0.986505	0.0407748	0.0436831	0.13198	0.580838	0.419208	0.256698	0.830027	0.0644294	0.924029
CACNA2D3	0.527794	0.98894	0.00409992	0.878719	0.0113985	0.964941	0.931177	0.141056	0.932399	0.974018	0.0179252	0.10155	0.873348	0.0308073	0.968907	0.352446	0.161953	0.0410172	0.580027	0.968913	0.685679	0.0360619	0.964541	0.954992	0.0619264	0.850069	0.070984	0.861327	0.0510703	0.0803862	0.10249	0.959749	0.0390748	0.960972	0.718736	0.270604	0.876425	0.100584
CACNB3	0.14569	0.977832	0.0849066	0.188835	0.297785	0.209015	0.911748	0.47934	0.192935	0.956283	0.118612	0.806314	0.447371	0.323762	0.410668	0.454773	0.96425	0.940676	0.0798757	0.437891	0.235266	0.23482	0.919857	0.783767	0.0744878	0.315195	0.0493364	0.943295	0.150942	0.252385	0.44701	0.850745	0.239733	0.760313	0.218179	0.772272	0.491054	0.552424
CACNB4	0.347397	0.930635	0.959001	0.0101068	0.883856	0.0517249	0.910798	0.379431	0.030368	0.831617	0.88525	0.821242	0.608158	0.899401	0.029381	0.208627	0.425716	0.718147	0.850093	0.639696	0.0471914	0.268657	0.764531	0.879346	0.137851	0.303478	0.0145538	0.979634	0.00965565	0.0151815	0.00674732	0.997092	0.000927042	0.999119	0.269445	0.893251	0.105127	0.797534
CACNG2	0.0375667	0.994613	0.0177822	0.662471	0.0264669	0.341436	0.974051	0.83429	0.830854	0.984983	0.0172101	0.241324	0.985167	0.0392698	0.445945	0.969172	0.989724	0.514615	0.00863521	0.191356	0.943698	0.00268842	0.900992	0.965839	0.943219	0.507826	0.153501	0.821144	0.0795719	0.885237	0.607841	0.853013	0.487068	0.512979	0.11449	0.644989	0.70585	0.692268
CACNG7	0.0937262	0.381913	0.950944	0.542191	0.713398	0.378999	0.35508	0.579293	0.00800915	0.139922	0.987033	0.107065	0.21413	0.959494	0.32186	0.440957	0.549156	0.543975	0.569449	0.337896	0.556194	0.588115	0.730463	0.444099	0.226476	0.319954	0.0836613	0.910069	0.0789321	0.570905	0.150884	0.912227	0.470613	0.529434	0.56429	0.238018	0.671781	0.484333
CACYBP	0.726878	0.567744	0.32132	0.412328	0.45106	0.438712	0.534908	0.61297	0.804872	0.274647	0.434211	0.543786	0.438718	0.67814	0.346677	0.770304	0.418548	0.423168	0.510254	0.575666	0.335305	0.338695	0.621999	0.353527	0.627005	0.329153	0.872952	0.196751	0.83661	0.248139	0.309795	0.230223	0.635951	0.364096	0.228609	0.309678	0.816029	0.579865
CAD	0.60512	0.115036	0.593678	0.786899	0.655671	0.668322	0.302103	0.310608	0.265732	0.260154	0.835431	0.713797	0.189788	0.66654	0.516117	0.537757	0.260006	0.935884	0.313415	0.301282	0.628254	0.411792	0.219384	0.320154	0.909382	0.792494	0.940366	0.0749657	0.950093	0.265821	0.903385	0.0541531	0.910865	0.0891814	0.056735	0.449893	0.935292	0.481274
CADM1	0.2664	0.852212	0.0103928	0.979596	0.0912741	0.944476	0.0823799	0.746816	0.967534	0.287281	0.0869088	0.895693	0.211467	0.0683655	0.889702	0.826044	0.470446	0.181987	0.0847114	0.882907	0.923924	0.947066	0.626866	0.0450542	0.253036	0.617117	0.787048	0.215561	0.114995	0.777513	0.899197	0.706782	0.59975	0.400297	0.309771	0.529248	0.216233	0.860156
CADM2	0.981979	0.781703	0.0168764	0.489369	0.561116	0.324382	0.0959371	0.958465	0.996043	0.0168288	0.0342773	0.985547	0.21432	0.0478273	0.395835	0.964984	0.101248	0.00643323	0.995941	0.00401537	0.549458	0.13011	0.964819	0.863679	0.0346714	0.487826	0.0561556	0.928787	0.139134	0.13355	0.170486	0.901524	0.0254473	0.974599	0.33596	0.862705	0.406925	0.310466
CADM3	0.715913	0.962529	0.0191648	0.572464	0.119382	0.117655	0.967704	0.716247	0.908705	0.927107	0.0383772	0.68879	0.693734	0.272796	0.383474	0.305816	0.920945	0.0954622	0.963084	0.0654117	0.032123	0.0862612	0.845648	0.892139	0.244044	0.478078	0.0464989	0.939176	0.957829	0.0516519	0.0336203	0.839867	0.0217391	0.978307	0.564847	0.618708	0.410494	0.36048
CADPS2	0.00929634	0.997187	0.903413	0.0139207	0.84366	0.012996	0.938431	0.960537	0.0174008	0.989226	0.175105	0.805933	0.955976	0.307122	0.0306171	0.533958	0.99266	0.9013	0.134321	0.266914	0.0222357	0.0174284	0.165338	0.996894	0.760962	0.411579	0.010984	0.983753	0.000116333	0.971324	0.290775	0.99715	0.0135812	0.986465	0.802679	0.225225	0.646009	0.210346
CALB1	0.995757	0.415761	0.0160183	0.0742277	0.555373	0.932645	0.0394197	0.422477	0.988654	0.00762777	0.555158	0.845013	0.172673	0.63811	0.387563	0.971202	0.20215	0.768836	0.190579	0.772246	0.155736	0.0357375	0.68513	0.999119	0.0311486	0.894279	0.000457666	0.999176	0.481154	0.583585	0.418916	0.566543	0.000185408	0.999861	0.0330027	0.968156	0.066747	0.91944
CALB2	0.974685	0.95614	0.1045	0.0119661	0.0425284	0.670394	0.895341	0.768188	0.787042	0.125906	0.694794	0.719312	0.231054	0.851859	0.176666	0.894694	0.513665	0.685765	0.405466	0.751047	0.0711541	0.052656	0.849124	0.910958	0.362334	0.216476	0.00581236	0.993272	0.000407166	0.0166938	0.0213471	0.99936	0.00236396	0.997682	0.604709	0.940762	0.0334662	0.808798
CALCOCO1	0.296672	0.921768	0.0353738	0.881484	0.225638	0.309788	0.823367	0.702517	0.676201	0.66905	0.250095	0.72825	0.496529	0.409908	0.37872	0.346488	0.868659	0.671344	0.406977	0.349251	0.423039	0.568787	0.376657	0.788032	0.32224	0.795927	0.389748	0.372403	0.163215	0.834574	0.771929	0.734411	0.603829	0.396218	0.667795	0.197599	0.58005	0.522805
CALHM2	0.0338482	0.0217868	0.298865	0.991276	0.936574	0.988386	0.00902379	0.00777169	0.211766	0.115465	0.915618	0.00941333	0.00484929	0.962822	0.994865	0.0308709	0.0161478	0.862009	0.751522	0.033116	0.99348	0.843052	0.212107	0.11296	0.813526	0.46659	0.788421	0.250664	0.692706	0.460156	0.505817	0.378432	0.458283	0.541763	0.853157	0.055159	0.805738	0.451377
CALML3	0.834621	0.283753	0.472016	0.354024	0.201114	0.915418	0.486248	0.111092	0.459859	0.311451	0.700229	0.359798	0.580584	0.691357	0.382333	0.638099	0.877423	0.158974	0.121584	0.654635	0.917318	0.824187	0.151849	0.35858	0.674238	0.258581	0.304211	0.754371	0.749477	0.336959	0.245172	0.636517	0.74219	0.257857	0.91156	0.123853	0.394456	0.268888
CALML4	0.943936	0.444413	0.146453	0.319746	0.400933	0.672294	0.326109	0.580674	0.736747	0.238463	0.562309	0.863554	0.187316	0.177142	0.785966	0.395751	0.115755	0.558655	0.805665	0.477225	0.373343	0.987253	0.873366	0.0279503	0.0242885	0.0637986	0.125034	0.917986	0.769079	0.630991	0.211145	0.424151	0.876518	0.123528	0.96607	0.0688792	0.904005	0.0334662
CALN1	0.177918	0.785135	0.887014	0.135011	0.980225	0.0822503	0.495402	0.0855317	0.0165904	0.349256	0.970442	0.338309	0.315489	0.816107	0.495484	0.00837615	0.0607918	0.991537	0.660334	0.968568	0.0465438	0.0186799	0.954621	0.96264	0.144155	0.270114	0.00517162	0.993776	0.00412983	0.00476966	0.00727082	0.998895	0.00727728	0.992769	0.228191	0.266478	0.932094	0.231853
CALR	0.811737	0.385441	0.0498188	0.920957	0.115712	0.881784	0.419196	0.440309	0.92663	0.18545	0.290952	0.499857	0.400114	0.203385	0.838927	0.77937	0.258279	0.209835	0.571003	0.493243	0.701395	0.731251	0.752758	0.301613	0.18272	0.214966	0.639176	0.552082	0.977141	0.0229176	0.0400186	0.800023	0.45921	0.540836	0.579865	0.452535	0.305831	0.597942
CALU	0.0739416	0.0497712	0.933019	0.94098	0.342731	0.962307	0.0959803	0.0763784	0.12643	0.180873	0.918431	0.312161	0.0944186	0.21413	0.96092	0.223004	0.0861794	0.406589	0.420103	0.849877	0.930357	0.883471	0.132984	0.151849	0.773292	0.713135	0.935835	0.0875973	0.773732	0.909376	0.975454	0.0441484	0.947066	0.0529804	0.313804	0.682071	0.298832	0.713173
CALY	0.316409	0.483743	0.818984	0.439026	0.581495	0.0309572	0.944692	0.916368	0.500715	0.435831	0.566123	0.450223	0.602168	0.482267	0.499857	0.510859	0.236087	0.385821	0.747722	0.801088	0.116359	0.0105683	0.993464	0.955502	0.0327709	0.0190847	0.0334096	0.977757	0.327769	0.313809	0.241973	0.793916	0.0876982	0.912348	0.669139	0.872393	0.0515899	0.772087
CAMK1	0.366705	0.759106	0.425153	0.413902	0.198394	0.615906	0.719442	0.489659	0.485841	0.490942	0.533324	0.771703	0.5087	0.258724	0.497861	0.239411	0.499763	0.628643	0.75925	0.0942101	0.70364	0.71359	0.686474	0.109113	0.486048	0.270435	0.486362	0.630709	0.0363541	0.760063	0.90513	0.906933	0.139381	0.860666	0.158107	0.540883	0.236442	0.912163
CAMK1D	0.0204043	0.273694	0.231407	0.987367	0.0329433	0.945253	0.801174	0.190924	0.831712	0.758629	0.122235	0.891034	0.678996	0.0151184	0.951412	0.169552	0.168818	0.0712404	0.633651	0.684772	0.962005	0.901131	0.919116	0.161259	0.0324001	0.168741	0.0345995	0.963066	0.155596	0.140996	0.171068	0.893264	0.0195142	0.980532	0.135348	0.861315	0.275563	0.765597
CAMK1G	0.288854	0.896834	0.718917	0.0747998	0.142567	0.464099	0.934329	0.227408	0.131627	0.990847	0.0293192	0.240658	0.975183	0.0594276	0.447466	0.706662	0.896766	0.546824	0.635983	0.0704201	0.247744	0.867201	0.967832	0.235839	0.0108464	0.0124943	0.01373	0.991396	0.830328	0.135935	0.133958	0.817241	0.300686	0.69936	0.890702	0.532354	0.115927	0.266895
CAMK2B	0.901745	0.967344	0.0097254	0.657609	0.00971461	0.644791	0.943914	0.969388	0.986318	0.923675	0.0124905	0.876676	0.78568	0.0726443	0.49206	0.750572	0.950045	0.00725357	0.530677	0.91844	0.683131	0.158617	0.875823	0.914063	0.0851024	0.259039	0.0441648	0.950069	0.00994649	0.0624128	0.00506049	0.996277	0.0128859	0.98716	0.830398	0.245573	0.694679	0.136878
CAMK2D	0.355931	0.508534	0.674771	0.6004	0.245326	0.80342	0.484694	0.328008	0.608457	0.255149	0.649552	0.658363	0.477798	0.189122	0.73405	0.284919	0.297267	0.128362	0.931609	0.101723	0.494452	0.0467229	0.918698	0.972189	0.0883471	0.253913	0.0785812	0.919405	0.119591	0.123197	0.0719521	0.936249	0.0839436	0.916103	0.497821	0.838926	0.27561	0.325206
CAMK2G	0.16886	0.888206	0.0101068	0.981026	0.074565	0.857044	0.768145	0.348431	0.923389	0.841056	0.0565885	0.677665	0.59922	0.0638015	0.882666	0.12819	0.391822	0.0472346	0.90933	0.463236	0.761755	0.225039	0.945861	0.219292	0.149068	0.239588	0.0852174	0.916018	0.122092	0.0552001	0.0486273	0.958062	0.0433856	0.956661	0.523176	0.379624	0.508529	0.524567
CAMK2N1	0.00104882	0.988606	0.989607	0.23074	0.923751	0.0289279	0.982945	0.0729675	0.00290809	0.982265	0.918049	0.0225349	0.97214	0.980698	0.0176857	0.0139027	0.984111	0.968784	0.680756	0.173006	0.0552221	0.307639	0.929823	0.568694	0.0819505	0.0225172	0.0463158	0.969886	0.693055	0.0019195	0.00529316	0.993776	0.0319366	0.96811	0.854362	0.436034	0.187958	0.285575
CAMK4	0.951897	0.928108	0.0239321	0.197559	0.814645	0.117439	0.62847	0.734942	0.245948	0.0605931	0.941505	0.652372	0.260816	0.724636	0.387183	0.655024	0.945728	0.978023	0.0423989	0.0493934	0.816545	0.036201	0.890841	0.975109	0.146565	0.0413272	0.039222	0.969519	0.132562	0.147336	0.13832	0.907922	0.00843608	0.99161	0.794846	0.874571	0.0412534	0.690924
CAMKK1	0.925343	0.0406178	0.0430015	0.964769	0.673114	0.923535	0.038988	0.37982	0.969251	0.011394	0.8832	0.894932	0.0238661	0.772369	0.843491	0.954363	0.247096	0.426881	0.160701	0.0860498	0.961962	0.179985	0.861871	0.802957	0.158385	0.880412	0.0449428	0.903661	0.858597	0.0404839	0.0452536	0.928048	0.113377	0.886669	0.410958	0.450681	0.31932	0.757671
CAMKV	0.140017	0.93464	0.974256	0.0126812	0.194076	0.224559	0.927853	0.526618	0.983362	0.134487	0.0601163	0.992298	0.843967	0.0419321	0.0256727	0.989292	0.915073	0.54907	0.0721471	0.6131	0.0516817	0.768888	0.988597	0.64091	0.00190044	0.0197712	0.69167	0.819359	0.796475	0.18148	0.148208	0.806887	0.0933068	0.90674	0.495457	0.253778	0.53481	0.685362
CAMSAP2	0.0586384	0.938883	0.536756	0.546625	0.261992	0.352619	0.873192	0.397392	0.119851	0.894832	0.429348	0.415042	0.928687	0.163735	0.301036	0.36229	0.776823	0.317344	0.47131	0.733431	0.357584	0.723927	0.821591	0.345694	0.122648	0.407735	0.209016	0.784897	0.749535	0.406468	0.440961	0.34138	0.187355	0.812691	0.290164	0.509085	0.317836	0.81677
CAMSAP3	0.959334	0.966533	0.0492944	0.0248856	0.0314753	0.00181339	0.998446	0.996546	0.987176	0.982504	0.00524409	0.982409	0.981173	0.0256727	0.020348	0.994948	0.995639	0.115539	0.0574673	0.8336	0.00211563	0.0417169	0.956846	0.915222	0.11055	0.764394	0.0354691	0.940824	0.152571	0.767101	0.769311	0.793509	0.348243	0.651803	0.155882	0.8094	0.68717	0.409845
CAMTA2	0.512443	0.835479	0.139064	0.506913	0.517896	0.258754	0.700272	0.632183	0.91824	0.388396	0.176773	0.612342	0.812874	0.355995	0.212133	0.732525	0.691723	0.690082	0.432753	0.384871	0.250378	0.392973	0.76912	0.693149	0.189997	0.132403	0.0390389	0.961098	0.0288506	0.0676477	0.00523499	0.991915	0.0124687	0.987578	0.299064	0.892	0.245666	0.452489
CAND2	0.426344	0.349256	0.465341	0.793431	0.232373	0.8279	0.421441	0.343638	0.731074	0.511823	0.317458	0.864505	0.148712	0.256347	0.766188	0.651095	0.104443	0.108674	0.737447	0.853461	0.490868	0.544359	0.29809	0.263002	0.832715	0.762929	0.934966	0.0828375	0.615461	0.343881	0.574104	0.556131	0.906276	0.0937703	0.266339	0.124641	0.924168	0.503337
CANX	0.103976	0.706617	0.34077	0.90861	0.200294	0.906567	0.289927	0.239066	0.458524	0.790856	0.268402	0.491965	0.218884	0.246173	0.891604	0.51958	0.234532	0.170718	0.652951	0.508139	0.807262	0.655928	0.585427	0.235932	0.453833	0.520686	0.416018	0.557803	0.710912	0.614181	0.385586	0.31503	0.214378	0.785668	0.539538	0.597247	0.461296	0.362705
CAP1	0.368373	0.617754	0.378051	0.725448	0.351021	0.724494	0.324597	0.546522	0.288043	0.116037	0.898503	0.430731	0.285538	0.397071	0.819625	0.376365	0.659946	0.38608	0.588792	0.466042	0.473252	0.1582	0.879021	0.162186	0.593863	0.846819	0.0871396	0.834508	0.179967	0.392624	0.811598	0.78298	0.815287	0.184759	0.695096	0.464772	0.219245	0.548206
CAP2	0.00591152	0.998999	0.0550629	0.0699847	0.0241354	0.0599715	0.981693	0.97906	0.0807113	0.991848	0.0323703	0.295522	0.990587	0.0617096	0.0545783	0.062044	0.966193	0.0276327	0.663529	0.993178	0.0112258	0.930055	0.32516	0.475897	0.138871	0.174554	0.0318535	0.965858	0.667113	0.578699	0.503141	0.334981	0.0153889	0.984657	0.377167	0.869009	0.267359	0.388291
CAPG	0.164712	0.847778	0.114321	0.88382	0.175942	0.870645	0.298433	0.462545	0.325944	0.352832	0.75491	0.309499	0.213939	0.57041	0.850052	0.0752126	0.221838	0.0356202	0.973879	0.169682	0.77026	0.964123	0.063317	0.0650783	0.803282	0.707918	0.684668	0.258856	0.829863	0.427292	0.269893	0.215973	0.543849	0.456197	0.541531	0.816353	0.507602	0.170576
CAPN1	0.25267	0.719918	0.16352	0.875858	0.768663	0.857605	0.0727516	0.318984	0.257914	0.632103	0.623713	0.284016	0.68879	0.624798	0.442522	0.187945	0.0884677	0.844653	0.379906	0.906178	0.691162	0.934504	0.295634	0.117966	0.34472	0.853684	0.118993	0.750572	0.244474	0.499011	0.749767	0.703467	0.52656	0.473487	0.509734	0.693705	0.773895	0.128905
CAPN2	0.0796625	0.886918	0.0672674	0.949228	0.140365	0.791676	0.552653	0.527956	0.511918	0.868898	0.159706	0.15765	0.478178	0.205097	0.924313	0.227365	0.469539	0.0722767	0.840033	0.558957	0.626355	0.768564	0.580143	0.367155	0.251182	0.556018	0.25762	0.693089	0.127268	0.338181	0.558748	0.858888	0.299852	0.700195	0.348799	0.824372	0.289052	0.496709
CAPN7	0.376621	0.833619	0.133057	0.699561	0.184966	0.820388	0.40361	0.490005	0.735269	0.69999	0.196987	0.63811	0.526766	0.181325	0.727299	0.910669	0.52692	0.130478	0.266655	0.695739	0.737576	0.393437	0.718457	0.292806	0.470242	0.683753	0.625492	0.307094	0.252385	0.85598	0.892915	0.157282	0.754009	0.246037	0.602438	0.863632	0.267637	0.208584
CAPRIN1	0.147216	0.772454	0.836337	0.302632	0.715815	0.450412	0.423384	0.372955	0.684973	0.470204	0.384725	0.699534	0.34449	0.738138	0.230484	0.893355	0.701567	0.812487	0.074565	0.78589	0.431847	0.173913	0.791879	0.608696	0.416705	0.720778	0.842288	0.153135	0.809679	0.955037	0.965216	0.0362378	0.866042	0.134004	0.302262	0.563549	0.597339	0.536479
CAPS2	0.286089	0.974256	0.057685	0.175391	0.184707	0.371227	0.620353	0.877207	0.445461	0.936117	0.0929634	0.117049	0.887706	0.725112	0.269088	0.431847	0.974483	0.70895	0.58374	0.00496524	0.763179	0.942894	0.884212	0.230509	0.0207657	0.0842105	0.796796	0.501007	0.568986	0.349232	0.593823	0.586843	0.374618	0.625429	0.400065	0.011588	0.980161	0.961296
CAPZA1	0.891829	0.294193	0.304968	0.387252	0.456155	0.808817	0.234273	0.357368	0.871901	0.115847	0.59077	0.416183	0.120567	0.727204	0.820576	0.770088	0.120677	0.517896	0.471957	0.64138	0.694055	0.601511	0.415686	0.271206	0.676648	0.833455	0.790069	0.149931	0.418625	0.89722	0.832887	0.152862	0.872856	0.12719	0.756883	0.563641	0.410772	0.195606
CAPZA2	0.327756	0.907895	0.28237	0.169861	0.375502	0.395795	0.7292	0.507448	0.295242	0.872092	0.257103	0.45764	0.713036	0.440525	0.397071	0.416778	0.726653	0.484176	0.443634	0.482363	0.552869	0.308473	0.525355	0.463428	0.696069	0.774691	0.660549	0.243158	0.456259	0.695614	0.618427	0.358772	0.446649	0.553398	0.500046	0.566979	0.33888	0.55553
CAPZB	0.681159	0.64159	0.173436	0.645738	0.334442	0.701222	0.461465	0.437373	0.750477	0.229119	0.559354	0.534373	0.274793	0.393173	0.778549	0.326152	0.462027	0.633695	0.428608	0.645525	0.609559	0.716928	0.147214	0.749884	0.550199	0.630755	0.288055	0.625492	0.0652629	0.933283	0.933516	0.216845	0.439974	0.560072	0.392139	0.453184	0.561648	0.557152
CARD10	0.358934	0.834621	0.253909	0.433829	0.0292733	0.339623	0.970986	0.83524	0.344632	0.943888	0.100114	0.0100789	0.98821	0.586859	0.63849	0.0457666	0.994171	0.575191	0.0370019	0.405768	0.942964	0.777046	0.928386	0.148002	0.0646612	0.548924	0.221922	0.734279	0.147452	0.152687	0.181073	0.892043	0.339019	0.661027	0.481413	0.203671	0.196487	0.913183
CARHSP1	0.87028	0.466342	0.810116	0.0658371	0.667242	0.236259	0.787531	0.343811	0.122902	0.159659	0.925582	0.133783	0.575639	0.891889	0.343159	0.184275	0.731531	0.935106	0.516688	0.136998	0.442813	0.175906	0.434504	0.69162	0.810513	0.94238	0.974005	0.0289245	0.0488599	0.996103	0.983597	0.0168683	0.975016	0.0250301	0.617642	0.300547	0.478122	0.526189
CARKD	0.175629	0.830854	0.31393	0.710145	0.374423	0.432797	0.559518	0.681059	0.497712	0.359458	0.632437	0.328801	0.666825	0.592945	0.454407	0.58089	0.493027	0.613359	0.560295	0.451621	0.313285	0.608	0.300501	0.560629	0.588672	0.307231	0.750755	0.345538	0.81282	0.237262	0.753141	0.223534	0.348799	0.651247	0.735608	0.272643	0.655836	0.244554
CARS	0.0519165	0.468059	0.982695	0.20533	0.566297	0.630672	0.341695	0.419973	0.53628	0.186833	0.764016	0.740706	0.532661	0.233717	0.547304	0.544881	0.188161	0.33306	0.75014	0.493675	0.447433	0.619913	0.290674	0.390331	0.709465	0.684302	0.74714	0.226178	0.381631	0.600279	0.438285	0.636459	0.499073	0.500973	0.422036	0.1582	0.860758	0.487995
CASC3	0.138063	0.917763	0.443078	0.294479	0.201934	0.231121	0.918484	0.556194	0.135154	0.944842	0.194651	0.41295	0.936199	0.451745	0.0879528	0.373904	0.891024	0.378136	0.727775	0.154872	0.236087	0.369473	0.514416	0.678873	0.467229	0.829977	0.443066	0.30714	0.902047	0.113367	0.890647	0.125989	0.453463	0.546584	0.389867	0.316214	0.7033	0.537174
CASD1	0.230645	0.969012	0.453423	0.0409516	0.253616	0.122706	0.917879	0.80234	0.75348	0.946415	0.0475782	0.90929	0.938005	0.131216	0.0482077	0.904667	0.95799	0.415051	0.0795302	0.674323	0.321834	0.288125	0.677529	0.52554	0.479883	0.150892	0.755195	0.465446	0.423685	0.651698	0.347255	0.616799	0.214564	0.785483	0.541995	0.327431	0.557059	0.51182
CASK	0.13954	0.739226	0.786184	0.531083	0.7621	0.778852	0.187988	0.197703	0.16209	0.2541	0.882961	0.31663	0.374822	0.572121	0.739565	0.625923	0.450801	0.62303	0.495056	0.342386	0.549544	0.743163	0.538333	0.478075	0.259711	0.868604	0.637071	0.195652	0.819393	0.954979	0.921184	0.0539786	0.744739	0.255307	0.591545	0.290442	0.609206	0.444795
CASKIN1	0.832952	0.59549	0.159087	0.515923	0.240102	0.0604464	0.933466	0.926817	0.372283	0.853785	0.237462	0.441666	0.336883	0.336027	0.818104	0.563318	0.670221	0.138293	0.85644	0.232805	0.190104	0.0542319	0.949152	0.784741	0.203625	0.145492	0.0691991	0.936247	0.0203001	0.0323988	0.119183	0.982143	0.105358	0.894688	0.631176	0.442894	0.658849	0.228052
CASKIN2	0.469251	0.766686	0.194794	0.604739	0.0825526	0.360477	0.963473	0.328656	0.399266	0.898455	0.161709	0.172483	0.970809	0.23115	0.153085	0.287768	0.801304	0.353957	0.895989	0.0737878	0.154613	0.750209	0.716511	0.113887	0.380782	0.428558	0.675652	0.37286	0.142508	0.90513	0.843241	0.230165	0.526467	0.473579	0.832484	0.308983	0.090572	0.770511
CASP2	0.322178	0.85102	0.798055	0.0778032	0.426234	0.273261	0.687233	0.720263	0.746663	0.630768	0.23136	0.781402	0.799563	0.343064	0.132262	0.834075	0.906869	0.871767	0.148871	0.195328	0.383403	0.525725	0.0533513	0.437842	0.962501	0.863112	0.948101	0.059405	0.216322	0.992497	0.993195	0.00697999	0.981645	0.0184018	0.618939	0.344072	0.555623	0.396171
CASP3	0.377527	0.700324	0.848207	0.117801	0.319503	0.833513	0.279522	0.373386	0.170338	0.837958	0.471777	0.226015	0.641723	0.132072	0.906342	0.513924	0.406071	0.726696	0.0553085	0.930875	0.881223	0.138315	0.825948	0.486975	0.521461	0.932815	0.980915	0.0255378	0.285889	0.888204	0.822476	0.175023	0.990034	0.0100121	0.375035	0.73329	0.505655	0.371188
CASP4	0.724542	0.255101	0.227403	0.804682	0.835715	0.805535	0.113035	0.184664	0.414903	0.0379958	0.944556	0.319483	0.141295	0.715984	0.845488	0.255386	0.0863521	0.636112	0.82436	0.603817	0.35685	0.981784	0.0118198	0.000787986	0.9981	0.993547	0.971808	0.0113501	0.160016	0.942066	0.862203	0.143322	0.445907	0.554139	0.66404	0.352647	0.138407	0.825716
CASP6	0.0237891	0.659325	0.873284	0.946796	0.929709	0.654246	0.0982686	0.156729	0.109554	0.153509	0.932208	0.0289056	0.284492	0.965865	0.743558	0.12262	0.413929	0.934977	0.600492	0.134752	0.725487	0.923519	0.231112	0.357004	0.238482	0.551945	0.851487	0.178078	0.179444	0.9156	0.834691	0.178339	0.469176	0.53087	0.654955	0.617595	0.108	0.757347
CASP7	0.0804252	0.0761346	0.926297	0.920242	0.950693	0.856397	0.0463279	0.0816027	0.057542	0.0849542	0.965818	0.0140725	0.0240563	0.983931	0.962917	0.0807823	0.0418376	0.650663	0.80614	0.844178	0.777384	0.919625	0.499768	0.0896449	0.296746	0.915973	0.981144	0.0267277	0.969463	0.0841089	0.108597	0.116624	0.64434	0.355706	0.597386	0.246083	0.895522	0.141281
CASP9	0.331283	0.721396	0.652841	0.31374	0.495359	0.560857	0.374034	0.57545	0.433591	0.641972	0.439788	0.24294	0.358087	0.86403	0.441476	0.372307	0.327447	0.331031	0.613575	0.743621	0.457364	0.454529	0.625661	0.782609	0.219384	0.337529	0.389245	0.663295	0.96638	0.0177408	0.10976	0.78996	0.395522	0.604524	0.345787	0.757579	0.427969	0.450542
CAT	0.129672	0.0884821	0.910469	0.881388	0.837572	0.784595	0.197185	0.11977	0.106312	0.0676011	0.958429	0.0807264	0.0776838	0.967957	0.685842	0.166789	0.10889	0.766547	0.755365	0.617806	0.521653	0.550941	0.656902	0.269955	0.437564	0.767551	0.238398	0.594325	0.0524081	0.925838	0.926187	0.724698	0.641884	0.358163	0.802494	0.863169	0.458886	0.06188
CAV1	0.988034	0.4836	0.0872426	0.0543478	0.921808	0.329563	0.0970597	0.596606	0.401745	0.0450992	0.93812	0.956927	0.159551	0.303318	0.290482	0.676612	0.0756876	0.906049	0.703251	0.860153	0.03752	0.0829702	0.904422	0.184435	0.747845	0.739497	0.802975	0.174416	0.959342	0.156875	0.0725337	0.144137	0.594327	0.40572	0.121303	0.93608	0.0610457	0.910031
CBFA2T2	0.361032	0.230359	0.951945	0.123617	0.974915	0.0953327	0.104875	0.562886	0.088053	0.0555397	0.966915	0.0680803	0.108586	0.984977	0.156889	0.421139	0.740642	0.97159	0.133587	0.423039	0.285048	0.213405	0.438444	0.289979	0.907713	0.822609	0.868055	0.113684	0.19067	0.891577	0.884074	0.16275	0.871373	0.128673	0.370678	0.608047	0.198804	0.813294
CBFA2T3	0.473494	0.122664	0.879481	0.493278	0.962351	0.191615	0.107465	0.383835	0.191266	0.356836	0.834048	0.268042	0.108491	0.978701	0.0765427	0.480204	0.896248	0.988817	0.0286257	0.103622	0.80778	0.0279967	0.307778	0.74066	0.989803	0.870023	0.886865	0.0932265	0.0015705	0.993834	0.999069	0.0627617	0.95184	0.0482062	0.225039	0.162649	0.913692	0.510012
CBFB	0.591962	0.160707	0.86127	0.31927	0.76482	0.760762	0.241743	0.164198	0.589388	0.107981	0.830473	0.100029	0.238946	0.831035	0.855187	0.126678	0.163464	0.555719	0.807867	0.552308	0.609257	0.523408	0.104246	0.347594	0.938213	0.974279	0.982471	0.0168421	0.176245	0.997266	0.995579	0.00325733	0.976129	0.0239177	0.162371	0.457356	0.763048	0.650783
CBL	0.237939	0.686404	0.489798	0.719727	0.66055	0.675791	0.320582	0.275334	0.562262	0.35307	0.589293	0.521346	0.334886	0.646667	0.525245	0.426406	0.19943	0.583697	0.755537	0.358491	0.420448	0.736164	0.743534	0.160332	0.276722	0.595195	0.584714	0.377162	0.310551	0.721615	0.60819	0.504072	0.559516	0.44053	0.160564	0.886669	0.311903	0.612914
CBLB	0.967534	0.0489607	0.835002	0.0921529	0.924312	0.564268	0.0361815	0.73572	0.95943	0.0239798	0.78995	0.966625	0.15204	0.29961	0.217648	0.965502	0.212901	0.900868	0.202625	0.519149	0.182246	0.227542	0.844999	0.131269	0.62872	0.514325	0.575606	0.426316	0.295893	0.802175	0.843997	0.21097	0.7878	0.212246	0.457495	0.458978	0.50496	0.528599
CBLL1	0.241037	0.843392	0.480263	0.326278	0.249385	0.369026	0.830189	0.544363	0.814931	0.781989	0.120709	0.824094	0.818484	0.266806	0.129219	0.907949	0.842105	0.335219	0.21765	0.369587	0.553042	0.376842	0.304719	0.521925	0.804441	0.430023	0.676384	0.371533	0.636866	0.329805	0.504944	0.589926	0.599703	0.400343	0.61537	0.67382	0.255864	0.423844
CBLN1	0.981693	0.330807	0.169336	0.074037	0.757869	0.615517	0.0305255	0.950995	0.353309	0.325706	0.754005	0.926215	0.099458	0.728915	0.25378	0.964596	0.492725	0.773239	0.0262078	0.944173	0.469669	0.15959	0.227033	0.944238	0.585195	0.141373	0.0266819	0.971442	0.00552583	0.0145416	0.0140763	0.997208	0.0088996	0.991147	0.199638	0.873737	0.0960415	0.884815
CBLN3	0.210955	0.828614	0.155368	0.823989	0.119511	0.905963	0.67985	0.131212	0.0469108	0.74733	0.872902	0.435866	0.523914	0.3559	0.696396	0.301282	0.762489	0.861837	0.136825	0.318769	0.906006	0.946927	0.00101975	0.982572	0.750116	0.922426	0.000411899	0.999359	0.423104	0.494009	0.618311	0.572592	0.00111245	0.998934	0.553398	0.889589	0.150737	0.354918
CBR1	0.0435259	0.794956	0.750524	0.885727	0.607012	0.565476	0.471914	0.31743	0.138015	0.631198	0.768736	0.182276	0.350005	0.897309	0.443092	0.165235	0.0901947	0.297137	0.957687	0.181642	0.292604	0.197599	0.684389	0.670761	0.505794	0.104256	0.347643	0.80778	0.224756	0.181771	0.191019	0.854933	0.227681	0.772365	0.342171	0.351951	0.877584	0.246269
CBR3	0.58095	0.348207	0.638063	0.502527	0.903847	0.406934	0.632097	0.0687794	0.0292239	0.4416	0.949657	0.00884283	0.748788	0.961396	0.890368	0.0281076	0.33673	0.94331	0.911964	0.0109667	0.905185	0.905349	0.0758784	0.484797	0.577037	0.887689	0.776522	0.130252	0.088006	0.832131	0.887331	0.803164	0.493742	0.506304	0.217762	0.879253	0.150181	0.777186
CBS	0.126955	0.108076	0.991514	0.0450992	0.884634	0.285782	0.692069	0.111783	0.0377098	0.0283658	0.985317	0.809071	0.489874	0.37834	0.30484	0.268987	0.0629938	0.887742	0.912741	0.112214	0.246319	0.327848	0.774404	0.94396	0.0612311	0.0105721	0.0863158	0.960275	0.468125	0.127094	0.15641	0.865577	0.741726	0.25832	0.626356	0.743951	0.245991	0.353574
CBX1	0.696558	0.944889	0.0949657	0.0921053	0.147532	0.181944	0.898839	0.850093	0.68626	0.938263	0.0596396	0.670248	0.969288	0.127983	0.0588571	0.921895	0.957947	0.53534	0.1857	0.13173	0.34774	0.114026	0.212895	0.752619	0.949244	0.543661	0.956888	0.0762929	0.275361	0.776873	0.818753	0.253141	0.947112	0.0529341	0.721331	0.236071	0.761565	0.207194
CBX3	0.375286	0.774504	0.392353	0.398932	0.461552	0.324252	0.698847	0.575191	0.663043	0.771548	0.188024	0.513264	0.71703	0.496815	0.28858	0.743405	0.867147	0.527007	0.252709	0.373516	0.508441	0.326365	0.542505	0.71271	0.451145	0.885904	0.951121	0.0520366	0.244823	0.575151	0.849639	0.275244	0.860248	0.139798	0.834338	0.123158	0.75781	0.220497
CBX4	0.724209	0.602164	0.326897	0.356693	0.103148	0.569276	0.739735	0.798325	0.502717	0.603785	0.41886	0.900257	0.408101	0.269468	0.297804	0.859721	0.872674	0.594404	0.20664	0.714132	0.137429	0.532539	0.719663	0.758227	0.147863	0.353135	0.113867	0.8773	0.316892	0.76745	0.35819	0.584574	0.0664225	0.933624	0.452906	0.233707	0.847131	0.338278
CBX5	0.841819	0.462052	0.601306	0.144022	0.441302	0.809594	0.10345	0.737144	0.4754	0.599638	0.445175	0.471903	0.160787	0.845488	0.546734	0.817106	0.222313	0.29826	0.479081	0.739389	0.486982	0.404978	0.542922	0.25693	0.730092	0.863707	0.875927	0.0994508	0.13675	0.895533	0.988367	0.0487436	0.936266	0.0637805	0.599286	0.478817	0.428062	0.413878
CBX6	0.286756	0.148503	0.488844	0.913091	0.330383	0.891196	0.447908	0.112171	0.720871	0.160326	0.687452	0.732053	0.265665	0.349054	0.680803	0.353007	0.415828	0.435689	0.320237	0.505073	0.917793	0.787429	0.650876	0.291601	0.222768	0.794783	0.0749657	0.871213	0.69544	0.28269	0.51204	0.574453	0.0585427	0.941504	0.291647	0.662047	0.621535	0.434597
CBX7	0.153223	0.865322	0.376764	0.592391	0.513665	0.0748672	0.892794	0.845559	0.449514	0.841438	0.214722	0.550347	0.810307	0.366454	0.247124	0.23138	0.784767	0.29105	0.849532	0.323	0.130133	0.925744	0.204691	0.0967368	0.593909	0.0767963	0.0171625	0.983112	0.0686947	0.124709	0.0667752	0.952594	0.371141	0.628905	0.911328	0.216881	0.156763	0.359646
CBY1	0.520881	0.65184	0.138206	0.819079	0.282414	0.702301	0.548897	0.405811	0.486794	0.49037	0.533228	0.099458	0.723495	0.516117	0.806314	0.236173	0.405898	0.242822	0.777125	0.320107	0.706705	0.386855	0.486651	0.686289	0.474136	0.840275	0.744897	0.16833	0.337657	0.486215	0.688053	0.62087	0.879346	0.120701	0.380365	0.796885	0.302401	0.487485
CC2D1A	0.264779	0.68483	0.329233	0.788425	0.316998	0.598549	0.679634	0.36419	0.465103	0.42439	0.603547	0.456879	0.571646	0.425787	0.575259	0.380554	0.563879	0.678036	0.236821	0.848366	0.497949	0.392649	0.851024	0.521554	0.160471	0.106087	0.27913	0.833135	0.635877	0.0908562	0.147336	0.877908	0.152498	0.847548	0.0715676	0.257254	0.38704	0.953972
CC2D1B	0.396834	0.733314	0.257008	0.654939	0.0676568	0.427227	0.882345	0.840508	0.715532	0.561785	0.297292	0.662641	0.658553	0.205001	0.560426	0.333967	0.787185	0.489141	0.584603	0.58564	0.207547	0.821591	0.15528	0.607537	0.482154	0.72746	0.834142	0.157437	0.843416	0.207829	0.692706	0.206666	0.754427	0.24562	0.713869	0.348475	0.822703	0.112682
CCAR1	0.239607	0.85574	0.281083	0.523074	0.570355	0.514917	0.377056	0.548724	0.692506	0.727546	0.202994	0.602834	0.745555	0.36208	0.300276	0.649108	0.55818	0.52882	0.185355	0.72553	0.763827	0.480161	0.272504	0.389079	0.827292	0.743249	0.828924	0.157117	0.897627	0.933865	0.944393	0.0368776	0.934597	0.0654492	0.254519	0.56035	0.612497	0.592472
CCBL2	0.299533	0.319842	0.940742	0.165713	0.834981	0.833168	0.107379	0.160744	0.17234	0.195557	0.895357	0.298564	0.15242	0.82476	0.758201	0.730409	0.190622	0.88757	0.449031	0.220673	0.608048	0.840549	0.294289	0.298322	0.442616	0.0239359	0.815927	0.693364	0.143846	0.872964	0.768381	0.71923	0.378836	0.621211	0.808056	0.113053	0.883934	0.144804
CCDC101	0.817744	0.571939	0.667811	0.101878	0.773283	0.266698	0.463279	0.541427	0.508915	0.233267	0.735889	0.377294	0.537035	0.826186	0.222687	0.609041	0.815854	0.881136	0.26359	0.213765	0.435128	0.421665	0.230184	0.291786	0.908408	0.347277	0.668924	0.420458	0.921301	0.135586	0.315612	0.146056	0.634792	0.365254	0.338463	0.556642	0.874108	0.162232
CCDC107	0.645214	0.655654	0.261299	0.48136	0.215146	0.538491	0.652519	0.664393	0.730645	0.355549	0.438501	0.139869	0.879719	0.358752	0.62147	0.458486	0.649152	0.486982	0.762273	0.138811	0.329865	0.686706	0.47154	0.664643	0.262167	0.154416	0.126819	0.894371	0.9448	0.0227431	0.0216961	0.930549	0.0226198	0.977427	0.0722166	0.807824	0.637666	0.746315
CCDC113	0.303823	0.577088	0.46968	0.762681	0.241484	0.643366	0.893139	0.123483	0.0610698	0.928442	0.510488	0.443853	0.843206	0.545498	0.158791	0.0710677	0.564656	0.177367	0.886145	0.523596	0.468978	0.608881	0.658941	0.874849	0.0948827	0.193822	0.166911	0.860366	0.928688	0.142334	0.0952187	0.21033	0.938305	0.061741	0.592565	0.198804	0.0286456	0.974831
CCDC115	0.22583	0.641638	0.704043	0.614893	0.438712	0.43651	0.668797	0.452701	0.433019	0.526602	0.550343	0.128459	0.588571	0.806884	0.593325	0.229524	0.470316	0.732006	0.708864	0.242174	0.459566	0.341105	0.31334	0.732131	0.683786	0.94595	0.337346	0.178398	0.917927	0.149721	0.201547	0.161238	0.517104	0.482942	0.337211	0.349263	0.776119	0.452118
CCDC117	0.651411	0.762872	0.113177	0.643402	0.189241	0.664004	0.537369	0.674453	0.612748	0.733267	0.237557	0.666064	0.697823	0.198821	0.521156	0.827037	0.645007	0.174561	0.393809	0.559475	0.621044	0.492352	0.26087	0.68082	0.656253	0.136293	0.763387	0.470847	0.836901	0.925256	0.321778	0.111156	0.361685	0.638361	0.369148	0.898257	0.202234	0.412719
CCDC12	0.895833	0.621424	0.207094	0.21968	0.350805	0.391045	0.62113	0.697854	0.538377	0.454758	0.520738	0.295712	0.680517	0.72844	0.309214	0.554985	0.327577	0.261085	0.617374	0.66966	0.478563	0.65426	0.116668	0.745759	0.710856	0.137162	0.704622	0.560503	0.840798	0.0922522	0.194625	0.809912	0.315889	0.684157	0.236859	0.647817	0.762724	0.349958
CCDC120	0.445128	0.762824	0.29939	0.448322	0.635249	0.714563	0.372177	0.210829	0.869375	0.715103	0.117706	0.507084	0.874394	0.306932	0.221356	0.401969	0.921808	0.880532	0.0503432	0.659946	0.801002	0.226986	0.849773	0.418374	0.304719	0.0519451	0.099405	0.934691	0.0168683	0.454979	0.0599698	0.976384	0.286085	0.713961	0.0628071	0.712385	0.751645	0.770047
CCDC124	0.609697	0.532323	0.402841	0.529939	0.3907	0.63486	0.367428	0.602651	0.761823	0.139969	0.689169	0.67253	0.474185	0.324617	0.569744	0.503864	0.519753	0.582531	0.518846	0.327792	0.607444	0.38463	0.487392	0.671503	0.489895	0.224439	0.757757	0.382654	0.260121	0.553222	0.744591	0.648034	0.718411	0.281635	0.434504	0.371048	0.430379	0.707333
CCDC125	0.489607	0.590627	0.107504	0.891781	0.298908	0.734252	0.279737	0.667286	0.75143	0.636251	0.225019	0.259199	0.766093	0.172673	0.811258	0.561893	0.536505	0.206554	0.249773	0.770649	0.864255	0.00343005	0.844164	0.977427	0.938398	0.683204	0.870801	0.141922	0.647918	0.31759	0.518264	0.584691	0.220404	0.779642	0.653704	0.188097	0.183323	0.878928
CCDC126	0.606026	0.916428	0.0560164	0.4795	0.20405	0.501878	0.336816	0.908769	0.699418	0.897216	0.090389	0.305696	0.671009	0.437102	0.628031	0.70826	0.790726	0.0849272	0.623203	0.344717	0.623591	0.565913	0.601094	0.197367	0.581672	0.358352	0.72151	0.35643	0.950209	0.0742787	0.0524081	0.74843	0.540465	0.459581	0.178873	0.301659	0.956614	0.125985
CCDC127	0.457189	0.500524	0.675153	0.454805	0.661586	0.479383	0.32559	0.54812	0.300486	0.586098	0.618564	0.402396	0.546639	0.637729	0.438433	0.412115	0.510211	0.308406	0.67238	0.61582	0.308838	0.704413	0.218365	0.461899	0.674423	0.633364	0.666133	0.30151	0.0788157	0.928688	0.927292	0.200791	0.836516	0.16353	0.300918	0.46176	0.614582	0.608788
CCDC137	0.332285	0.745566	0.244088	0.720824	0.0597988	0.493459	0.878028	0.837701	0.553204	0.737462	0.266495	0.39555	0.950556	0.0822478	0.471808	0.679763	0.835111	0.427702	0.572471	0.119036	0.466128	0.727542	0.365811	0.141513	0.76379	0.134828	0.8027	0.396613	0.944335	0.140123	0.182294	0.12913	0.798554	0.201493	0.182813	0.556967	0.631176	0.697367
CCDC151	0.378576	0.662948	0.451611	0.591915	0.305902	0.449462	0.706533	0.562713	0.158228	0.767592	0.617086	0.120567	0.869069	0.545593	0.526101	0.22499	0.641121	0.664436	0.848884	0.0783645	0.29813	0.410123	0.850978	0.451191	0.17331	0.0470938	0.345812	0.85524	0.764832	0.284842	0.597953	0.333236	0.621211	0.378836	0.899277	0.22745	0.10559	0.578474
CCDC174	0.302107	0.816457	0.633391	0.190503	0.445274	0.360261	0.580804	0.683088	0.640113	0.884582	0.110746	0.266711	0.832747	0.610821	0.254445	0.71832	0.786581	0.46289	0.337377	0.640948	0.271448	0.458515	0.299944	0.331	0.841847	0.317025	0.801785	0.280778	0.115868	0.890821	0.893846	0.241508	0.716464	0.283582	0.335867	0.681422	0.451747	0.525401
CCDC23	0.964579	0.953137	0.0130625	0.229596	0.082898	0.26074	0.901256	0.876819	0.27746	0.951611	0.101354	0.406485	0.895883	0.155272	0.476277	0.808126	0.940719	0.283019	0.208842	0.329347	0.582142	0.609901	0.738806	0.219848	0.32173	0.376888	0.847231	0.213181	0.217834	0.949511	0.961028	0.0606678	0.96213	0.037916	0.674238	0.4803	0.283721	0.469176
CCDC25	0.239941	0.57685	0.135536	0.932351	0.677518	0.873883	0.132248	0.185182	0.770738	0.217391	0.553585	0.624893	0.0462109	0.738899	0.889512	0.242131	0.0597988	0.266008	0.721471	0.866931	0.776737	0.647863	0.181237	0.90317	0.276027	0.133043	0.897757	0.22984	0.790658	0.464693	0.420079	0.244474	0.352925	0.647122	0.349402	0.916844	0.0398164	0.911514
CCDC28A	0.976545	0.783562	0.432685	0.0158753	0.610984	0.0297483	0.733604	0.981564	0.921958	0.668526	0.0946796	0.979177	0.645621	0.287915	0.0258629	0.954406	0.886836	0.348387	0.337075	0.902422	0.0153707	0.647261	0.130203	0.203996	0.925605	0.223936	0.624485	0.558215	0.163448	0.161063	0.228944	0.874477	0.341661	0.658385	0.901316	0.269398	0.940808	0.0256791
CCDC28B	0.515303	0.565456	0.373093	0.637538	0.390657	0.37153	0.853935	0.274772	0.713482	0.42868	0.392782	0.707141	0.748598	0.489113	0.143292	0.609516	0.570139	0.68516	0.260308	0.870947	0.210526	0.183462	0.818578	0.840178	0.179151	0.834188	0.0719908	0.865904	0.0318171	0.835098	0.838297	0.926826	0.162279	0.837768	0.489895	0.852508	0.274497	0.309493
CCDC3	0.348875	0.109601	0.0114416	0.990275	0.00220198	0.99633	0.0697725	0.422909	0.910946	0.305301	0.230454	0.204906	0.0622801	0.0096035	0.996006	0.241268	0.00345408	0.00310867	0.879625	0.975908	0.99076	0.880551	0.901085	0.277973	0.0347177	0.00572082	0.15881	0.95135	0.916938	0.104235	0.0419963	0.852141	0.592843	0.407203	0.716789	0.46417	0.30305	0.389589
CCDC43	0.555921	0.907561	0.13177	0.190932	0.140668	0.395838	0.790035	0.801477	0.679968	0.894594	0.0964436	0.894647	0.878102	0.0930874	0.167443	0.803549	0.735201	0.122706	0.428565	0.564397	0.607012	0.547743	0.23176	0.405534	0.819459	0.443753	0.790618	0.255057	0.927932	0.770184	0.790019	0.0802699	0.785204	0.214842	0.124641	0.485028	0.837721	0.575044
CCDC47	0.147836	0.719441	0.377527	0.850877	0.671603	0.402357	0.786149	0.157031	0.54939	0.492229	0.479167	0.568888	0.705429	0.354569	0.388038	0.655973	0.813739	0.4758	0.181296	0.345667	0.865334	0.647075	0.293084	0.620052	0.507926	0.464073	0.398444	0.598673	0.857608	0.094986	0.0871336	0.858713	0.189626	0.81042	0.624038	0.565078	0.462594	0.298368
CCDC50	0.213196	0.894117	0.663663	0.121901	0.674928	0.137213	0.821251	0.583524	0.256245	0.832428	0.365704	0.448987	0.483218	0.691262	0.377199	0.301369	0.774837	0.778205	0.798109	0.0687794	0.199646	0.325392	0.487902	0.37471	0.767637	0.800275	0.651625	0.232769	0.805375	0.262389	0.433923	0.267741	0.882776	0.117271	0.491147	0.609484	0.222444	0.686614
CCDC51	0.270786	0.506531	0.342677	0.868802	0.179785	0.804585	0.428436	0.523768	0.886299	0.505625	0.17582	0.285728	0.689836	0.384425	0.669678	0.697077	0.636285	0.421528	0.187211	0.705367	0.763309	0.473069	0.207472	0.682952	0.745203	0.863799	0.837986	0.116339	0.560493	0.702652	0.791705	0.239472	0.828219	0.171827	0.424585	0.689673	0.75387	0.176138
CCDC53	0.209287	0.788282	0.120757	0.892687	0.421787	0.604723	0.553387	0.378179	0.134058	0.729024	0.703757	0.208329	0.592184	0.664448	0.615194	0.252925	0.424938	0.310177	0.760978	0.184016	0.789344	0.899694	0.227079	0.183925	0.475202	0.473455	0.623524	0.40357	0.0877734	0.348825	0.874884	0.855223	0.611616	0.388431	0.397098	0.664272	0.630064	0.311208
CCDC57	0.478642	0.770547	0.174723	0.629243	0.132119	0.80696	0.581927	0.467035	0.845919	0.840961	0.0837147	0.891604	0.630313	0.0767329	0.625654	0.511075	0.681102	0.2167	0.34502	0.822547	0.56621	0.503986	0.552285	0.432604	0.476917	0.694691	0.373547	0.487094	0.910947	0.155886	0.182469	0.179269	0.328266	0.671781	0.790767	0.112543	0.730416	0.361732
CCDC59	0.744041	0.487128	0.330711	0.47664	0.675359	0.685117	0.200035	0.427702	0.775362	0.221634	0.541524	0.652467	0.39032	0.583341	0.394694	0.811882	0.311817	0.358534	0.429386	0.515651	0.670265	0.590896	0.110411	0.588625	0.864745	0.529245	0.749794	0.270618	0.815728	0.675547	0.834807	0.158097	0.389821	0.610225	0.519792	0.575786	0.6493	0.250997
CCDC71	0.247902	0.568268	0.611079	0.747664	0.54255	0.262294	0.777039	0.455637	0.732695	0.416524	0.384106	0.29343	0.345726	0.767424	0.593896	0.217564	0.545875	0.827339	0.682915	0.230603	0.351194	0.566005	0.52452	0.469639	0.428201	0.518764	0.348741	0.619359	0.25762	0.507969	0.247499	0.788041	0.329378	0.670668	0.385557	0.22351	0.742329	0.622601
CCDC77	0.711527	0.270404	0.78852	0.215866	0.609861	0.65416	0.294633	0.39437	0.385822	0.371377	0.703804	0.256632	0.589807	0.687839	0.513549	0.895384	0.674021	0.899443	0.159406	0.0759898	0.800527	0.347919	0.136831	0.44702	0.93914	0.654737	0.897986	0.125217	0.903618	0.611796	0.89245	0.0827129	0.974924	0.0251228	0.302911	0.754009	0.681886	0.277232
CCDC80	0.497664	0.0330378	0.0064836	0.99509	0.124865	0.9807	0.0239627	0.216182	0.386299	0.462576	0.63668	0.0212038	0.175716	0.136731	0.98897	0.0148957	0.198826	0.0486162	0.940806	0.127844	0.981089	0.741309	0.294892	0.802077	0.247845	0.945217	0.936705	0.0456293	0.945207	0.138902	0.177699	0.128606	0.302216	0.697831	0.639103	0.107027	0.136414	0.940855
CCDC82	0.930349	0.398932	0.041333	0.879338	0.460904	0.438064	0.316437	0.815379	0.898789	0.373904	0.211623	0.608634	0.627365	0.475135	0.324807	0.947541	0.626225	0.403782	0.396572	0.15008	0.524287	0.262306	0.841198	0.144665	0.555623	0.240183	0.423387	0.690343	0.672987	0.757038	0.505351	0.25477	0.21665	0.783397	0.511217	0.889497	0.694586	0.0798183
CCDC84	0.614464	0.681064	0.105359	0.807161	0.659643	0.281939	0.519969	0.633047	0.375048	0.78361	0.334525	0.904345	0.291813	0.184083	0.553009	0.638185	0.641768	0.527395	0.372393	0.580545	0.439618	0.483916	0.484843	0.534115	0.500556	0.375606	0.168009	0.828421	0.227141	0.83376	0.818462	0.244358	0.753082	0.246964	0.397469	0.866738	0.347177	0.294011
CCDC85A	0.643688	0.380673	0.886632	0.104071	0.986443	0.00272009	0.976167	0.878978	0.598112	0.0978738	0.841247	0.156413	0.915851	0.969003	0.0141675	0.715211	0.193429	0.612322	0.951859	0.879971	0.00259056	0.0266061	0.982525	0.905442	0.0661444	0.143295	0.0697025	0.935835	0.190321	0.211901	0.203467	0.855805	0.115324	0.884722	0.891397	0.42097	0.920089	0.0267452
CCDC86	0.737605	0.0411899	0.899123	0.534516	0.394413	0.926039	0.110833	0.211088	0.606598	0.329281	0.576421	0.907483	0.0536275	0.556813	0.759627	0.57735	0.0923103	0.223997	0.688269	0.773024	0.647079	0.742931	0.158339	0.20928	0.867711	0.713684	0.863753	0.141144	0.855223	0.492787	0.93846	0.0864937	0.46023	0.539816	0.151757	0.312645	0.853991	0.63507
CCDC88A	0.103023	0.882199	0.814836	0.205997	0.367514	0.173827	0.834204	0.774319	0.570605	0.86189	0.148503	0.945232	0.7292	0.0763526	0.251878	0.552567	0.789171	0.60114	0.697941	0.157636	0.184405	0.160007	0.884027	0.374849	0.345879	0.730526	0.198352	0.691625	0.102024	0.927001	0.926012	0.162459	0.885371	0.114675	0.514925	0.846018	0.218875	0.366135
CCDC88B	0.86804	0.12376	0.463959	0.548293	0.300894	0.806485	0.186564	0.670783	0.398408	0.318698	0.732075	0.617001	0.108206	0.5029	0.857564	0.117439	0.173222	0.692198	0.85916	0.073097	0.871465	0.0711041	0.0798183	0.937888	0.962084	0.710435	0.618902	0.297849	0.716903	0.361389	0.451664	0.454281	0.675535	0.324511	0.457959	0.427969	0.535645	0.527162
CCDC88C	0.507532	0.0175439	0.158753	0.978738	0.27542	0.974785	0.0270282	0.162212	0.708238	0.067029	0.859792	0.136636	0.0480175	0.784634	0.955976	0.919649	0.163205	0.801995	0.0275895	0.491257	0.977764	0.0813943	0.692593	0.855799	0.650273	0.00251716	0.96357	0.463295	0.312762	0.466263	0.594579	0.70591	0.703671	0.296375	0.596551	0.310698	0.737091	0.276768
CCDC90B	0.374571	0.693078	0.454996	0.531226	0.412331	0.7137	0.476663	0.307197	0.717439	0.461527	0.363272	0.0693163	0.764286	0.799563	0.643434	0.338111	0.561418	0.332153	0.342645	0.836363	0.662536	0.443219	0.243627	0.7014	0.707194	0.840137	0.787597	0.148375	0.937122	0.175256	0.854467	0.0854467	0.870121	0.129925	0.388709	0.310744	0.680356	0.577501
CCDC92	0.102021	0.943936	0.0922006	0.828471	0.498208	0.580243	0.630111	0.254998	0.571463	0.59468	0.376573	0.466578	0.613483	0.303128	0.654654	0.194853	0.554078	0.510168	0.646475	0.501749	0.5397	0.208677	0.822101	0.660934	0.265273	0.0487414	0.0187643	0.983341	0.155479	0.00412983	0.00383899	0.994649	0.0812552	0.918791	0.239826	0.234078	0.513998	0.884352
CCDC93	0.245233	0.844489	0.549247	0.259487	0.429342	0.205777	0.789949	0.712879	0.522025	0.7961	0.228785	0.57022	0.445469	0.44081	0.576876	0.390182	0.858814	0.914296	0.454298	0.098614	0.308147	0.556503	0.574905	0.220914	0.589599	0.694554	0.627597	0.300458	0.439623	0.81346	0.488192	0.281235	0.65171	0.348336	0.428618	0.562344	0.712385	0.274497
CCDC94	0.759344	0.230978	0.458381	0.588053	0.446786	0.543068	0.523941	0.475541	0.775219	0.118516	0.720299	0.646953	0.387848	0.770847	0.200057	0.840983	0.504944	0.55274	0.297526	0.524848	0.529122	0.32122	0.274497	0.646009	0.808473	0.648009	0.778124	0.213684	0.770824	0.808806	0.885993	0.138785	0.650644	0.349402	0.0666543	0.709233	0.687587	0.810235
CCDC97	0.832332	0.547531	0.162662	0.576421	0.139761	0.437546	0.713959	0.839428	0.879529	0.817839	0.0792811	0.500048	0.78549	0.222307	0.516877	0.615172	0.660895	0.185959	0.634429	0.336125	0.556755	0.740243	0.380597	0.402151	0.44359	0.448879	0.495881	0.526773	0.749884	0.246568	0.298744	0.676187	0.727264	0.272782	0.0848707	0.858394	0.444841	0.75832
CCL2	0.145929	0.0982075	0.947654	0.73708	0.981823	0.128103	0.0442986	0.574328	0.136918	0.157799	0.921863	0.343349	0.272796	0.766283	0.621185	0.1876	0.00772851	0.425025	0.936877	0.961055	0.0933898	0.751367	0.0556689	0.299759	0.942848	0.654508	0.287002	0.61222	0.578467	0.719172	0.6891	0.265589	0.582229	0.417818	0.0220636	0.206823	0.952489	0.920738
CCM2	0.279176	0.810021	0.190408	0.742515	0.387246	0.410302	0.645438	0.595009	0.342344	0.705473	0.453328	0.268613	0.640962	0.475706	0.661691	0.391391	0.850784	0.713441	0.271145	0.333492	0.677	0.421062	0.311347	0.129786	0.934922	0.614325	0.740595	0.253776	0.0747441	0.952362	0.943695	0.14402	0.962455	0.0375915	0.257857	0.681607	0.638268	0.445768
CCM2L	0.487462	0.518497	0.331998	0.740751	0.842667	0.651526	0.329649	0.121972	0.110031	0.678537	0.781894	0.0928972	0.848531	0.334411	0.80793	0.423082	0.821165	0.578731	0.096153	0.871206	0.734079	0.42579	0.645638	0.628766	0.318671	0.539451	0.64714	0.354005	0.311598	0.378141	0.653792	0.723883	0.468156	0.53189	0.841198	0.260823	0.625846	0.148512
CCNB1	0.63668	0.0449085	0.90308	0.612176	0.829671	0.909201	0.0679159	0.118043	0.426869	0.0798055	0.899504	0.191499	0.196919	0.808786	0.807169	0.987565	0.756401	0.980139	0.0041449	0.197919	0.955658	0.909335	0.00139056	0.952675	0.94943	0.993822	0.997437	0.00279176	0.956491	0.9943	0.995114	0.00168683	0.930333	0.0697135	0.033837	0.733336	0.186567	0.963938
CCNB2	0.88463	0.0769928	0.96167	0.0434306	0.743189	0.865075	0.107422	0.199387	0.559354	0.0716056	0.886013	0.663022	0.292764	0.609204	0.476467	0.989854	0.901904	0.984543	0.00384267	0.0227106	0.969475	0.735237	0.00750904	0.801381	0.983221	0.993089	0.995103	0.00439359	0.730805	0.616566	0.441833	0.278909	0.998934	0.00111245	0.353249	0.78831	0.207008	0.67637
CCNC	0.711623	0.829043	0.913902	0.0191171	0.86745	0.0718017	0.477527	0.892405	0.405845	0.311642	0.7336	0.938861	0.470286	0.670914	0.0475421	0.935452	0.527352	0.843055	0.194983	0.833427	0.0626484	0.433114	0.0754612	0.809029	0.885093	0.227643	0.821007	0.291625	0.123371	0.88006	0.908678	0.208644	0.727774	0.272272	0.333503	0.323352	0.842449	0.356726
CCND1	0.128957	0.0467677	0.91619	0.922578	0.929407	0.967748	0.025992	0.0251284	0.0499619	0.314931	0.937929	0.0313778	0.0172102	0.992203	0.811828	0.0479254	0.0256466	0.953543	0.868356	0.151677	0.916541	0.967832	0.009873	0.0921943	0.966951	0.981144	0.984622	0.0130892	0.00948115	0.998371	0.998895	0.00465333	0.990961	0.00908501	0.0193288	0.0380551	0.984518	0.864188
CCND2	0.916619	0.960908	0.0397121	0.0621186	0.0446008	0.48953	0.901947	0.869133	0.790236	0.881484	0.0804252	0.898926	0.972235	0.0139774	0.588951	0.866025	0.972151	0.567031	0.288934	0.0344545	0.437503	0.117178	0.0204876	0.9263	0.986048	0.989382	0.983158	0.010389	0.847138	0.997324	0.999651	0.000697999	0.995782	0.00426439	0.2427	0.282794	0.857467	0.491286
CCND3	0.431398	0.662281	0.63587	0.305063	0.354648	0.151116	0.870558	0.757135	0.338148	0.623379	0.548722	0.611486	0.80793	0.4971	0.143482	0.137991	0.304132	0.288934	0.92319	0.572946	0.0996935	0.939557	0.0762955	0.265134	0.550663	0.26865	0.52746	0.604165	0.85947	0.859993	0.918683	0.0788157	0.92185	0.078196	0.109437	0.760406	0.202466	0.908547
CCNDBP1	0.34077	0.458953	0.183019	0.910231	0.380942	0.921765	0.163378	0.159708	0.247044	0.690932	0.576564	0.178473	0.110678	0.696872	0.921556	0.412288	0.188463	0.436164	0.267864	0.582617	0.949743	0.461389	0.499119	0.635719	0.432233	0.103799	0.139542	0.896613	0.0412983	0.257387	0.169265	0.9448	0.0475109	0.952535	0.169417	0.824557	0.534393	0.518958
CCNE1	0.851592	0.618326	0.783085	0.0573513	0.0936488	0.439057	0.792151	0.864514	0.897407	0.472778	0.173484	0.749929	0.897214	0.109252	0.260245	0.96248	0.854669	0.447692	0.076767	0.481067	0.651569	0.575368	0.42834	0.319041	0.644989	0.108284	0.872494	0.295195	0.807818	0.206491	0.679618	0.269951	0.426717	0.573329	0.326597	0.199036	0.78247	0.678965
CCNG1	0.473207	0.394641	0.344584	0.804491	0.912525	0.842019	0.0572946	0.147748	0.886728	0.0144928	0.943936	0.55396	0.0761624	0.862413	0.703528	0.912655	0.0818618	0.751738	0.283192	0.714218	0.626959	0.46658	0.490405	0.417771	0.601789	0.521327	0.603021	0.398444	0.812413	0.432236	0.177234	0.445847	0.27802	0.722027	0.666636	0.541995	0.420367	0.297117
CCNG2	0.729739	0.392878	0.0859077	0.899218	0.283105	0.867191	0.269505	0.322914	0.883057	0.322464	0.269308	0.428734	0.184844	0.686412	0.747266	0.828505	0.798713	0.495877	0.00997366	0.976167	0.933984	0.162186	0.217345	0.844118	0.865486	0.662426	0.900412	0.121281	0.0889949	0.959283	0.190786	0.713879	0.718087	0.28196	0.896264	0.353991	0.43812	0.102067
CCNI	0.359315	0.52684	0.701278	0.534611	0.770304	0.524675	0.229567	0.456587	0.562452	0.320843	0.619518	0.730912	0.223828	0.761339	0.303794	0.673762	0.70528	0.674669	0.160528	0.713052	0.591296	0.505655	0.383054	0.488597	0.637527	0.620137	0.537254	0.397666	0.40577	0.510877	0.665019	0.540717	0.103272	0.896774	0.648744	0.299759	0.529573	0.43418
CCNJ	0.490656	0.685069	0.314312	0.543431	0.769354	0.566772	0.27529	0.320452	0.896262	0.233219	0.321367	0.349339	0.673956	0.834458	0.151374	0.670869	0.704935	0.48586	0.132464	0.835068	0.671128	0.291694	0.18513	0.835914	0.763836	0.898535	0.756568	0.13254	0.408562	0.7354	0.333644	0.547231	0.643089	0.356957	0.227867	0.350236	0.417169	0.870585
CCNK	0.686308	0.627908	0.716199	0.113558	0.404344	0.357627	0.600406	0.710289	0.608028	0.512395	0.413425	0.835695	0.494533	0.272511	0.382143	0.685894	0.585424	0.445188	0.578818	0.500151	0.231424	0.349402	0.61055	0.102392	0.881941	0.798993	0.657254	0.230755	0.771812	0.261633	0.594521	0.342485	0.694911	0.305136	0.0823677	0.856401	0.692083	0.540234
CCNL1	0.380721	0.354453	0.92849	0.14283	0.790424	0.508009	0.320496	0.297742	0.306302	0.141972	0.880482	0.798802	0.134829	0.794713	0.350956	0.426579	0.317128	0.76659	0.456975	0.695177	0.369803	0.638871	0.202837	0.43965	0.776629	0.161465	0.793272	0.379863	0.802583	0.401408	0.219463	0.337832	0.404422	0.595624	0.07662	0.58005	0.681932	0.843423
CCNL2	0.149933	0.469346	0.84406	0.745519	0.707569	0.458573	0.473468	0.322093	0.291333	0.137395	0.886442	0.77408	0.174004	0.467244	0.67234	0.544709	0.342818	0.712189	0.410949	0.553214	0.567894	0.554186	0.276444	0.667331	0.588301	0.291213	0.717346	0.394554	0.680665	0.198872	0.678979	0.708411	0.264485	0.735561	0.679892	0.703161	0.262028	0.308659
CCNO	0.558877	0.23484	0.714626	0.555206	0.222572	0.958508	0.127153	0.104918	0.21701	0.393116	0.803394	0.0230104	0.108776	0.240183	0.988019	0.197012	0.397479	0.183541	0.167955	0.856828	0.963775	0.457912	0.275841	0.819783	0.480764	0.315789	0.488787	0.600824	0.90164	0.215391	0.147743	0.192241	0.298183	0.701863	0.255168	0.291555	0.494206	0.856633
CCP110	0.0495328	0.897168	0.132151	0.941505	0.239066	0.747248	0.601658	0.332326	0.69017	0.882771	0.102307	0.230484	0.718456	0.352477	0.724256	0.450326	0.72363	0.277622	0.173697	0.910237	0.662407	0.127515	0.283026	0.79809	0.900343	0.88476	0.882746	0.0899771	0.0978944	0.958644	0.96004	0.0895765	0.915778	0.0842681	0.577454	0.308241	0.464541	0.581209
CCPG1	0.316934	0.955235	0.0980645	0.212767	0.445447	0.284098	0.488537	0.844998	0.940313	0.858267	0.0452422	0.46363	0.823048	0.145764	0.630693	0.806528	0.782306	0.340832	0.519019	0.352921	0.247226	0.448456	0.697506	0.465236	0.334616	0.178169	0.257391	0.812265	0.0590973	0.0507213	0.0395533	0.972953	0.083202	0.916844	0.296792	0.664782	0.464587	0.580143
CCR1	0.275029	0.592344	0.716438	0.56927	0.832002	0.718751	0.268943	0.123268	0.188549	0.326325	0.847588	0.301892	0.320814	0.470571	0.832747	0.146367	0.271793	0.7466	0.86188	0.230344	0.296965	0.834245	0.168907	0.574581	0.457959	0.864531	0.760503	0.149428	0.488658	0.360575	0.817706	0.30584	0.0739316	0.926115	0.0367109	0.97256	0.951933	0.0297117
CCR10	0.628051	0.184163	0.613415	0.6629	0.093951	0.677302	0.900091	0.291395	0.211194	0.698751	0.612891	0.394599	0.663307	0.450699	0.52515	0.239929	0.698243	0.54799	0.81417	0.12249	0.323691	0.154955	0.428896	0.908686	0.497543	0.852082	0.370252	0.323616	0.615635	0.762913	0.266752	0.389425	0.913368	0.0866784	0.7319	0.759989	0.172198	0.316214
CCR5	0.466629	0.389064	0.512967	0.714054	0.401753	0.567074	0.779414	0.204957	0.123617	0.14979	0.928919	0.267472	0.336598	0.849197	0.477513	0.0738742	0.125426	0.409697	0.970813	0.0488321	0.541773	0.616668	0.620747	0.184203	0.527765	0.967872	0.806957	0.0561098	0.383667	0.88896	0.410714	0.200733	0.98373	0.0163159	0.727403	0.156485	0.191295	0.860758
CCS	0.0707952	0.463959	0.847969	0.891447	0.886447	0.689305	0.137213	0.176374	0.27479	0.190742	0.864798	0.164115	0.468385	0.674337	0.761719	0.115194	0.281465	0.77488	0.669574	0.5435	0.6286	0.682349	0.349263	0.641791	0.384908	0.411625	0.653501	0.404394	0.843823	0.107259	0.786994	0.4042	0.255864	0.744183	0.524196	0.388199	0.473301	0.548484
CCT2	0.51845	0.520357	0.48975	0.567506	0.696213	0.415094	0.232762	0.732438	0.729977	0.102355	0.781798	0.790625	0.250927	0.653418	0.319768	0.798972	0.611373	0.67605	0.154916	0.605285	0.688917	0.553119	0.367201	0.277742	0.760684	0.781693	0.901922	0.103021	0.542113	0.312529	0.793392	0.408853	0.769259	0.230787	0.405905	0.510197	0.450032	0.597293
CCT3	0.577231	0.0667906	0.829281	0.726783	0.689694	0.691982	0.192349	0.409352	0.856979	0.043955	0.85431	0.884283	0.166587	0.656271	0.286869	0.855188	0.146108	0.498899	0.292215	0.819092	0.616554	0.550385	0.328729	0.377399	0.73278	0.713776	0.87524	0.133318	0.974639	0.840973	0.943229	0.0204746	0.639705	0.360341	0.348892	0.365718	0.63266	0.620237
CCT4	0.47459	0.0623093	0.900267	0.667859	0.86175	0.601313	0.117396	0.386641	0.224447	0.0935355	0.92501	0.456214	0.135305	0.917277	0.351906	0.691421	0.259531	0.87643	0.177799	0.721428	0.613834	0.498285	0.505099	0.243905	0.697228	0.838261	0.869108	0.109245	0.983306	0.845451	0.876861	0.0197766	0.780894	0.219153	0.485306	0.77306	0.290535	0.420135
CCT5	0.759153	0.0800439	0.834048	0.413043	0.539873	0.725185	0.187902	0.557921	0.923913	0.0309401	0.842677	0.437767	0.380527	0.417515	0.744224	0.921765	0.309227	0.751436	0.0825526	0.729502	0.793834	0.473301	0.40521	0.298878	0.768332	0.816568	0.783249	0.160137	0.761284	0.491566	0.686075	0.24174	0.857004	0.143043	0.432233	0.41156	0.598452	0.511495
CCT6A	0.269689	0.205521	0.942601	0.266876	0.680497	0.648288	0.219723	0.441086	0.884487	0.069651	0.728547	0.811924	0.103737	0.770752	0.484454	0.677864	0.209922	0.315919	0.403912	0.837788	0.619878	0.448966	0.493094	0.284046	0.718782	0.775011	0.899268	0.105858	0.927524	0.925605	0.963646	0.0249535	0.459905	0.540141	0.329378	0.553629	0.428247	0.674191
CCT7	0.26087	0.469155	0.158991	0.933209	0.271577	0.900566	0.187773	0.310436	0.480978	0.157942	0.814884	0.40658	0.304079	0.351811	0.841114	0.500065	0.517206	0.475886	0.162903	0.48042	0.943914	0.41448	0.358533	0.377352	0.804162	0.722334	0.935698	0.0865904	0.755468	0.450675	0.799674	0.221906	0.908918	0.0911282	0.288217	0.543942	0.457402	0.705293
CD14	0.0829996	0.829949	0.831903	0.469346	0.982298	0.234964	0.128621	0.067441	0.0316076	0.0888635	0.975591	0.317961	0.145669	0.606637	0.882381	0.0421398	0.0700315	0.829368	0.948275	0.87384	0.0430897	0.604709	0.296792	0.52401	0.625104	0.960046	0.753822	0.0759268	0.526698	0.878257	0.250465	0.217485	0.836794	0.163252	0.506026	0.754195	0.206313	0.552007
CD151	0.0632628	0.479024	0.951516	0.671291	0.550624	0.798023	0.203532	0.341695	0.611651	0.0710812	0.876573	0.786061	0.246458	0.283446	0.71199	0.289193	0.359095	0.659427	0.398558	0.734942	0.659859	0.98424	0.281079	0.0755539	0.115463	0.225446	0.550664	0.616979	0.0418799	0.918625	0.783039	0.891403	0.338278	0.661769	0.154028	0.910772	0.108278	0.853991
CD163	0.0317982	0.141209	0.981217	0.827326	0.933854	0.844005	0.153059	0.0387721	0.0309878	0.0528223	0.982027	0.0348008	0.0581915	0.936579	0.959209	0.0144208	0.00595829	0.878416	0.980398	0.953024	0.0618712	0.188885	0.436312	0.810559	0.659405	0.591121	0.188238	0.764073	0.468299	0.49302	0.344812	0.683574	0.305507	0.69454	0.00838973	0.121721	0.982757	0.971679
CD164	0.339912	0.333905	0.853404	0.464626	0.914166	0.28725	0.136652	0.562368	0.39016	0.119899	0.874857	0.48027	0.189313	0.740991	0.65009	0.207288	0.0895903	0.537196	0.818877	0.911446	0.114503	0.889682	0.188514	0.190646	0.573607	0.257941	0.58476	0.568604	0.852839	0.803571	0.805549	0.134656	0.231204	0.768842	0.197228	0.612728	0.831603	0.326087
CD200	0.0241228	0.997902	0.982647	0.00171625	0.476922	0.00410172	0.990199	0.986313	0.839674	0.982075	0.0183066	0.974232	0.991728	0.140249	0.00389845	0.963257	0.993394	0.737403	0.790424	0.782997	0.000129528	0.0285529	0.983545	0.802818	0.0981274	0.415011	0.185675	0.804394	0.328467	0.298569	0.621452	0.751047	0.221934	0.778113	0.563317	0.84231	0.125521	0.547604
CD248	0.467201	0.0447654	0.860746	0.836003	0.837529	0.862182	0.0769829	0.184966	0.161184	0.313215	0.867086	0.49187	0.0537225	0.92707	0.664163	0.492077	0.132723	0.809982	0.396011	0.320798	0.899054	0.110828	0.79174	0.852183	0.330954	0.340092	0.650801	0.44714	0.945905	0.231038	0.134772	0.118427	0.918559	0.081487	0.555715	0.387364	0.544915	0.439742
CD2BP2	0.326611	0.731217	0.215008	0.779129	0.264885	0.429256	0.7602	0.572687	0.712386	0.176392	0.669146	0.372825	0.209756	0.669773	0.76828	0.35862	0.764432	0.687103	0.620353	0.130867	0.489832	0.538194	0.333642	0.511773	0.651525	0.549108	0.793089	0.226957	0.101792	0.891636	0.939449	0.181654	0.536665	0.463382	0.202651	0.582553	0.752665	0.472467
CD300A	0.182113	0.445271	0.89078	0.548913	0.79038	0.6789	0.229006	0.228228	0.217677	0.350925	0.820891	0.300846	0.168014	0.748027	0.803746	0.110531	0.0692543	0.115712	0.977851	0.694789	0.0717154	0.407249	0.128488	0.657319	0.889867	0.785858	0.749977	0.189886	0.18369	0.664844	0.257678	0.811831	0.537684	0.462362	0.860527	0.257671	0.39288	0.221285
CD320	0.853118	0.0479119	0.545338	0.799247	0.317948	0.909719	0.166314	0.249817	0.905273	0.183781	0.360507	0.725777	0.192736	0.136636	0.896168	0.633522	0.077026	0.19127	0.571694	0.915505	0.611588	0.856633	0.0726801	0.421526	0.790071	0.404439	0.906499	0.147414	0.666531	0.31061	0.772976	0.344521	0.830769	0.169278	0.43177	0.300408	0.282284	0.854176
CD34	0.620662	0.691171	0.483886	0.210526	0.487241	0.708389	0.249946	0.52528	0.285231	0.17439	0.869184	0.327185	0.424646	0.698203	0.570505	0.492984	0.324943	0.780623	0.324122	0.638703	0.618885	0.135673	0.481413	0.935524	0.381153	0.210206	0.850023	0.259588	0.766228	0.235982	0.439739	0.535889	0.265041	0.735005	0.0438491	0.982896	0.0291091	0.830027
CD3EAP	0.612462	0.0809973	0.854119	0.568221	0.652951	0.680886	0.292993	0.30642	0.709477	0.124952	0.754672	0.715318	0.17486	0.701151	0.504326	0.688096	0.197012	0.538448	0.615345	0.462977	0.487544	0.410448	0.645082	0.148976	0.750209	0.778169	0.727231	0.206133	0.899895	0.859004	0.890763	0.0713704	0.859831	0.140215	0.120747	0.250255	0.895754	0.663252
CD44	0.700515	0.0242182	0.588148	0.927346	0.0428306	0.978067	0.14818	0.116705	0.836861	0.167334	0.540046	0.281164	0.00931825	0.94295	0.959494	0.15824	0.0184362	0.00798757	0.987306	0.317776	0.957731	0.994948	0.0337443	0.0616946	0.201214	0.981968	0.38984	0.0675973	0.825733	0.559504	0.596731	0.188983	0.951377	0.0486697	0.372439	0.470427	0.417401	0.696487
CD46	0.347635	0.86332	0.117992	0.691219	0.667976	0.44562	0.429342	0.447088	0.278175	0.513301	0.693268	0.941428	0.0862413	0.314729	0.666064	0.826691	0.290531	0.414878	0.191658	0.926385	0.403264	0.376889	0.280569	0.740243	0.681144	0.881556	0.0725858	0.843112	0.360342	0.474058	0.640705	0.639891	0.678409	0.321637	0.758598	0.840688	0.130342	0.267081
CD47	0.0105359	0.638825	0.81517	0.98012	0.488666	0.928932	0.451837	0.0398947	0.195032	0.280463	0.860126	0.331463	0.0557193	0.0770182	0.981459	0.0940374	0.0265533	0.541082	0.427443	0.940633	0.957903	0.236257	0.734727	0.94053	0.100955	0.291533	0.0693364	0.923387	0.0118078	0.0497906	0.0248371	0.991159	0.0458886	0.954158	0.0514508	0.880921	0.200983	0.919533
CD55	0.0786137	0.0751812	0.989655	0.160326	0.574543	0.695307	0.154786	0.661759	0.894546	0.0595442	0.753289	0.896644	0.0518209	0.797851	0.562233	0.792971	0.29636	0.666897	0.314796	0.276672	0.836665	0.0794475	0.96607	0.725827	0.0972003	0.165812	0.042151	0.956888	0.330561	0.550838	0.369183	0.725337	0.245342	0.754705	0.781033	0.140771	0.0605358	0.944377
CD74	0.00853356	0.970871	0.775887	0.907323	0.914555	0.354216	0.467251	0.111265	0.0408085	0.178871	0.959954	0.68356	0.16963	0.646192	0.618808	0.0143776	0.0262078	0.52787	0.982902	0.899702	0.100125	0.79568	0.225225	0.160007	0.793733	0.977208	0.994005	0.00869565	0.955037	0.847022	0.16752	0.0700907	0.942848	0.0571985	0.745991	0.803838	0.161583	0.265922
CD81	0.0476259	0.247426	0.849685	0.950563	0.539312	0.896766	0.259272	0.102888	0.104214	0.124666	0.941171	0.259294	0.0905201	0.76885	0.896929	0.0347999	0.0416217	0.333578	0.962178	0.499417	0.741289	0.641745	0.320803	0.606378	0.486512	0.48151	0.191991	0.786133	0.0605514	0.887913	0.0765472	0.925489	0.072541	0.927505	0.451006	0.662696	0.158941	0.784463
CD82	0.0596873	0.0235031	0.0724161	0.992849	0.0829412	0.988861	0.0298778	0.0464142	0.254386	0.573608	0.674533	0.0714082	0.111724	0.0433584	0.990492	0.0115712	0.0135141	0.0449462	0.935927	0.567851	0.992271	0.489015	0.493557	0.610411	0.430379	0.929291	0.206407	0.320778	0.0966729	0.844753	0.315205	0.860691	0.861963	0.138083	0.343191	0.729814	0.348707	0.569157
CD83	0.122187	0.738606	0.808448	0.557018	0.880057	0.179267	0.489055	0.426191	0.660278	0.413616	0.450086	0.49168	0.742417	0.646857	0.170391	0.223738	0.176763	0.12888	0.918052	0.908769	0.047105	0.783953	0.926671	0.0686938	0.117085	0.370572	0.797117	0.267689	0.10947	0.171708	0.0787576	0.930316	0.0832484	0.916798	0.445397	0.326736	0.872995	0.203254
CD86	0.0840484	0.927489	0.550105	0.384582	0.906826	0.495834	0.543198	0.0645913	0.133105	0.395547	0.86208	0.879623	0.760863	0.0890938	0.424361	0.0124347	0.0474505	0.589785	0.9864	0.781875	0.0702906	0.610596	0.239084	0.616297	0.634004	0.981831	0.972128	0.0192677	0.515007	0.9042	0.802524	0.15292	0.870539	0.129508	0.692871	0.248076	0.507277	0.461203
CD8A	0.528461	0.452994	0.618659	0.487891	0.049307	0.775096	0.855188	0.639092	0.289664	0.703518	0.512777	0.623086	0.818389	0.0496339	0.857374	0.194594	0.613186	0.316696	0.714952	0.126204	0.876387	0.918837	0.736257	0.0238713	0.456939	0.94389	0.276751	0.208284	0.417113	0.516403	0.723476	0.463471	0.719338	0.280708	0.173959	0.928062	0.746361	0.116622
CD9	0.956379	0.323894	0.00295576	0.987796	0.272441	0.973965	0.0219766	0.240231	0.974447	0.0323703	0.453709	0.61605	0.0175906	0.0993629	0.984026	0.0974915	0.0344976	0.0256897	0.950477	0.733733	0.941842	0.788913	0.0162232	0.858441	0.923426	0.980458	0.965217	0.0218307	0.00692182	0.99587	0.996975	0.0323406	0.980532	0.0195142	0.123297	0.50686	0.512052	0.866228
CD97	0.146167	0.762014	0.688549	0.607599	0.963214	0.0971892	0.949657	0.0215017	0.243373	0.0919622	0.922531	0.219835	0.484359	0.845678	0.406865	0.025258	0.0625621	0.736194	0.979276	0.602349	0.0709382	0.833642	0.312413	0.479744	0.319644	0.0229748	0.703341	0.801373	0.801187	0.242438	0.594695	0.266868	0.52211	0.477936	0.678038	0.667377	0.811393	0.074905
CD99L2	0.0798055	0.898932	0.190837	0.863654	0.39994	0.692155	0.665299	0.19861	0.293335	0.607599	0.605168	0.106209	0.712656	0.782828	0.562137	0.116532	0.416217	0.509089	0.830879	0.399206	0.408575	0.377445	0.873876	0.373505	0.176184	0.556568	0.124211	0.845858	0.0828874	0.596847	0.0824802	0.927524	0.0803282	0.919718	0.502735	0.530314	0.359507	0.55998
CDC123	0.603928	0.599876	0.226402	0.684163	0.653642	0.763741	0.20487	0.305427	0.218488	0.290523	0.846587	0.507844	0.391652	0.603214	0.521917	0.627045	0.262769	0.501231	0.486205	0.452183	0.736022	0.443358	0.254519	0.6258	0.74854	0.546499	0.321693	0.634966	0.665251	0.306305	0.756515	0.376338	0.589969	0.410077	0.433299	0.241819	0.811996	0.418096
CDC16	0.24447	0.600162	0.582761	0.744327	0.639351	0.545745	0.249039	0.606191	0.467582	0.226974	0.761728	0.301512	0.403442	0.647618	0.668537	0.489573	0.286343	0.475498	0.621174	0.48504	0.549415	0.766617	0.248262	0.329007	0.635209	0.531167	0.900778	0.13849	0.96731	0.833353	0.780014	0.0423453	0.851024	0.149022	0.1277	0.784509	0.436127	0.756976
CDC25B	0.595824	0.0845252	0.129005	0.950896	0.46207	0.948793	0.129096	0.0764216	0.189026	0.171196	0.899075	0.255586	0.149282	0.619949	0.895122	0.269462	0.05764	0.849186	0.902422	0.027719	0.830707	0.299156	0.0719848	0.774451	0.939789	0.724897	0.905309	0.109565	0.161994	0.930549	0.845568	0.164728	0.911699	0.0883471	0.0850097	0.645824	0.582368	0.848058
CDC26	0.568459	0.505053	0.321224	0.691791	0.374682	0.783515	0.248262	0.506153	0.960193	0.519975	0.0715103	0.156128	0.457355	0.769516	0.692118	0.187902	0.261604	0.0974483	0.921376	0.178015	0.709296	0.79721	0.0889497	0.272504	0.885418	0.754783	0.811579	0.163753	0.621917	0.31695	0.618369	0.554735	0.863771	0.136275	0.57764	0.362288	0.71702	0.272597
CDC27	0.117944	0.930206	0.345299	0.392735	0.226933	0.463754	0.742628	0.61841	0.743945	0.744279	0.170528	0.396786	0.917847	0.132737	0.455168	0.932386	0.916023	0.356893	0.0815163	0.514917	0.68611	0.544637	0.439835	0.358719	0.62923	0.6573	0.562334	0.359451	0.611331	0.660598	0.735226	0.260528	0.910587	0.0894595	0.616715	0.778483	0.373691	0.217438
CDC34	0.205187	0.0601163	0.808877	0.924437	0.380467	0.876042	0.178274	0.327577	0.680444	0.0968249	0.815122	0.287059	0.219074	0.817248	0.67814	0.636069	0.315315	0.780277	0.167091	0.486162	0.900436	0.485214	0.388245	0.466905	0.66506	0.275103	0.849062	0.236842	0.925081	0.0948115	0.163739	0.201605	0.513859	0.486187	0.16404	0.718457	0.703393	0.493464
CDC37	0.313501	0.401793	0.370662	0.868087	0.414058	0.672251	0.372523	0.499503	0.71558	0.0942506	0.804062	0.832176	0.33869	0.207379	0.637254	0.618842	0.359009	0.752256	0.148353	0.832909	0.697595	0.542088	0.201029	0.729628	0.657412	0.287048	0.805812	0.287368	0.689565	0.836319	0.291007	0.232666	0.51525	0.484797	0.506536	0.454111	0.383471	0.596366
CDC37L1	0.127384	0.845967	0.764207	0.301583	0.325029	0.372221	0.753897	0.577868	0.182208	0.851592	0.421005	0.222687	0.81411	0.394219	0.579728	0.233712	0.668538	0.377358	0.467121	0.726955	0.604076	0.506999	0.336655	0.681422	0.538982	0.184394	0.249519	0.8146	0.0745114	0.81567	0.534725	0.883492	0.117642	0.882405	0.499166	0.495272	0.53875	0.414666
CDC42	0.628862	0.85164	0.30554	0.112223	0.550494	0.306895	0.563706	0.670481	0.216533	0.838482	0.400553	0.205287	0.659028	0.800894	0.352857	0.899702	0.767195	0.898493	0.0315185	0.738483	0.758042	0.741402	0.278901	0.390702	0.583109	0.481968	0.460641	0.538856	0.0576431	0.954688	0.915019	0.222022	0.105683	0.894364	0.109901	0.722397	0.335218	0.872671
CDC42BPB	0.175915	0.921005	0.241133	0.404319	0.237295	0.481413	0.746211	0.568974	0.632199	0.748951	0.217391	0.63792	0.716174	0.268613	0.41837	0.575925	0.75299	0.397047	0.61569	0.539398	0.153102	0.476592	0.696672	0.543015	0.27649	0.177437	0.248696	0.81762	0.118951	0.208236	0.289204	0.882038	0.221748	0.778298	0.125429	0.891629	0.728099	0.264717
CDC42EP1	0.354929	0.787281	0.095061	0.859315	0.070161	0.819913	0.831441	0.362506	0.5871	0.893688	0.114607	0.789103	0.339926	0.382619	0.491015	0.0177885	0.893571	0.198869	0.941669	0.0651958	0.798886	0.964448	0.157922	0.342774	0.155511	0.0710755	0.0467735	0.960137	0.254653	0.750233	0.714402	0.500582	0.218087	0.78196	0.517892	0.652452	0.170437	0.716974
CDC42EP2	0.806779	0.287424	0.547578	0.331903	0.817624	0.906351	0.0590216	0.159017	0.873522	0.146596	0.518068	0.872682	0.136065	0.461538	0.604925	0.111912	0.284962	0.70269	0.0636415	0.983679	0.814948	0.0679985	0.951562	0.911189	0.0767127	0.651899	0.0424714	0.937483	0.0628781	0.0836436	0.0700907	0.96004	0.277093	0.722954	0.761611	0.816492	0.0480208	0.776861
CDC42EP3	0.0441457	0.914092	0.0830473	0.957332	0.0287984	0.967273	0.23138	0.492811	0.881102	0.76659	0.0970633	0.216126	0.421983	0.0424075	0.972521	0.328483	0.85739	0.512197	0.0136004	0.897716	0.981996	0.750394	0.817419	0.664133	0.067535	0.172174	0.162426	0.867826	0.973302	0.0575268	0.0572359	0.181014	0.0563178	0.943729	0.766061	0.781311	0.164504	0.258135
CDC42EP4	0.0500095	0.691838	0.944985	0.617706	0.34938	0.779673	0.557273	0.207634	0.101211	0.324847	0.898789	0.0893791	0.149187	0.975183	0.231815	0.0721903	0.188766	0.919477	0.87548	0.195242	0.319287	0.819644	0.569899	0.0925651	0.515435	0.140824	0.161785	0.874874	0.0201256	0.0891112	0.93305	0.955386	0.173728	0.826319	0.39784	0.606424	0.19695	0.801381
CDC42EP5	0.573656	0.524838	0.513063	0.461241	0.978757	0.210742	0.186175	0.074565	0.32337	0.504624	0.658371	0.521251	0.281449	0.349244	0.804697	0.633651	0.193644	0.971979	0.225854	0.471957	0.304348	0.0587745	0.890146	0.91703	0.211505	0.184119	0.314966	0.77968	0.749128	0.347022	0.400768	0.420079	0.530036	0.47001	0.819644	0.175906	0.250997	0.624826
CDC42SE1	0.0918192	0.818602	0.845347	0.411041	0.635724	0.611718	0.386296	0.315315	0.194603	0.465103	0.788473	0.121993	0.356756	0.894552	0.589712	0.414317	0.150598	0.61379	0.765986	0.717542	0.165321	0.848336	0.137017	0.45782	0.581997	0.85016	0.897391	0.0929062	0.0371103	0.952943	0.928281	0.785831	0.423519	0.576527	0.529109	0.507138	0.355891	0.551729
CDC45	0.802298	0.312357	0.924485	0.053585	0.277363	0.58089	0.313587	0.83796	0.35922	0.180349	0.840151	0.71142	0.784825	0.403822	0.150899	0.978757	0.955226	0.983377	0.00841933	0.0389016	0.914037	0.20038	0.030407	0.614675	0.991379	0.980092	0.985584	0.0128146	0.974581	0.950849	0.966263	0.0107027	0.488968	0.511078	0.277695	0.510476	0.845045	0.267637
CDC5L	0.777603	0.874333	0.584287	0.0364703	0.661543	0.112085	0.734813	0.834247	0.0850019	0.807637	0.731169	0.761814	0.781592	0.678616	0.0591423	0.78956	0.801822	0.684945	0.360045	0.665256	0.0895471	0.434644	0.282052	0.585241	0.74905	0.512998	0.909062	0.132769	0.935435	0.893206	0.916007	0.0395533	0.545379	0.454668	0.28094	0.448364	0.460786	0.769491
CDC7	0.961623	0.813501	0.420576	0.0230263	0.358706	0.465222	0.319028	0.853979	0.365942	0.52951	0.602355	0.772178	0.795664	0.28763	0.168204	0.963862	0.906049	0.836492	0.156081	0.0602306	0.37045	0.0677204	0.454529	0.756698	0.940067	0.784302	0.891991	0.108833	0.944102	0.943288	0.914553	0.0277455	0.878604	0.121442	0.459627	0.515018	0.740104	0.248957
CDC73	0.126764	0.533133	0.856312	0.733648	0.627736	0.65865	0.312163	0.342127	0.380244	0.406846	0.682351	0.425977	0.179424	0.769896	0.674812	0.471353	0.184621	0.409568	0.672683	0.640344	0.489443	0.658617	0.102484	0.527858	0.866089	0.617849	0.0362471	0.947735	0.868311	0.519602	0.347313	0.160249	0.813016	0.187031	0.270418	0.423797	0.709187	0.56735
CDCA2	0.875858	0.0573989	0.590818	0.689121	0.848409	0.921808	0.0683908	0.0800052	0.339293	0.0511537	0.938787	0.301417	0.330322	0.684416	0.697537	0.981348	0.208972	0.966409	0.0301369	0.129226	0.902854	0.452953	0.0152962	0.797812	0.983313	0.996934	0.997757	0.0017849	0.9302	0.990926	0.991333	0.00383899	0.997821	0.0022249	0.585844	0.620562	0.178085	0.655233
CDCA5	0.748856	0.153795	0.898741	0.123808	0.720176	0.835111	0.155563	0.190709	0.16066	0.320938	0.864846	0.171532	0.745935	0.717695	0.446705	0.925262	0.450024	0.962869	0.0934329	0.0869565	0.775096	0.735932	0.00495967	0.751599	0.990776	0.988101	0.995927	0.00494279	0.75855	0.955154	0.965333	0.0407748	0.921989	0.0780569	0.40623	0.7357	0.559331	0.298322
CDCA7	0.87009	0.0417143	0.958905	0.083524	0.901256	0.690428	0.0486594	0.523639	0.820843	0.0365656	0.891257	0.769326	0.318247	0.857754	0.100504	0.985191	0.730754	0.98532	0.0252148	0.00833297	0.874358	0.615	0.00343005	0.834894	0.99453	0.998032	0.99913	0.000823799	0.869183	0.99872	0.998837	0.000814332	0.961667	0.0383795	0.225178	0.0680912	0.967414	0.281125
CDCA8	0.860221	0.0775172	0.908085	0.119088	0.735979	0.860196	0.110228	0.210526	0.627145	0.0602593	0.889207	0.558334	0.2147	0.656366	0.642389	0.986788	0.71819	0.978714	0.0144208	0.0242218	0.937006	0.889265	0.00959488	0.62376	0.963335	0.96746	0.990252	0.0130435	0.944625	0.919963	0.968474	0.0206491	0.998239	0.00180773	0.372764	0.830537	0.217438	0.563224
CDH11	0.120662	0.351068	0.0608314	0.979262	0.828634	0.957256	0.197012	0.0145935	0.21496	0.391781	0.80492	0.0486831	0.0739755	0.479319	0.980032	0.0861794	0.0410604	0.581365	0.724882	0.714822	0.943137	0.989246	0.698711	0.0747659	0.0216928	0.155057	0.235423	0.832677	0.629072	0.489646	0.643206	0.356445	0.130157	0.86989	0.752897	0.744322	0.236535	0.218967
CDH2	0.0173055	0.922864	0.559258	0.941362	0.242218	0.866975	0.470705	0.199257	0.761489	0.479024	0.312119	0.32205	0.758772	0.188552	0.75668	0.243815	0.61949	0.594879	0.448038	0.128924	0.930141	0.159544	0.784277	0.504079	0.554186	0.790572	0.604302	0.260732	0.787925	0.754421	0.535714	0.20463	0.719153	0.280894	0.565542	0.596088	0.45731	0.340966
CDH22	0.530845	0.835097	0.866037	0.0386156	0.887526	0.0162342	0.93882	0.906956	0.128289	0.195509	0.9129	0.252734	0.764096	0.766188	0.216316	0.982341	0.9671	0.955183	0.00552653	0.899875	0.239282	0.9371	0.336331	0.415732	0.132428	0.190114	0.0450343	0.95254	0.152687	0.224581	0.224349	0.867904	0.0632706	0.936776	0.885	0.0660517	0.461203	0.6277
CDH3	0.408276	0.754052	0.430587	0.358743	0.110574	0.0253875	0.992574	0.764086	0.170767	0.970442	0.0836194	0.728725	0.958924	0.137492	0.0694114	0.0354475	0.98273	0.810975	0.0724062	0.958292	0.234575	0.854037	0.844442	0.775378	0.0260962	0.787735	0.0991304	0.834005	0.609179	0.402106	0.322185	0.663623	0.80013	0.199917	0.818393	0.938908	0.122184	0.078984
CDH4	0.293049	0.315694	0.858219	0.550772	0.319546	0.874444	0.96425	0.0118302	0.0151602	0.916571	0.90389	0.066654	0.409432	0.896453	0.737568	0.152627	0.488278	0.782954	0.210613	0.740728	0.889124	0.0736998	0.81232	0.353852	0.87726	0.378581	0.982288	0.04	0.103537	0.851443	0.945382	0.200326	0.985167	0.014879	0.0100121	0.980532	0.0970149	0.97446
CDH7	0.175486	0.0512014	0.945366	0.833476	0.978542	0.070636	0.228919	0.289841	0.0911518	0.013587	0.986461	0.829609	0.14158	0.601312	0.547019	0.737403	0.0276758	0.981003	0.0970597	0.357325	0.941237	0.041995	0.967785	0.97687	0.0288774	0.0692449	0.0112128	0.989016	0.0825384	0.110109	0.0839344	0.945672	0.00834338	0.991703	0.651803	0.762909	0.131269	0.546723
CDHR3	0.557065	0.920004	0.216676	0.0930111	0.461897	0.0661025	0.95242	0.674971	0.956998	0.0245995	0.798961	0.978321	0.243225	0.210706	0.0950841	0.61202	0.0636846	0.22404	0.657139	0.81784	0.734986	0.180078	0.6474	0.946232	0.162928	0.301007	0.223387	0.796888	0.391403	0.683283	0.692241	0.381631	0.746639	0.253407	0.422268	0.867062	0.603133	0.14587
CDIPT	0.53852	0.786518	0.279367	0.292763	0.265662	0.412936	0.815163	0.478002	0.839579	0.614178	0.175582	0.38471	0.782638	0.419797	0.393363	0.309399	0.851215	0.491818	0.384094	0.346401	0.716852	0.770511	0.684111	0.347363	0.190461	0.167597	0.10778	0.905217	0.178862	0.0686366	0.0266403	0.958004	0.0717994	0.928247	0.261472	0.67688	0.29072	0.777046
CDK1	0.613129	0.60655	0.474066	0.337576	0.746859	0.888822	0.192695	0.0815595	0.0562071	0.262872	0.939026	0.238091	0.516402	0.603879	0.690881	0.980614	0.945166	0.9826	0.00172704	0.0314321	0.988127	0.832808	0.00616483	0.662047	0.985214	0.999359	0.999451	0.000457666	0.937878	0.990403	0.988599	0.00442066	0.999258	0.000787986	0.223	0.733429	0.187494	0.856818
CDK12	0.349781	0.858696	0.170767	0.539045	0.364535	0.674582	0.397694	0.529597	0.587243	0.90122	0.107551	0.555577	0.850623	0.156509	0.465627	0.904408	0.776046	0.485644	0.152757	0.28453	0.801261	0.672569	0.190971	0.886855	0.281496	0.690252	0.6746	0.272357	0.648383	0.624651	0.386633	0.382852	0.71118	0.288866	0.529665	0.404746	0.23913	0.770789
CDK13	0.291285	0.741562	0.501335	0.506007	0.704158	0.1721	0.627693	0.719701	0.371234	0.739989	0.390113	0.576305	0.684986	0.411524	0.347628	0.366435	0.819136	0.560684	0.305514	0.55546	0.608566	0.534996	0.429174	0.477983	0.561138	0.614233	0.696613	0.287918	0.204048	0.894428	0.909784	0.136633	0.831881	0.168165	0.158802	0.70432	0.47052	0.75044
CDK14	0.0073894	0.99447	0.430301	0.309926	0.0736151	0.167868	0.953024	0.86283	0.0611175	0.982742	0.0839531	0.270705	0.986118	0.0741656	0.121613	0.104745	0.955097	0.441993	0.70731	0.463106	0.124865	0.149625	0.88157	0.268286	0.462779	0.926224	0.944027	0.0485126	0.0180898	0.92863	0.909202	0.921999	0.473023	0.527023	0.0252619	0.953509	0.070826	0.959998
CDK16	0.244327	0.81393	0.344346	0.584096	0.355555	0.680066	0.356332	0.58728	0.503194	0.629386	0.396262	0.497195	0.355805	0.588761	0.587335	0.602651	0.588964	0.877639	0.220025	0.57273	0.411511	0.353991	0.666033	0.648188	0.339483	0.261556	0.107735	0.893638	0.019195	0.0566543	0.115519	0.979235	0.039492	0.960554	0.367433	0.825299	0.142811	0.740567
CDK19	0.312929	0.925343	0.832666	0.0354214	0.7292	0.078235	0.844869	0.7659	0.149933	0.695461	0.705235	0.850147	0.719692	0.533422	0.0793953	0.357757	0.925867	0.893355	0.592418	0.11895	0.0883382	0.171178	0.0875127	0.870817	0.933114	0.5454	0.569886	0.4146	0.0218706	0.964344	0.986273	0.147278	0.671966	0.32808	0.468295	0.768332	0.154862	0.690878
CDK20	0.780749	0.722778	0.263968	0.194222	0.131989	0.581624	0.663831	0.781141	0.915999	0.718488	0.0875286	0.844062	0.724161	0.306837	0.153181	0.883511	0.886361	0.130046	0.267173	0.688571	0.371746	0.306897	0.669	0.776166	0.278391	0.149062	0.113959	0.903936	0.205852	0.16845	0.0538623	0.918916	0.234032	0.766015	0.845184	0.117734	0.705711	0.258367
CDK2AP1	0.0785183	0.374047	0.955997	0.594632	0.868831	0.842062	0.14926	0.082423	0.0657895	0.15103	0.950706	0.0298564	0.0613293	0.981268	0.852715	0.24714	0.113985	0.889772	0.541298	0.276068	0.868054	0.388987	0.0252619	0.819366	0.9695	0.913501	0.876796	0.0820595	0.0225105	0.994881	0.994765	0.0178571	0.956151	0.0438954	0.679661	0.434736	0.743719	0.148234
CDK5	0.957618	0.461194	0.044098	0.768831	0.104227	0.492811	0.846164	0.705194	0.778413	0.625906	0.213291	0.814681	0.66074	0.16925	0.420177	0.930141	0.73926	0.352316	0.0679591	0.819395	0.739087	0.173264	0.645314	0.759433	0.529758	0.730755	0.241419	0.621098	0.0589809	0.0867846	0.0972545	0.956026	0.388152	0.611894	0.63062	0.280384	0.746547	0.263743
CDK5RAP1	0.547101	0.527508	0.244375	0.767592	0.35577	0.46574	0.519408	0.704374	0.855215	0.548246	0.189312	0.746696	0.501949	0.262432	0.534848	0.776953	0.528561	0.424291	0.588835	0.243686	0.435992	0.891165	0.296607	0.142625	0.484518	0.0951945	0.953822	0.131762	0.90705	0.275826	0.109353	0.197766	0.399323	0.600723	0.265968	0.624455	0.877491	0.172476
CDK5RAP2	0.368659	0.858982	0.136013	0.621997	0.213635	0.566556	0.493588	0.788912	0.815789	0.866371	0.0816648	0.511743	0.900637	0.128744	0.418465	0.769829	0.776262	0.24075	0.672121	0.0850136	0.565433	0.884676	0.018958	0.34625	0.954065	0.901556	0.915561	0.0710755	0.0625872	0.954572	0.972778	0.102257	0.867387	0.13266	0.604941	0.375406	0.772226	0.195745
CDK5RAP3	0.208715	0.83381	0.146596	0.829567	0.326497	0.248392	0.852856	0.585381	0.227689	0.731312	0.557971	0.87525	0.723781	0.178758	0.216602	0.46397	0.864082	0.73369	0.393161	0.239713	0.414101	0.502364	0.126727	0.497543	0.900946	0.84238	0.966362	0.0452174	0.328874	0.991101	0.992787	0.00750349	0.936915	0.0631315	0.887086	0.123667	0.77014	0.129369
CDK6	0.149266	0.142258	0.0973017	0.977736	0.799404	0.950175	0.161781	0.0250853	0.370376	0.121901	0.877622	0.22031	0.0408862	0.839403	0.937815	0.812616	0.572471	0.920297	0.0126074	0.608523	0.977894	0.707055	0.0145082	0.0534903	0.99759	0.999085	0.998993	0.000686499	0.0725337	0.968939	0.964984	0.0880642	0.998424	0.00162232	0.0495967	0.0930286	0.978771	0.234634
CDK8	0.390828	0.883295	0.734029	0.0612605	0.736022	0.27257	0.346185	0.734208	0.823608	0.136871	0.625381	0.848246	0.219835	0.763145	0.174289	0.919434	0.738008	0.807608	0.158586	0.454989	0.290834	0.73533	0.583017	0.0949291	0.647724	0.565629	0.706178	0.296934	0.947825	0.311889	0.769951	0.0750349	0.444887	0.555159	0.340039	0.335496	0.695838	0.583387
CDK9	0.277365	0.8043	0.177679	0.771596	0.0510772	0.723285	0.815811	0.796036	0.121663	0.945795	0.207237	0.111439	0.81972	0.364172	0.782638	0.453694	0.857692	0.165235	0.61038	0.259056	0.617763	0.513813	0.337397	0.45045	0.707565	0.591579	0.796018	0.21524	0.683225	0.700209	0.353246	0.309737	0.278252	0.721795	0.179197	0.412673	0.553305	0.831788
CDKAL1	0.945795	0.739035	0.615799	0.0293669	0.690169	0.0234446	0.904279	0.961314	0.758867	0.415332	0.360126	0.922411	0.729676	0.576115	0.0398403	0.861491	0.864341	0.452442	0.323993	0.719572	0.0882086	0.542505	0.0782423	0.68856	0.89543	0.911762	0.873455	0.0837529	0.646812	0.599988	0.901466	0.156003	0.586632	0.413414	0.357097	0.275192	0.660239	0.683879
CDKL2	0.160755	0.531083	0.960955	0.120757	0.755408	0.0362247	0.956651	0.653901	0.0393783	0.52541	0.929252	0.393458	0.969858	0.0725492	0.266711	0.233323	0.17754	0.234273	0.95786	0.127197	0.179267	0.12325	0.987763	0.917401	0.00662835	0.0352403	0.0201831	0.98357	0.830095	0.0563634	0.0533969	0.918625	0.0251692	0.974877	0.380875	0.689905	0.334291	0.583156
CDKL3	0.183305	0.897025	0.260536	0.503528	0.460386	0.120159	0.857649	0.796382	0.138873	0.934926	0.231979	0.233907	0.636208	0.721879	0.454787	0.594232	0.759337	0.858987	0.21493	0.46764	0.409481	0.210902	0.851071	0.76963	0.166219	0.238398	0.441831	0.679405	0.413681	0.648441	0.423627	0.572185	0.287244	0.712802	0.636785	0.102345	0.954019	0.101187
CDKN1A	0.901316	0.627336	0.16681	0.262204	0.686413	0.171107	0.399162	0.884634	0.8873	0.147502	0.481407	0.624037	0.557098	0.421508	0.432538	0.113726	0.185743	0.0780623	0.972022	0.897327	0.0228833	0.152313	0.876147	0.109252	0.741541	0.853593	0.714737	0.174783	0.0643904	0.989239	0.967369	0.0440321	0.953231	0.0468156	0.501483	0.685826	0.703996	0.171595
CDKN1B	0.801011	0.822797	0.744136	0.0342773	0.347697	0.147835	0.814473	0.859851	0.574943	0.628003	0.345585	0.899686	0.856328	0.0996482	0.170486	0.820388	0.915936	0.346747	0.619878	0.0541859	0.334312	0.416103	0.0217391	0.503801	0.989061	0.757941	0.743249	0.204989	0.0627617	0.901873	0.954746	0.231038	0.65667	0.343376	0.559516	0.369565	0.632938	0.370446
CDKN1C	0.753003	0.104262	0.367658	0.816076	0.748068	0.98804	0.00272009	0.146539	0.801583	0.159611	0.608028	0.797281	0.00190168	0.110488	0.99401	0.32218	0.00276327	0.0329433	0.403653	0.992099	0.972411	0.931677	0.857421	0.316817	0.0268379	0.059405	0.640046	0.746224	0.0604351	0.97557	0.968299	0.0803862	0.797395	0.202651	0.766293	0.130203	0.66353	0.439557
CDKN2AIP	0.126383	0.913043	0.719108	0.154319	0.206166	0.48858	0.535555	0.832607	0.53833	0.748474	0.265589	0.269849	0.846439	0.563754	0.272131	0.831354	0.783861	0.197919	0.335219	0.462847	0.625577	0.308102	0.12719	0.761287	0.890609	0.341098	0.94476	0.105584	0.55014	0.573581	0.530014	0.438867	0.928386	0.0716603	0.0946046	0.85566	0.760406	0.388431
CDKN2AIPNL	0.529129	0.567267	0.12376	0.872712	0.170027	0.798497	0.333017	0.689046	0.177441	0.879577	0.361032	0.855948	0.215746	0.224208	0.711895	0.94141	0.77488	0.285825	0.133025	0.286387	0.869349	0.363539	0.409521	0.514601	0.722536	0.557666	0.736613	0.274233	0.945556	0.765996	0.847196	0.0596208	0.874432	0.125614	0.360017	0.485492	0.549921	0.574256
CDO1	0.14836	0.729262	0.710669	0.643974	0.328785	0.630068	0.69168	0.294504	0.203661	0.682876	0.638635	0.0416469	0.822098	0.902349	0.512028	0.2031	0.85644	0.777903	0.155865	0.555675	0.843616	0.118615	0.900575	0.806202	0.168861	0.903478	0.756064	0.129016	0.13134	0.65449	0.890298	0.713471	0.839993	0.160054	0.0461203	0.466626	0.732734	0.911699
CDON	0.847111	0.390446	0.107218	0.807876	0.584215	0.698718	0.526575	0.169639	0.644308	0.240418	0.639683	0.533042	0.196729	0.672911	0.67196	0.879021	0.357195	0.764216	0.0238763	0.987047	0.237166	0.993372	0.50788	0.23825	0.00940947	0.0216934	0.00704805	0.99524	0.269544	0.790426	0.473302	0.540368	0.0896913	0.910355	0.88463	0.945444	0.0665616	0.0781033
CDPF1	0.420147	0.370376	0.26578	0.870233	0.407539	0.75938	0.43081	0.281162	0.559544	0.35083	0.59406	0.172197	0.283066	0.808501	0.754588	0.265187	0.520142	0.68244	0.349855	0.496395	0.828203	0.924307	0.135255	0.195235	0.517243	0.167826	0.585675	0.641556	0.181305	0.200151	0.339286	0.84551	0.795912	0.204135	0.438213	0.381524	0.760128	0.335682
CDR2	0.340389	0.123045	0.952374	0.218917	0.373257	0.899745	0.128665	0.33388	0.882294	0.118469	0.563072	0.611296	0.214225	0.344205	0.819055	0.639955	0.109969	0.386814	0.223306	0.925694	0.829066	0.185547	0.829053	0.727821	0.245527	0.127551	0.281876	0.822105	0.265181	0.0642741	0.0791647	0.926128	0.189812	0.810235	0.121072	0.83698	0.238945	0.846621
CDS1	0.556016	0.736985	0.193793	0.570128	0.122059	0.348646	0.815077	0.847027	0.944937	0.478452	0.104453	0.838737	0.887135	0.0472568	0.590187	0.845818	0.902293	0.0585035	0.348603	0.101809	0.943051	0.0860295	0.959581	0.985399	0.0106146	0.232128	0.0193135	0.975606	0.025826	0.00482783	0.00442066	0.997441	0.0104292	0.989617	0.536108	0.975433	0.0146936	0.891675
CDS2	0.541142	0.918621	0.0582094	0.53032	0.368594	0.451017	0.729848	0.429299	0.666047	0.818507	0.153318	0.622136	0.451079	0.223162	0.737378	0.711584	0.687319	0.111394	0.797375	0.161262	0.413497	0.80115	0.953045	0.0284602	0.131269	0.219222	0.0432037	0.953135	0.160831	0.096382	0.113309	0.917578	0.0358302	0.964216	0.678502	0.628673	0.220543	0.430843
CDT1	0.843392	0.0839531	0.961003	0.0503432	0.818574	0.628988	0.332412	0.155606	0.496043	0.108886	0.856789	0.546449	0.526861	0.884568	0.0880479	0.974612	0.915764	0.962955	0.0488321	0.00967143	0.847804	0.721378	0.016455	0.565171	0.979003	0.971579	0.980641	0.0188101	0.998255	0.949686	0.907573	0.00197766	0.994206	0.00584036	0.184528	0.123714	0.941967	0.496663
CDV3	0.774933	0.541238	0.503862	0.207666	0.744441	0.406243	0.504728	0.305211	0.744565	0.491848	0.32008	0.557193	0.395835	0.8414	0.170771	0.646475	0.18475	0.707526	0.576141	0.741117	0.198437	0.372254	0.374432	0.525864	0.741587	0.869565	0.833272	0.115606	0.919381	0.917578	0.967252	0.0267566	0.820525	0.179522	0.276166	0.409521	0.640308	0.660286
CDYL	0.342773	0.781846	0.804586	0.108934	0.750874	0.163378	0.632702	0.673676	0.615084	0.220109	0.682304	0.802986	0.624323	0.512028	0.142721	0.446872	0.514701	0.532879	0.720651	0.587453	0.118561	0.744136	0.137109	0.145175	0.918652	0.380824	0.0832952	0.906224	0.0941717	0.951547	0.878723	0.182701	0.513952	0.486094	0.30407	0.710114	0.577918	0.412348
CEBPA	0.331808	0.183734	0.876907	0.58853	0.503735	0.283839	0.82151	0.363024	0.0661232	0.496186	0.898837	0.495579	0.329086	0.428544	0.740515	0.0876473	0.255559	0.468848	0.897716	0.824792	0.0832866	0.908501	0.0697599	0.244507	0.77306	0.639085	0.836064	0.175149	0.509365	0.441659	0.542229	0.584749	0.410726	0.58932	0.241865	0.52707	0.811023	0.359692
CEBPB	0.425677	0.168383	0.911423	0.299342	0.972108	0.73274	0.0610509	0.0535815	0.339579	0.112271	0.889779	0.934202	0.349054	0.297804	0.200913	0.0453348	0.0280212	0.727257	0.984198	0.898061	0.0132982	0.935663	0.166868	0.0799574	0.670854	0.775149	0.64	0.252632	0.182992	0.90292	0.196021	0.618485	0.762353	0.237694	0.46556	0.211875	0.914851	0.181886
CEBPG	0.172864	0.759344	0.956665	0.0584477	0.718535	0.467467	0.444886	0.324986	0.539569	0.279653	0.674008	0.255681	0.425882	0.841875	0.415328	0.747248	0.409395	0.945339	0.0780191	0.843487	0.348258	0.381153	0.0757857	0.526282	0.956058	0.728238	0.86508	0.137025	0.288448	0.78775	0.809388	0.252676	0.882358	0.117688	0.748494	0.295865	0.719616	0.171688
CEBPZ	0.315837	0.570271	0.936976	0.092725	0.578731	0.517637	0.274902	0.675705	0.705664	0.469251	0.368421	0.840639	0.452791	0.433108	0.245317	0.87915	0.664177	0.867968	0.105263	0.270023	0.764863	0.486141	0.234263	0.404932	0.848614	0.463707	0.635515	0.39762	0.567415	0.564565	0.349988	0.554502	0.767822	0.232224	0.454111	0.230416	0.670344	0.63354
CECR5	0.625238	0.140113	0.721491	0.618659	0.3249	0.58633	0.447606	0.662795	0.747569	0.528032	0.293097	0.588951	0.549681	0.443853	0.451935	0.443979	0.752515	0.694961	0.284012	0.331376	0.756833	0.482201	0.63456	0.222212	0.585149	0.0924027	0.893043	0.272174	0.0465914	0.893032	0.921475	0.835098	0.252202	0.747845	0.311811	0.896032	0.100399	0.766803
CECR6	0.689121	0.387204	0.701897	0.248188	0.583783	0.168343	0.681016	0.798109	0.649218	0.605263	0.312309	0.880194	0.892555	0.23676	0.0596178	0.850352	0.916886	0.504857	0.338932	0.314451	0.176892	0.00857514	0.861685	0.841383	0.961574	0.826041	0.970343	0.0424256	0.0772452	0.923104	0.952362	0.16467	0.656253	0.343793	0.570131	0.872949	0.214935	0.266015
CELF2	0.930254	0.974971	0.505244	0.0057685	0.929666	0.0243081	0.800268	0.893053	0.704662	0.350591	0.470681	0.932585	0.283541	0.956832	0.0136921	0.833556	0.917663	0.952075	0.828591	0.869522	0.000518112	0.207055	0.526189	0.833874	0.466951	0.677162	0.204119	0.70897	0.114065	0.978478	0.921242	0.0762564	0.748215	0.251831	0.663345	0.360109	0.347084	0.52364
CELF3	0.597635	0.979929	0.0360889	0.0806636	0.0616554	0.101507	0.955788	0.944519	0.931875	0.900553	0.0404272	0.959779	0.948845	0.0819625	0.0318532	0.984241	0.963905	0.587064	0.0185657	0.820345	0.225077	0.0601187	0.886252	0.749328	0.499351	0.73524	0.41643	0.409931	0.271638	0.825035	0.637971	0.317764	0.93761	0.0624363	0.352415	0.915732	0.0819968	0.746779
CELF4	0.109697	0.986556	0.0156846	0.851259	0.0163637	0.70731	0.964639	0.838565	0.938167	0.986747	0.01168	0.969668	0.992488	0.00304269	0.354759	0.963559	0.995726	0.188981	0.00177022	0.912137	0.944217	0.0290628	0.967507	0.83596	0.186799	0.487414	0.0750572	0.907002	0.859702	0.0846324	0.0264658	0.923685	0.0406044	0.959442	0.874571	0.481784	0.376379	0.111616
CELSR2	0.333095	0.893211	0.460002	0.121043	0.260049	0.546695	0.622253	0.611848	0.880482	0.864226	0.0653127	0.631834	0.702101	0.335457	0.355044	0.348344	0.88282	0.258711	0.737749	0.274556	0.217003	0.109113	0.429823	0.865811	0.781728	0.784897	0.387323	0.38659	0.00802699	0.974523	0.982957	0.862669	0.811625	0.188421	0.56823	0.196347	0.762399	0.430101
CELSR3	0.144546	0.950229	0.111175	0.605597	0.12888	0.469539	0.845646	0.642805	0.427727	0.874905	0.181827	0.518779	0.753922	0.391271	0.329657	0.894737	0.961185	0.888088	0.0329433	0.0813868	0.912871	0.0265597	0.829239	0.854825	0.851117	0.565858	0.412769	0.535332	0.169614	0.934097	0.905537	0.123022	0.735839	0.264207	0.504264	0.483869	0.75044	0.225178
CEND1	0.27951	0.0802822	0.734554	0.904939	0.936272	0.849704	0.149519	0.037045	0.0577803	0.0527269	0.97397	0.24893	0.442712	0.693163	0.648284	0.0259056	0.0543586	0.911014	0.954104	0.136393	0.663831	0.0970149	0.96125	0.92885	0.0322611	0.354279	0.0211442	0.97135	0.0257096	0.0168683	0.0154723	0.991857	0.0545101	0.945536	0.668768	0.605219	0.231575	0.448688
CENPB	0.514874	0.517496	0.155559	0.8627	0.427961	0.738612	0.539571	0.211994	0.37767	0.413043	0.679968	0.568223	0.195873	0.614719	0.699344	0.200639	0.228531	0.713829	0.746514	0.35141	0.555848	0.288217	0.139612	0.809632	0.859414	0.893776	0.873822	0.091167	0.0615403	0.981794	0.969928	0.0637506	0.838092	0.161954	0.130713	0.810142	0.463753	0.701863
CENPH	0.357504	0.733982	0.68135	0.233267	0.779025	0.7776	0.202237	0.170675	0.71005	0.482456	0.353881	0.454027	0.42959	0.845013	0.203575	0.928112	0.899788	0.961487	0.0279781	0.0775873	0.891844	0.844581	0.0171503	0.214008	0.980903	0.990526	0.993776	0.00590389	0.784609	0.935959	0.85819	0.092892	0.995736	0.00431074	0.0382868	0.67039	0.857097	0.821313
CENPJ	0.570461	0.733696	0.869375	0.0564931	0.730797	0.384353	0.26713	0.667415	0.208905	0.360698	0.821796	0.108206	0.723115	0.885614	0.286013	0.950045	0.780061	0.9652	0.052243	0.0752558	0.740944	0.486233	0.0408825	0.609345	0.96366	0.946499	0.974462	0.0277346	0.731096	0.718997	0.820265	0.196021	0.991657	0.00838973	0.414017	0.775888	0.161491	0.719199
CENPN	0.621472	0.0796148	0.951468	0.128194	0.195199	0.933509	0.460429	0.0815163	0.0366609	0.708524	0.905559	0.445945	0.215461	0.70657	0.676714	0.730193	0.824446	0.937136	0.0499978	0.110876	0.939597	0.591777	0.0191434	0.703764	0.97548	0.966682	0.98389	0.0179405	0.963995	0.975221	0.945265	0.0126803	0.936868	0.0631779	0.052795	0.652498	0.704366	0.867201
CENPO	0.595442	0.537233	0.618516	0.30368	0.577004	0.563361	0.566124	0.262683	0.216819	0.367515	0.814788	0.142246	0.833127	0.654274	0.435295	0.916411	0.721385	0.928932	0.186261	0.0503001	0.646561	0.714147	0.0710578	0.443404	0.90915	0.935149	0.938993	0.0480092	0.606212	0.244183	0.734528	0.615228	0.967044	0.0330027	0.716186	0.59377	0.483545	0.185408
CENPQ	0.758677	0.759535	0.548484	0.080759	0.799145	0.118173	0.544104	0.823194	0.666667	0.730502	0.213863	0.743273	0.714462	0.698583	0.0788248	0.886447	0.687751	0.677432	0.608652	0.0894176	0.210224	0.756003	0.0355984	0.244554	0.967461	0.97762	0.98778	0.0122654	0.0474058	0.975919	0.962308	0.109353	0.986048	0.0139983	0.0635024	0.710578	0.722212	0.795031
CENPT	0.449085	0.744232	0.166762	0.724638	0.483874	0.239972	0.869479	0.342861	0.28976	0.878289	0.248617	0.50832	0.824094	0.168394	0.539412	0.255602	0.9187	0.893873	0.22145	0.400933	0.367687	0.315797	0.542041	0.603968	0.565588	0.762563	0.872998	0.124805	0.921999	0.948813	0.915658	0.0327478	0.918467	0.0815797	0.193056	0.844303	0.445026	0.513813
CEP120	0.684926	0.821415	0.630482	0.0614035	0.401537	0.24416	0.762618	0.706101	0.911375	0.520309	0.141304	0.561662	0.780165	0.628411	0.128459	0.745089	0.82721	0.336384	0.461724	0.320539	0.387678	0.163994	0.648976	0.663067	0.652498	0.216934	0.536018	0.634416	0.237145	0.820382	0.0967892	0.843997	0.236998	0.763048	0.550199	0.569621	0.519422	0.325577
CEP135	0.130435	0.870662	0.77684	0.204996	0.521998	0.59829	0.21955	0.724062	0.650029	0.6711	0.264016	0.487211	0.785015	0.487021	0.236189	0.91585	0.701136	0.593066	0.279176	0.115453	0.728811	0.748308	0.273246	0.0736998	0.912997	0.875789	0.938261	0.0645309	0.620289	0.821952	0.844172	0.177583	0.817605	0.182442	0.162186	0.202651	0.432141	0.930889
CEP164	0.294956	0.139969	0.329805	0.933591	0.152584	0.808471	0.280946	0.763093	0.869804	0.463005	0.209811	0.466673	0.189883	0.157364	0.928877	0.633306	0.748802	0.532404	0.131385	0.802124	0.686153	0.304116	0.540187	0.593724	0.590711	0.546865	0.710343	0.299588	0.836145	0.262971	0.82108	0.176885	0.498795	0.501252	0.155697	0.462177	0.90317	0.307592
CEP170	0.0736079	0.989178	0.529748	0.0240751	0.335866	0.172186	0.869349	0.72553	0.0622616	0.963148	0.25	0.390701	0.929638	0.567652	0.0773034	0.820258	0.954061	0.860671	0.0936488	0.370968	0.252407	0.186474	0.546213	0.707657	0.680495	0.874783	0.736568	0.153638	0.784376	0.843416	0.820382	0.155596	0.939974	0.0600723	0.730648	0.298554	0.651293	0.23139
CEP250	0.435259	0.792096	0.268307	0.429539	0.472389	0.431976	0.775182	0.273261	0.585669	0.730978	0.256341	0.657222	0.55396	0.733099	0.145479	0.809766	0.743923	0.675964	0.574112	0.17292	0.174129	0.465236	0.774961	0.483221	0.228701	0.0470023	0.893135	0.364439	0.387215	0.346033	0.593474	0.71289	0.209697	0.790349	0.859924	0.0162696	0.962687	0.824557
CEP290	0.162376	0.783991	0.874714	0.174867	0.843357	0.421441	0.164457	0.565606	0.71353	0.2664	0.552107	0.888276	0.126462	0.591899	0.461348	0.742196	0.354907	0.426147	0.492379	0.465913	0.580329	0.787151	0.345694	0.132243	0.72402	0.636613	0.794279	0.206041	0.367497	0.757969	0.488541	0.440321	0.225781	0.774265	0.76226	0.594373	0.859507	0.0524242
CEP41	0.688501	0.897121	0.103642	0.196796	0.0577695	0.42442	0.936229	0.711325	0.325324	0.941266	0.106979	0.744794	0.929162	0.0857659	0.248455	0.569665	0.932516	0.227106	0.39791	0.483399	0.345106	0.707982	0.727264	0.0879299	0.497961	0.834554	0.94627	0.0654005	0.97685	0.178106	0.121568	0.0653792	0.825855	0.174191	0.579726	0.276027	0.664457	0.418003
CEP44	0.0917715	0.628385	0.939073	0.374905	0.670481	0.6441	0.238159	0.424809	0.525124	0.457094	0.529415	0.859085	0.528097	0.105353	0.650851	0.504253	0.448901	0.60943	0.555675	0.272009	0.636415	0.778761	0.0590062	0.442245	0.903819	0.605904	0.870023	0.154279	0.916531	0.804967	0.200675	0.110517	0.958376	0.0416705	0.455919	0.331	0.814592	0.286317
CEP57	0.291238	0.731693	0.91905	0.0748951	0.653296	0.26713	0.521307	0.668063	0.694746	0.592725	0.291095	0.28221	0.668061	0.889797	0.117714	0.892017	0.793316	0.761755	0.0457234	0.652433	0.832347	0.21461	0.113702	0.71716	0.944887	0.903158	0.952815	0.0483753	0.166007	0.96795	0.893439	0.0888785	0.943868	0.0561787	0.313294	0.71322	0.540234	0.433809
CEP63	0.194603	0.453232	0.84344	0.664903	0.556323	0.829412	0.153966	0.353396	0.241991	0.558352	0.700086	0.234382	0.192926	0.769231	0.8027	0.349424	0.197746	0.458314	0.601701	0.498683	0.808514	0.748215	0.088208	0.584546	0.811579	0.0868192	0.34389	0.822059	0.459109	0.494474	0.208353	0.774604	0.87814	0.121906	0.543571	0.549504	0.7878	0.153286
CEP68	0.0627384	0.347063	0.969489	0.530368	0.896162	0.426622	0.478131	0.105004	0.0410946	0.358076	0.942172	0.12437	0.413141	0.907768	0.468289	0.265921	0.352619	0.926039	0.393334	0.218557	0.766288	0.721424	0.240197	0.149022	0.860434	0.895286	0.907002	0.0767963	0.863192	0.850454	0.875582	0.0970219	0.837397	0.162649	0.583758	0.515203	0.68068	0.213729
CEP72	0.601116	0.523646	0.757437	0.182304	0.194551	0.862959	0.346963	0.38526	0.881579	0.259725	0.325372	0.4294	0.620899	0.572311	0.406104	0.969129	0.772074	0.844048	0.0427011	0.296749	0.784422	0.898211	0.000695281	0.972328	0.966673	0.445492	0.791854	0.252769	0.281875	0.611331	0.354584	0.738658	0.250904	0.749142	0.583156	0.870863	0.616112	0.0912209
CEP89	0.259916	0.664664	0.43955	0.750763	0.48953	0.373818	0.569535	0.623203	0.277889	0.615847	0.615656	0.41799	0.468575	0.41818	0.700485	0.483831	0.384655	0.794439	0.36501	0.701826	0.37412	0.38259	0.208909	0.423473	0.900111	0.364989	0.795286	0.271945	0.9505	0.615577	0.880293	0.0528153	0.86493	0.135116	0.0356911	0.939047	0.523269	0.744183
CEP95	0.25696	0.915475	0.140494	0.514445	0.607832	0.136264	0.809853	0.702863	0.393736	0.801964	0.296005	0.938956	0.768565	0.307692	0.0536275	0.936661	0.946678	0.895644	0.0314321	0.362549	0.624843	0.359646	0.30699	0.665755	0.729906	0.0911213	0.738627	0.589748	0.554967	0.311598	0.31154	0.740403	0.189395	0.810652	0.462408	0.433346	0.929916	0.0788449
CEP97	0.239321	0.87767	0.860364	0.0632151	0.506757	0.461422	0.519235	0.524977	0.240561	0.753957	0.513682	0.455263	0.888371	0.227251	0.303033	0.698588	0.718104	0.63119	0.281249	0.515738	0.470705	0.46468	0.193983	0.3723	0.893019	0.717666	0.857803	0.144256	0.918276	0.106096	0.235284	0.179444	0.87026	0.129786	0.404607	0.617039	0.599379	0.365254
CEPT1	0.709668	0.125763	0.760584	0.472159	0.537585	0.716636	0.291999	0.372221	0.767162	0.134249	0.697559	0.656746	0.101645	0.770087	0.68394	0.429429	0.299296	0.439057	0.459825	0.762705	0.623419	0.481274	0.407991	0.471123	0.643784	0.247735	0.741785	0.390572	0.796359	0.232725	0.0878315	0.840624	0.104014	0.896032	0.0903402	0.781913	0.523686	0.790071
CERK	0.099304	0.919193	0.670814	0.239464	0.208195	0.4584	0.901127	0.252623	0.226783	0.908133	0.23279	0.157364	0.753352	0.759247	0.393934	0.367169	0.9304	0.673719	0.251025	0.170675	0.760675	0.237462	0.140261	0.737879	0.917771	0.192449	0.313455	0.776979	0.0215798	0.0934155	0.0781177	0.977199	0.0771299	0.922916	0.0436173	0.661954	0.928757	0.481506
CERS2	0.385441	0.20204	0.228785	0.923341	0.279997	0.931955	0.143431	0.198567	0.525458	0.1004	0.858696	0.375012	0.089284	0.650185	0.902444	0.252278	0.0592375	0.193472	0.808039	0.775485	0.785027	0.904839	0.19162	0.306851	0.38259	0.754508	0.399268	0.406636	0.298104	0.901466	0.857608	0.147685	0.292482	0.707565	0.473162	0.555762	0.4587	0.472328
CERS4	0.982456	0.0779462	0.0214054	0.919622	0.105263	0.95609	0.0248694	0.916929	0.975543	0.161852	0.0904367	0.955786	0.145859	0.054293	0.872302	0.942533	0.127801	0.0929148	0.737533	0.537714	0.436812	0.563178	0.56378	0.440808	0.405952	0.403616	0.124989	0.862563	0.731619	0.30712	0.181422	0.777629	0.480115	0.519931	0.773941	0.45425	0.227589	0.39492
CETN2	0.651268	0.806302	0.0792334	0.701802	0.218428	0.752385	0.389146	0.620914	0.470967	0.685927	0.367325	0.0834839	0.631454	0.803176	0.703052	0.284401	0.259099	0.141747	0.817193	0.526402	0.628125	0.8939	0.197831	0.184111	0.553907	0.491579	0.75524	0.277117	0.553397	0.552117	0.693986	0.348069	0.797117	0.202929	0.770696	0.331974	0.512886	0.242839
CETN3	0.595633	0.63115	0.126526	0.812929	0.260524	0.623419	0.524114	0.618238	0.178061	0.935688	0.187119	0.346582	0.744509	0.407531	0.517353	0.845128	0.907474	0.695307	0.0600579	0.305859	0.886663	0.648419	0.193566	0.419162	0.78933	0.500458	0.827506	0.208238	0.116857	0.980572	0.957131	0.0525244	0.766432	0.233615	0.684203	0.326087	0.679197	0.237925
CFD	0.708476	0.36065	0.503814	0.461194	0.912569	0.358016	0.306291	0.181253	0.37972	0.373045	0.706998	0.435676	0.287344	0.657412	0.644385	0.256638	0.107638	0.104097	0.896464	0.92509	0.109451	0.668304	0.711551	0.0522388	0.759108	0.805721	0.572082	0.265995	0.385179	0.631224	0.480398	0.583585	0.423844	0.576203	0.59136	0.776027	0.0565959	0.878975
CFH	0.483219	0.173722	0.96434	0.0732265	0.974138	0.156859	0.144769	0.195026	0.0910088	0.0197845	0.982361	0.0706475	0.716554	0.964629	0.0859561	0.216139	0.0414922	0.97621	0.747507	0.854065	0.0376495	0.635858	0.152406	0.81881	0.525216	0.851625	0.942105	0.0661785	0.605921	0.536238	0.590158	0.377966	0.805414	0.194632	0.39937	0.656624	0.901873	0.0875591
CFL2	0.179539	0.843488	0.573036	0.3791	0.288718	0.519105	0.435344	0.792064	0.889064	0.550963	0.157132	0.747552	0.427879	0.722259	0.156509	0.354389	0.298735	0.345451	0.654419	0.74578	0.392816	0.528089	0.414295	0.290025	0.723046	0.583707	0.636613	0.345034	0.137157	0.811598	0.846673	0.75477	0.802818	0.197228	0.60559	0.247891	0.383934	0.706545
CFLAR	0.958953	0.516257	0.0888158	0.368564	0.765338	0.198092	0.375847	0.80247	0.833905	0.742229	0.12767	0.145193	0.314729	0.769706	0.799658	0.607573	0.481715	0.585337	0.221536	0.822892	0.566944	0.853388	0.258737	0.221239	0.542968	0.5346	0.899405	0.14	0.609353	0.554386	0.453641	0.438634	0.339529	0.660517	0.239733	0.684111	0.662603	0.440159
CFP	0.76988	0.350353	0.40923	0.481503	0.371702	0.541341	0.475713	0.635983	0.756341	0.331379	0.433877	0.724351	0.510792	0.274888	0.537796	0.599845	0.472605	0.449376	0.506066	0.3423	0.686326	0.0930286	0.624733	0.828868	0.725225	0.363158	0.250755	0.75849	0.966671	0.0618311	0.0316426	0.773906	0.818114	0.181932	0.541624	0.52109	0.91411	0.0703161
CGGBP1	0.29467	0.879815	0.434258	0.179205	0.368766	0.506843	0.570528	0.571607	0.211623	0.622521	0.682828	0.389465	0.843016	0.54854	0.18608	0.697034	0.756228	0.723673	0.169984	0.546781	0.615647	0.517521	0.501344	0.270974	0.659219	0.418078	0.926087	0.1227	0.858306	0.933981	0.96097	0.0390879	0.571382	0.428664	0.454621	0.453648	0.442199	0.599564
CGNL1	0.193745	0.350639	0.969251	0.103404	0.989638	0.0387721	0.111912	0.452917	0.512872	0.0570175	0.911566	0.735666	0.460112	0.962917	0.0179709	0.0857044	0.0176158	0.204482	0.995898	0.958637	0.00302232	0.967322	0.209511	0.698062	0.0621582	0.29222	0.896979	0.176659	0.280945	0.377152	0.412285	0.771929	0.188236	0.811811	0.703764	0.850885	0.134746	0.313896
CGRRF1	0.270547	0.755387	0.223398	0.789712	0.481067	0.77937	0.204525	0.473339	0.782275	0.388301	0.355835	0.316535	0.32823	0.584197	0.763621	0.663443	0.55913	0.294331	0.211822	0.735374	0.83252	0.885788	0.0780569	0.597339	0.559933	0.00983982	0.132357	0.948101	0.211377	0.0697999	0.0732899	0.930724	0.0456568	0.95439	0.358997	0.773524	0.369102	0.468851
CH25H	0.720538	0.193984	0.381341	0.73689	0.535383	0.911662	0.393118	0.0563015	0.654129	0.642162	0.281846	0.161738	0.388038	0.0415518	0.97737	0.0337205	0.080696	0.0402401	0.991106	0.384785	0.395622	0.942338	0.202188	0.0589135	0.668073	0.958398	0.333776	0.144714	0.794556	0.781992	0.271173	0.214751	0.542644	0.457402	0.0695281	0.077547	0.930843	0.912348
CHAC1	0.215723	0.10984	0.957761	0.396644	0.609041	0.821122	0.430163	0.106472	0.926344	0.0785183	0.568793	0.480841	0.537321	0.414947	0.596938	0.806701	0.749061	0.865723	0.0458961	0.938388	0.25163	0.581765	0.558682	0.15667	0.687448	0.223844	0.892265	0.199542	0.991101	0.00488599	0.215973	0.167229	0.343701	0.656346	0.906879	0.125707	0.963428	0.0238713
CHAF1B	0.404558	0.846539	0.865608	0.0472921	0.140193	0.444843	0.856051	0.604939	0.370423	0.811547	0.299151	0.433774	0.924123	0.166873	0.297043	0.933768	0.959976	0.965805	0.0100168	0.518242	0.788697	0.380365	0.0162696	0.829239	0.982618	0.994691	0.995469	0.00356979	0.969986	0.984702	0.982608	0.00471149	0.956661	0.0433856	0.195189	0.163298	0.923658	0.502179
CHCHD1	0.403509	0.683257	0.211003	0.777317	0.337162	0.81797	0.228358	0.490739	0.444699	0.697845	0.375667	0.15242	0.515071	0.752781	0.678711	0.804715	0.455939	0.462113	0.18013	0.469453	0.895039	0.633355	0.191156	0.242097	0.879067	0.128924	0.970801	0.0799085	0.885877	0.88355	0.884539	0.0734062	0.465653	0.534393	0.538194	0.239918	0.697182	0.478632
CHCHD10	0.414378	0.436213	0.418955	0.787185	0.552567	0.837917	0.122922	0.432322	0.468774	0.515589	0.528509	0.381858	0.595987	0.348388	0.69478	0.203748	0.437719	0.128017	0.526229	0.941281	0.480204	0.330769	0.9371	0.708028	0.0510337	0.19167	0.0148284	0.981281	0.0791647	0.00267566	0.000988832	0.997964	0.00250301	0.997543	0.225781	0.918374	0.0902475	0.815333
CHCHD3	0.760727	0.0758486	0.726545	0.642925	0.668494	0.731877	0.174086	0.404473	0.897216	0.0782323	0.667382	0.672055	0.216221	0.634782	0.560996	0.885929	0.323129	0.741505	0.12439	0.7428	0.676396	0.264902	0.201771	0.553861	0.917169	0.515606	0.887231	0.152632	0.404956	0.556712	0.679851	0.489414	0.768796	0.231251	0.377909	0.400714	0.669046	0.503384
CHCHD4	0.755435	0.292334	0.617658	0.335765	0.265274	0.404344	0.649238	0.753465	0.472588	0.802584	0.248379	0.352382	0.73462	0.36731	0.564324	0.719313	0.634299	0.114676	0.536246	0.611718	0.5726	0.229443	0.702049	0.265088	0.729396	0.766407	0.636659	0.258902	0.983655	0.0464751	0.0668916	0.112378	0.457773	0.542273	0.166172	0.386391	0.645453	0.81144
CHCHD6	0.630482	0.629815	0.482456	0.277841	0.534562	0.653556	0.351107	0.407884	0.509439	0.426916	0.566362	0.379196	0.685557	0.524294	0.438528	0.615863	0.721471	0.587324	0.248133	0.687967	0.475368	0.135534	0.892649	0.189812	0.557291	0.0650343	0.623112	0.744119	0.954979	0.0656119	0.0689274	0.330444	0.28386	0.716186	0.737601	0.440438	0.771484	0.104802
CHCHD7	0.955854	0.554872	0.0584001	0.5871	0.607918	0.611329	0.346272	0.395233	0.445795	0.193602	0.797769	0.806409	0.154036	0.487877	0.656746	0.467294	0.0933898	0.16381	0.932386	0.568499	0.120634	0.448271	0.605822	0.928154	0.101001	0.0185355	0.0458581	0.971533	0.592543	0.0308283	0.0757911	0.941019	0.0276722	0.972374	0.293872	0.354686	0.766664	0.518216
CHD4	0.448465	0.64631	0.699275	0.247378	0.389405	0.534562	0.690255	0.347999	0.440646	0.396787	0.644451	0.775506	0.492916	0.444613	0.293905	0.481154	0.542464	0.782868	0.338802	0.546911	0.493243	0.52795	0.231529	0.243719	0.888987	0.831625	0.718398	0.185675	0.87657	0.919905	0.947359	0.0465333	0.555391	0.444656	0.572263	0.550107	0.224669	0.641328
CHD6	0.209668	0.571177	0.888444	0.329615	0.653556	0.187211	0.780752	0.515479	0.193125	0.529796	0.760011	0.298089	0.545498	0.80831	0.315679	0.318725	0.85821	0.762661	0.584819	0.082423	0.513924	0.252897	0.735191	0.345508	0.572309	0.650526	0.68897	0.279039	0.393904	0.608597	0.377385	0.65356	0.155697	0.84435	0.517521	0.924353	0.160007	0.244785
CHD8	0.301154	0.766209	0.786995	0.154462	0.346358	0.39519	0.792496	0.428349	0.214769	0.691457	0.615322	0.695731	0.774841	0.21489	0.33869	0.700531	0.771599	0.868486	0.128406	0.551833	0.497906	0.445629	0.450264	0.585659	0.543942	0.547918	0.39968	0.556888	0.826315	0.818404	0.865752	0.127734	0.721378	0.278669	0.203856	0.602809	0.55502	0.692686
CHDH	0.0522502	0.67725	0.41557	0.951135	0.223047	0.893226	0.612366	0.103407	0.00958238	0.360078	0.9795	0.0533422	0.329562	0.87582	0.87059	0.0285825	0.0950304	0.198653	0.974785	0.31294	0.596347	0.774914	0.768193	0.593075	0.0916381	0.875744	0.259817	0.388467	0.682469	0.260528	0.60406	0.589635	0.131918	0.868128	0.737925	0.151108	0.829378	0.224159
CHEK1	0.974924	0.262729	0.282323	0.0818555	0.824489	0.833254	0.121411	0.151418	0.405082	0.118707	0.871663	0.461253	0.518969	0.759722	0.249406	0.971115	0.793964	0.936488	0.0360952	0.123613	0.816027	0.307963	0.027116	0.468434	0.990591	0.989245	0.990709	0.00805492	0.932585	0.170079	0.156003	0.145533	0.989803	0.0102438	0.0944656	0.433207	0.935385	0.306248
CHGA	0.542382	0.897264	0.0593059	0.642973	0.101939	0.351107	0.761755	0.909633	0.956283	0.680492	0.0590675	0.839023	0.755348	0.182466	0.239802	0.99443	0.983377	0.116834	0.0019861	0.854756	0.957299	0.0339297	0.95629	0.910633	0.143784	0.149428	0.0789474	0.930206	0.895184	0.0291415	0.0326315	0.935202	0.033049	0.966997	0.175767	0.730602	0.232687	0.859692
CHGB	0.731836	0.989273	0.00400458	0.793288	0.00777169	0.426147	0.986443	0.941583	0.970967	0.994851	0.00371854	0.309119	0.990016	0.0250071	0.293144	0.978498	0.997453	0.0925694	0.00695134	0.202107	0.917922	0.0387503	0.894827	0.943219	0.236952	0.0319908	0.0220595	0.982471	0.0632271	0.0131456	0.00232666	0.995056	0.00704552	0.993001	0.288171	0.950635	0.0562251	0.733383
CHIC2	0.28647	0.725639	0.648932	0.384916	0.544709	0.711498	0.273175	0.403998	0.215437	0.882437	0.304348	0.0816773	0.613578	0.864505	0.607588	0.591598	0.591166	0.589439	0.167782	0.640775	0.840594	0.550292	0.376472	0.419069	0.654538	0.769748	0.850938	0.137071	0.851152	0.959923	0.950907	0.0351908	0.908316	0.0917308	0.372254	0.611291	0.280059	0.729953
CHKA	0.0580187	0.741895	0.377908	0.93669	0.487975	0.756401	0.442036	0.215492	0.130482	0.701039	0.733457	0.076828	0.811353	0.490919	0.805933	0.0699883	0.498424	0.198351	0.506541	0.899098	0.877812	0.136924	0.505145	0.839158	0.665245	0.033135	0.613227	0.810801	0.99081	0.0443811	0.0668334	0.0664262	0.142672	0.857375	0.282933	0.413275	0.709604	0.558126
CHL1	0.000286041	0.99919	0.0731789	0.823799	0.00466301	0.681663	0.991408	0.901602	0.00877193	0.999619	0.0101068	0.0841495	0.990872	0.025958	0.700675	0.00224515	0.994214	0.00116575	0.9807	0.772894	0.767842	0.0851488	0.969964	0.897701	0.0376842	0.325538	0.0631579	0.929382	0.0615984	0.0387971	0.0750349	0.968241	0.0227125	0.977334	0.0816724	0.54918	0.711041	0.826458
CHM	0.260965	0.34835	0.843392	0.624666	0.738181	0.634472	0.484262	0.147489	0.137443	0.55697	0.805683	0.240183	0.490824	0.820481	0.426547	0.198826	0.471482	0.557748	0.414101	0.692069	0.787185	0.740938	0.294243	0.573051	0.427413	0.564119	0.323478	0.625446	0.634656	0.254595	0.685086	0.60691	0.146287	0.853759	0.666033	0.809354	0.290813	0.20636
CHMP1A	0.561642	0.312691	0.32623	0.801726	0.183066	0.759337	0.623548	0.389405	0.685164	0.441123	0.407752	0.15784	0.677665	0.626985	0.667586	0.0999957	0.751867	0.77393	0.451535	0.347524	0.828073	0.538519	0.516919	0.628349	0.353342	0.510023	0.47373	0.513227	0.831201	0.251803	0.224639	0.283213	0.754519	0.245527	0.0787058	0.762724	0.414434	0.870307
CHMP1B	0.771167	0.908276	0.0597349	0.266686	0.128362	0.677648	0.57355	0.763957	0.801392	0.741657	0.144069	0.216031	0.862508	0.439859	0.439099	0.80234	0.792626	0.630068	0.165451	0.707482	0.366564	0.766895	0.127422	0.418837	0.785204	0.804165	0.834005	0.138307	0.895009	0.831608	0.805258	0.099872	0.580004	0.420043	0.514323	0.738667	0.525447	0.234588
CHMP2A	0.468869	0.681255	0.0847159	0.893879	0.322266	0.590993	0.664393	0.386296	0.634868	0.477117	0.420147	0.25416	0.738328	0.585813	0.460968	0.264842	0.532447	0.295799	0.731186	0.473857	0.46479	0.81918	0.160888	0.555993	0.517521	0.506819	0.373135	0.601144	0.204979	0.802873	0.487029	0.72208	0.18856	0.811486	0.464819	0.550709	0.418328	0.52605
CHMP2B	0.0358028	0.85307	0.614607	0.908944	0.301282	0.838608	0.416303	0.241009	0.185069	0.79815	0.525648	0.160787	0.592374	0.573167	0.764001	0.173438	0.51604	0.542377	0.717672	0.315185	0.620483	0.30254	0.859785	0.301567	0.269491	0.490984	0.210618	0.764027	0.437122	0.782631	0.546999	0.309795	0.375637	0.624409	0.555252	0.220265	0.740289	0.43177
CHMP4B	0.634106	0.572893	0.158944	0.781846	0.295497	0.745261	0.611588	0.255818	0.762443	0.648741	0.210431	0.217553	0.197585	0.872777	0.675763	0.187211	0.278874	0.291006	0.83537	0.401537	0.560857	0.577084	0.688421	0.385696	0.2967	0.165126	0.190938	0.853776	0.143206	0.163099	0.837308	0.847429	0.0334199	0.966626	0.435478	0.406276	0.412812	0.689673
CHMP5	0.435212	0.689312	0.557637	0.330997	0.41626	0.613488	0.295151	0.701999	0.460288	0.431922	0.600686	0.312256	0.629932	0.687173	0.395455	0.703683	0.663961	0.609646	0.147058	0.699711	0.726998	0.674608	0.52503	0.246037	0.493233	0.58627	0.496568	0.451121	0.748313	0.159435	0.41845	0.77507	0.236813	0.763234	0.346899	0.52744	0.383424	0.713451
CHMP7	0.139159	0.815932	0.230597	0.849685	0.329865	0.538448	0.638703	0.487932	0.400029	0.491657	0.601783	0.622231	0.485595	0.432062	0.499477	0.403566	0.673891	0.434135	0.50218	0.566556	0.460084	0.180495	0.649903	0.629971	0.639334	0.305767	0.794188	0.292952	0.507969	0.691484	0.836959	0.21289	0.676926	0.32312	0.251043	0.654167	0.237369	0.836887
CHN1	0.000476735	0.915141	0.915141	0.990227	0.731057	0.966754	0.0975346	0.0233582	0.252908	0.0735603	0.93278	0.0748312	0.122659	0.727394	0.9497	0.0295756	0.0364406	0.946591	0.715902	0.0624757	0.982341	0.441735	0.888477	0.910309	0.029619	0.835835	0.00695652	0.986362	0.322243	0.585621	0.708527	0.549151	0.0197923	0.980254	0.40711	0.55298	0.408037	0.601928
CHN2	0.195414	0.996281	0.00362319	0.660564	0.000906697	0.443375	0.994042	0.99443	0.97664	0.997902	0.00195461	0.97157	0.95997	0.011315	0.361415	0.933509	0.997668	0.00617417	0.0110962	0.985579	0.446397	0.911468	0.166728	0.969408	0.035413	0.944622	0.00540046	0.983661	0.00162866	0.0175663	0.00180316	0.999477	0.000139056	0.999907	0.619125	0.934458	0.0565032	0.517428
CHORDC1	0.20409	0.815313	0.511918	0.479691	0.510125	0.778507	0.18488	0.481283	0.171339	0.829805	0.487462	0.613008	0.857089	0.0488733	0.834839	0.871379	0.235827	0.0971892	0.421614	0.889728	0.56444	0.494716	0.670854	0.248911	0.486419	0.181007	0.40865	0.729748	0.873604	0.235458	0.347371	0.178048	0.207611	0.792435	0.0813479	0.772133	0.571707	0.794011
CHPT1	0.130292	0.628623	0.957666	0.126096	0.885627	0.345106	0.466603	0.163551	0.139302	0.176201	0.913902	0.382619	0.326234	0.906057	0.189693	0.12439	0.0985709	0.759035	0.937438	0.465826	0.0814732	0.809725	0.252294	0.622694	0.341151	0.321739	0.0734096	0.918124	0.0992322	0.185726	0.159144	0.912168	0.0200705	0.979976	0.54714	0.179012	0.839251	0.352137
CHRAC1	0.926011	0.069222	0.117611	0.888396	0.285912	0.880532	0.327577	0.21601	0.677441	0.177536	0.694317	0.268327	0.0811068	0.355044	0.955881	0.628427	0.270239	0.61759	0.460256	0.239886	0.8453	0.853852	0.0664225	0.162742	0.920367	0.676705	0.856384	0.151716	0.915891	0.907515	0.746975	0.0687529	0.959859	0.0401873	0.699638	0.205247	0.566423	0.468342
CHRD	0.315789	0.864083	0.464579	0.180492	0.202711	0.285739	0.899098	0.529856	0.053442	0.951135	0.39364	0.427879	0.758676	0.31121	0.513454	0.122706	0.972713	0.910755	0.300894	0.205259	0.243945	0.206035	0.205386	0.922824	0.623111	0.748238	0.340275	0.478078	0.0100047	0.942648	0.960854	0.924442	0.268981	0.731065	0.0790303	0.160332	0.957773	0.467739
CHRDL1	0.0923436	0.0382342	0.991752	0.155225	0.948793	0.175424	0.222875	0.33863	0.0389016	0.0158276	0.989512	0.217933	0.378815	0.950271	0.115242	0.0723198	0.250896	0.927507	0.308104	0.925824	0.501058	0.94308	0.152545	0.161398	0.4047	0.507048	0.753181	0.273867	0.674616	0.548802	0.359295	0.427757	0.804209	0.195838	0.791508	0.0470474	0.970798	0.0632706
CHRNA3	0.25081	0.0764683	0.987653	0.0633581	0.683649	0.107551	0.941712	0.224299	0.846348	0.0680778	0.782323	0.980127	0.229723	0.941523	0.00874774	0.977505	0.117612	0.445879	0.0349294	0.996244	0.0168387	0.000278113	0.898072	0.992445	0.993279	0.963341	0.977254	0.0224714	0.814216	0.933399	0.977722	0.0322825	0.841429	0.158617	0.649578	0.915778	0.0496431	0.69009
CHRNA6	0.14488	0.445032	0.129863	0.9621	0.800915	0.348128	0.477441	0.315228	0.629052	0.820891	0.165236	0.419321	0.208805	0.1586	0.930208	0.210829	0.271879	0.120634	0.647165	0.913562	0.591598	0.0374988	0.697877	0.913322	0.810049	0.0783524	0.59103	0.739268	0.246045	0.634481	0.545835	0.727082	0.539909	0.460137	0.255724	0.170529	0.252202	0.942802
CHST10	0.13811	0.898789	0.187119	0.747378	0.389059	0.392297	0.84448	0.271016	0.0915332	0.905606	0.480788	0.193496	0.83579	0.659504	0.309119	0.161953	0.829973	0.804154	0.540046	0.189413	0.583481	0.0609994	0.830212	0.84486	0.536711	0.122654	0.0919908	0.923066	0.826605	0.124302	0.0961494	0.854525	0.22935	0.770696	0.100074	0.886762	0.186753	0.859553
CHST14	0.609268	0.222683	0.61065	0.639159	0.205129	0.902552	0.333405	0.214067	0.507818	0.327469	0.65184	0.138728	0.445945	0.73462	0.765618	0.304434	0.259963	0.758991	0.655628	0.217694	0.701438	0.733197	0.189441	0.558914	0.615788	0.654005	0.620732	0.323432	0.308806	0.522627	0.615868	0.674325	0.471076	0.52897	0.61982	0.383656	0.314545	0.600399
CHST2	0.445748	0.614798	0.365179	0.662042	0.579293	0.364837	0.671905	0.389059	0.526316	0.341629	0.627479	0.553295	0.313112	0.745365	0.383094	0.0730538	0.232632	0.670783	0.721601	0.875998	0.366305	0.746222	0.690553	0.346065	0.204459	0.88778	0.107277	0.744989	0.0521754	0.308225	0.710621	0.919381	0.124455	0.875591	0.167563	0.938166	0.0612311	0.880504
CHST7	0.319127	0.510107	0.739083	0.5625	0.891801	0.380813	0.648288	0.081689	0.297864	0.190027	0.856503	0.190073	0.371969	0.940192	0.182086	0.135573	0.251198	0.442295	0.895859	0.616813	0.132464	0.0771762	0.613933	0.976175	0.239687	0.42238	0.500366	0.535927	0.165019	0.849	0.810319	0.556247	0.497358	0.502688	0.842496	0.950589	0.0506165	0.138825
CHST8	0.165666	0.718345	0.123331	0.931922	0.00768533	0.974094	0.721428	0.585812	0.968011	0.971253	0.0140637	0.160692	0.741276	0.0382238	0.966721	0.310565	0.732784	0.0194724	0.571046	0.711066	0.957342	0.724669	0.833086	0.150505	0.188282	0.288055	0.093913	0.903204	0.129595	0.00884132	0.0112843	0.988076	0.0410216	0.959025	0.943126	0.0476036	0.146148	0.829146
CHSY1	0.150124	0.22173	0.966676	0.239083	0.890376	0.848495	0.0721471	0.140927	0.112223	0.159802	0.929539	0.0550537	0.293049	0.955025	0.578397	0.175338	0.214844	0.881007	0.486248	0.639307	0.640128	0.819366	0.264346	0.0845462	0.851302	0.938124	0.958307	0.0378947	0.16624	0.961901	0.984295	0.032457	0.972745	0.0273014	0.22402	0.553305	0.634467	0.624687
CHTF8	0.859172	0.117086	0.49304	0.559878	0.224429	0.718104	0.638142	0.364233	0.616609	0.600734	0.337958	0.674717	0.702387	0.214415	0.478368	0.652562	0.744786	0.775096	0.259747	0.427227	0.454557	0.701678	0.165152	0.399091	0.793548	0.2973	0.861465	0.215927	0.922638	0.230514	0.901349	0.0761401	0.897933	0.102114	0.204042	0.666404	0.467136	0.714054
CHTOP	0.746186	0.51435	0.380149	0.373331	0.36609	0.466085	0.583394	0.62018	0.871568	0.352689	0.267687	0.702196	0.329371	0.596843	0.393648	0.645654	0.566901	0.496265	0.496265	0.552178	0.325331	0.393854	0.346853	0.513998	0.760082	0.414188	0.917574	0.13405	0.112843	0.851908	0.94701	0.17956	0.58246	0.417586	0.664365	0.314128	0.54371	0.380504
CHURC1	0.128003	0.845013	0.17296	0.869994	0.447822	0.774837	0.277276	0.383792	0.445891	0.883295	0.165809	0.694875	0.212038	0.454312	0.701246	0.252752	0.555762	0.097621	0.778723	0.341177	0.802858	0.755956	0.309307	0.580514	0.383795	0.619588	0.856201	0.162059	0.878025	0.133376	0.158911	0.561482	0.419023	0.581023	0.79721	0.183971	0.602994	0.301057
CIAO1	0.24037	0.610174	0.677107	0.664664	0.281033	0.408661	0.825482	0.429601	0.94036	0.238987	0.19427	0.68974	0.300656	0.402111	0.639821	0.49687	0.430206	0.408747	0.732827	0.251112	0.44562	0.324557	0.324696	0.665523	0.744415	0.437162	0.385767	0.623021	0.193869	0.233539	0.65769	0.816892	0.228609	0.771438	0.255956	0.845508	0.227403	0.667007
CIAPIN1	0.375524	0.159897	0.521834	0.876001	0.330124	0.842926	0.455119	0.186434	0.540379	0.373379	0.586575	0.340401	0.550062	0.455168	0.679947	0.412547	0.68257	0.646129	0.261345	0.301973	0.880057	0.562575	0.733429	0.0846389	0.662001	0.179634	0.819405	0.321556	0.944509	0.0902745	0.164553	0.160074	0.799759	0.200287	0.212478	0.478493	0.769259	0.521276
CIB1	0.603881	0.202756	0.492992	0.749857	0.565606	0.84897	0.130305	0.357843	0.442649	0.0943459	0.883534	0.059903	0.126652	0.910526	0.90967	0.145762	0.14559	0.165451	0.891585	0.661111	0.505375	0.873273	0.163669	0.488644	0.416891	0.355469	0.823021	0.244027	0.0670079	0.821603	0.910133	0.827885	0.608788	0.391258	0.312969	0.222583	0.803467	0.61347
CIB2	0.216772	0.979786	0.124285	0.0656941	0.277233	0.275765	0.807996	0.711023	0.555969	0.764016	0.243183	0.18684	0.947894	0.308453	0.254826	0.460645	0.834938	0.681275	0.335132	0.442166	0.410949	0.126958	0.90915	0.875591	0.102855	0.0699771	0.0665904	0.94865	0.790426	0.0643904	0.153676	0.879362	0.132799	0.867248	0.0536294	0.687958	0.774358	0.80597
CIC	0.34959	0.663186	0.812977	0.196653	0.262812	0.438582	0.757394	0.564915	0.672864	0.661613	0.257723	0.89826	0.642008	0.314538	0.130931	0.520573	0.833168	0.9285	0.581927	0.0689953	0.141661	0.682256	0.497821	0.504867	0.33049	0.723066	0.173455	0.733913	0.152455	0.30392	0.718881	0.833004	0.316677	0.683369	0.637202	0.401316	0.503384	0.366738
CIR1	0.150934	0.858791	0.423198	0.581188	0.716938	0.286214	0.518199	0.534562	0.139445	0.773503	0.645357	0.58724	0.472758	0.598935	0.364648	0.596218	0.497215	0.606191	0.465265	0.400069	0.547472	0.714517	0.757069	0.182859	0.254751	0.63254	0.841831	0.171442	0.134016	0.918334	0.85598	0.205677	0.344581	0.655465	0.195096	0.686428	0.579169	0.608742
CIR1	0.150934	0.858791	0.423198	0.581188	0.716938	0.286214	0.518199	0.534562	0.139445	0.773503	0.645357	0.58724	0.472758	0.598935	0.364648	0.596218	0.497215	0.606191	0.465265	0.400069	0.547472	0.714517	0.757069	0.182859	0.254751	0.63254	0.841831	0.171442	0.134016	0.918334	0.85598	0.205677	0.578567	0.42148	0.195096	0.686428	0.579169	0.608742
CIR1	0.150934	0.858791	0.423198	0.581188	0.716938	0.286214	0.518199	0.534562	0.139445	0.773503	0.645357	0.58724	0.472758	0.598935	0.364648	0.596218	0.497215	0.606191	0.465265	0.400069	0.547472	0.761009	0.352693	0.177899	0.67039	0.63254	0.841831	0.171442	0.134016	0.918334	0.85598	0.205677	0.344581	0.655465	0.195096	0.686428	0.579169	0.608742
CIR1	0.150934	0.858791	0.423198	0.581188	0.716938	0.286214	0.518199	0.534562	0.139445	0.773503	0.645357	0.58724	0.472758	0.598935	0.364648	0.596218	0.497215	0.606191	0.465265	0.400069	0.547472	0.761009	0.352693	0.177899	0.67039	0.63254	0.841831	0.171442	0.134016	0.918334	0.85598	0.205677	0.578567	0.42148	0.195096	0.686428	0.579169	0.608742
CIR1	0.150934	0.858791	0.423198	0.581188	0.716938	0.286214	0.518199	0.534562	0.139445	0.773503	0.645357	0.58724	0.472758	0.598935	0.364648	0.596218	0.497215	0.606191	0.465265	0.400069	0.547472	0.714517	0.757069	0.182859	0.254751	0.63254	0.841831	0.171442	0.134016	0.918334	0.85598	0.205677	0.344581	0.655465	0.781404	0.612775	0.15134	0.406693
CIR1	0.150934	0.858791	0.423198	0.581188	0.716938	0.286214	0.518199	0.534562	0.139445	0.773503	0.645357	0.58724	0.472758	0.598935	0.364648	0.596218	0.497215	0.606191	0.465265	0.400069	0.547472	0.714517	0.757069	0.182859	0.254751	0.63254	0.841831	0.171442	0.134016	0.918334	0.85598	0.205677	0.578567	0.42148	0.781404	0.612775	0.15134	0.406693
CIR1	0.150934	0.858791	0.423198	0.581188	0.716938	0.286214	0.518199	0.534562	0.139445	0.773503	0.645357	0.58724	0.472758	0.598935	0.364648	0.596218	0.497215	0.606191	0.465265	0.400069	0.547472	0.761009	0.352693	0.177899	0.67039	0.63254	0.841831	0.171442	0.134016	0.918334	0.85598	0.205677	0.344581	0.655465	0.781404	0.612775	0.15134	0.406693
CIR1	0.150934	0.858791	0.423198	0.581188	0.716938	0.286214	0.518199	0.534562	0.139445	0.773503	0.645357	0.58724	0.472758	0.598935	0.364648	0.596218	0.497215	0.606191	0.465265	0.400069	0.547472	0.761009	0.352693	0.177899	0.67039	0.63254	0.841831	0.171442	0.134016	0.918334	0.85598	0.205677	0.578567	0.42148	0.781404	0.612775	0.15134	0.406693
CIRBP	0.335908	0.824657	0.117277	0.790093	0.581667	0.260006	0.713009	0.529554	0.729024	0.316457	0.479548	0.800609	0.334981	0.733479	0.160312	0.493416	0.55805	0.196149	0.566858	0.715686	0.463149	0.165152	0.169741	0.917308	0.786131	0.767689	0.751762	0.19611	0.0404258	0.987494	0.952711	0.0916705	0.887318	0.112728	0.575832	0.320571	0.419255	0.611477
CIRH1A	0.645404	0.120519	0.8627	0.332523	0.366176	0.656189	0.440784	0.50326	0.856074	0.26845	0.361651	0.772654	0.493487	0.326329	0.420747	0.728207	0.717154	0.301066	0.158111	0.747334	0.797029	0.458098	0.213776	0.272875	0.910911	0.657895	0.80833	0.190069	0.99145	0.133492	0.183457	0.026524	0.791694	0.208353	0.0692037	0.502503	0.826365	0.78094
CISD1	0.110078	0.936642	0.0976831	0.830711	0.301757	0.563447	0.568931	0.585726	0.201993	0.872616	0.343965	0.771418	0.833793	0.0759722	0.578302	0.646993	0.731963	0.140365	0.170286	0.760805	0.903631	0.210485	0.651618	0.71067	0.487995	0.195149	0.536522	0.650847	0.749651	0.0349	0.0385063	0.948872	0.326968	0.673079	0.301613	0.305414	0.745156	0.598266
CISD2	0.357838	0.298246	0.578566	0.8084	0.291913	0.834549	0.303614	0.373084	0.681588	0.259535	0.586909	0.299325	0.308643	0.620519	0.764381	0.611329	0.374077	0.654721	0.406286	0.148266	0.890894	0.681468	0.293038	0.159405	0.837258	0.477071	0.791304	0.245812	0.422638	0.463588	0.593997	0.614297	0.846667	0.153379	0.530639	0.283814	0.765737	0.335775
CISH	0.801249	0.474638	0.36804	0.341295	0.672726	0.644704	0.380467	0.246319	0.734029	0.239369	0.562643	0.383665	0.488542	0.90387	0.120757	0.550149	0.384439	0.686974	0.698459	0.368464	0.189975	0.503291	0.67382	0.655233	0.232456	0.797254	0.6027	0.256613	0.927292	0.745172	0.110691	0.132562	0.484101	0.515945	0.392231	0.550292	0.280476	0.750765
CITED2	0.0397597	0.981121	0.922721	0.0279367	0.876646	0.00600147	0.968136	0.977419	0.456283	0.943221	0.0794241	0.272796	0.974898	0.76809	0.0208234	0.804801	0.994862	0.972108	0.0566901	0.303096	0.00746945	0.0208121	0.774636	0.868685	0.920553	0.352128	0.0921739	0.899039	0.114763	0.468823	0.2849	0.87151	0.123389	0.876657	0.648605	0.398813	0.242143	0.647122
CITED4	0.676201	0.0830473	0.479596	0.84263	0.0151116	0.971806	0.844437	0.12629	0.618993	0.553776	0.374905	0.215556	0.0458306	0.0650376	0.986973	0.0574673	0.0992185	0.201632	0.747334	0.941065	0.810544	0.834848	0.92834	0.636043	0.017382	0.400778	0.152998	0.837712	0.186482	0.15862	0.104235	0.898267	0.318624	0.681422	0.51664	0.345369	0.0821359	0.930982
CIZ1	0.157132	0.558162	0.91886	0.337004	0.257286	0.763525	0.731877	0.181469	0.385393	0.645214	0.48074	0.680517	0.330608	0.500903	0.524389	0.336903	0.614697	0.508484	0.636674	0.286214	0.543284	0.340039	0.363771	0.547835	0.767776	0.726316	0.545538	0.329703	0.899081	0.858306	0.440437	0.102897	0.592194	0.407852	0.225642	0.545286	0.77802	0.426903
CKAP4	0.788759	0.222016	0.354786	0.65513	0.237943	0.900652	0.394974	0.157074	0.255339	0.613844	0.641924	0.321099	0.5706	0.134069	0.893411	0.343724	0.229826	0.599067	0.257761	0.736022	0.906438	0.630898	0.464819	0.198155	0.672754	0.919039	0.922426	0.0622883	0.692531	0.398557	0.519311	0.422929	0.919533	0.0805136	0.330629	0.636692	0.266942	0.760731
CKAP5	0.136394	0.875572	0.679491	0.272311	0.383749	0.677086	0.579163	0.291568	0.720919	0.145071	0.715246	0.444138	0.801369	0.393934	0.32205	0.941151	0.821942	0.822417	0.0244376	0.82259	0.744786	0.208723	0.5089	0.758923	0.616761	0.507918	0.614828	0.39341	0.109062	0.28996	0.920312	0.771696	0.188004	0.812042	0.346204	0.609437	0.246176	0.786595
CKB	0.787042	0.841247	0.370185	0.0671243	0.055179	0.163983	0.886231	0.966798	0.95595	0.771453	0.048913	0.852049	0.576685	0.181516	0.407721	0.74742	0.899616	0.0341954	0.910237	0.512845	0.0344113	0.583573	0.226198	0.718457	0.584593	0.52865	0.246224	0.715011	0.350745	0.0451373	0.0435086	0.947301	0.0546955	0.945351	0.468342	0.519004	0.378418	0.589506
CKM	0.715723	0.0542048	0.129434	0.953137	0.0148094	0.994905	0.0225379	0.0930443	0.778318	0.582857	0.236604	0.0783493	0.0446896	0.0238661	0.995436	0.0494797	0.0171841	0.0204223	0.169466	0.997841	0.972497	0.0386113	0.91995	0.826643	0.426625	0.60833	0.755011	0.244394	0.745289	0.249651	0.40926	0.599639	0.375498	0.624548	0.66455	0.120608	0.459071	0.810095
CKMT2	0.707857	0.103928	0.0988272	0.944031	0.110315	0.932904	0.150728	0.518415	0.91209	0.208381	0.311117	0.887991	0.155558	0.0343254	0.958829	0.153448	0.0601442	0.0460256	0.813998	0.9845	0.268857	0.530453	0.63558	0.729906	0.209141	0.942654	0.873135	0.0676888	0.276698	0.304095	0.257562	0.798744	0.412255	0.587791	0.27853	0.822193	0.363818	0.503198
CKS2	0.861222	0.0117754	0.911661	0.790141	0.769613	0.89668	0.0644186	0.220975	0.356932	0.0973494	0.896882	0.0329942	0.171056	0.929162	0.92108	0.975908	0.528431	0.946807	0.00639005	0.70718	0.964552	0.811069	0.0045425	0.791416	0.985909	0.995149	0.995149	0.00352403	0.594986	0.804444	0.385354	0.266926	0.998331	0.00171503	0.394503	0.802216	0.214147	0.596227
CLASRP	0.236747	0.370709	0.541619	0.867754	0.413929	0.529684	0.595484	0.443591	0.666762	0.505339	0.373141	0.876391	0.342018	0.465057	0.241324	0.293122	0.49307	0.897846	0.428954	0.422218	0.425198	0.446788	0.618661	0.397886	0.479281	0.200183	0.397895	0.724714	0.575558	0.586494	0.185202	0.769777	0.860434	0.139612	0.0924724	0.813711	0.785204	0.445305
CLCC1	0.268783	0.500381	0.349161	0.869422	0.416908	0.877035	0.253789	0.194897	0.363654	0.556159	0.583953	0.198441	0.214605	0.568793	0.897119	0.411813	0.162256	0.385303	0.705065	0.250723	0.859117	0.854825	0.0961806	0.222814	0.838787	0.695378	0.684119	0.264027	0.217369	0.781294	0.792113	0.461668	0.795541	0.204505	0.255864	0.703949	0.721841	0.329332
CLCN2	0.0862891	0.0625477	0.241419	0.980931	0.132075	0.953197	0.186089	0.155347	0.76845	0.255959	0.506007	0.44062	0.05648	0.155653	0.969003	0.175813	0.155952	0.388109	0.530547	0.411468	0.95609	0.31436	0.502364	0.82567	0.35946	0.397117	0.239771	0.75881	0.149604	0.183457	0.329746	0.868195	0.261194	0.738852	0.585937	0.377167	0.318439	0.646102
CLCN3	0.0633105	0.890113	0.731503	0.581808	0.117352	0.526618	0.72281	0.810069	0.634725	0.729643	0.231026	0.637539	0.627175	0.197014	0.631834	0.544795	0.80139	0.27732	0.810673	0.054445	0.421571	0.25744	0.764809	0.730092	0.255678	0.461876	0.153272	0.82865	0.884248	0.0280945	0.0360633	0.937529	0.050153	0.949893	0.606842	0.806063	0.188421	0.385371
CLCN6	0.274361	0.830521	0.510488	0.27951	0.38159	0.713916	0.682527	0.179483	0.592201	0.425963	0.501049	0.607683	0.649235	0.439289	0.334316	0.336169	0.583826	0.24416	0.820345	0.485083	0.173222	0.151664	0.841754	0.631825	0.338463	0.707872	0.147231	0.781876	0.246277	0.465449	0.434155	0.772627	0.223602	0.776444	0.32859	0.588208	0.371373	0.702466
CLCN7	0.206522	0.769069	0.182018	0.859125	0.219118	0.717283	0.62398	0.393722	0.554491	0.721158	0.279844	0.677094	0.549777	0.11315	0.797756	0.428047	0.353568	0.354562	0.513277	0.67713	0.658262	0.737091	0.287337	0.600121	0.420135	0.634096	0.316888	0.591442	0.193695	0.310202	0.837948	0.746917	0.722444	0.277603	0.311486	0.801706	0.635812	0.258969
CLDN10	0.238272	0.577183	0.671863	0.707141	0.817797	0.164803	0.63404	0.519321	0.0699847	0.8955	0.617658	0.332795	0.963963	0.0906152	0.324237	0.0832434	0.0854454	0.0498683	0.987695	0.24049	0.277665	0.133262	0.893715	0.940438	0.0644758	0.00604119	0.0105721	0.994371	0.02792	0.001745	0.00791066	0.997499	0.0788913	0.921155	0.736118	0.447808	0.136553	0.68856
CLDN11	0.00476735	0.0365179	0.0996854	0.997569	0.828418	0.989681	0.0672683	0.0019861	0.0174485	0.204996	0.976259	0.420462	0.101265	0.679376	0.866407	0.00159751	0.0110962	0.900177	0.918009	0.0545745	0.994905	0.960323	0.0549736	0.957171	0.0506165	0.885172	0.0237071	0.948055	0.0298976	0.00808516	0.0012215	0.998081	0.0360156	0.964031	0.67637	0.775563	0.128581	0.498795
CLDN12	0.341247	0.487748	0.722683	0.577851	0.219377	0.432667	0.427227	0.896809	0.511823	0.771596	0.259821	0.906722	0.382619	0.21451	0.376818	0.481542	0.396874	0.268425	0.748586	0.495488	0.319762	0.327292	0.312506	0.687541	0.737925	0.0797254	0.117208	0.916796	0.211668	0.212832	0.482957	0.819974	0.185965	0.814082	0.671503	0.384908	0.474784	0.35997
CLDN3	0.534516	0.275505	0.653318	0.620519	0.736324	0.371487	0.198394	0.785674	0.638301	0.458476	0.432399	0.519825	0.500523	0.648284	0.348769	0.075299	0.40171	0.146324	0.854238	0.87371	0.305427	0.705896	0.581116	0.998007	0.00241031	0.71373	0.573501	0.323158	0.739937	0.274721	0.418625	0.550547	0.113933	0.886113	0.463845	0.656902	0.327895	0.52897
CLDN5	0.4293	0.660707	0.681922	0.263635	0.875221	0.0282803	0.720219	0.95242	0.22521	0.326802	0.82623	0.325758	0.947704	0.70581	0.0467814	0.190493	0.54268	0.623462	0.748241	0.93869	0.0219766	0.175999	0.619959	0.944841	0.182117	0.0851259	0.73849	0.602563	0.0343765	0.939681	0.961668	0.669381	0.728933	0.271113	0.942987	0.0555762	0.351395	0.459349
CLDN9	0.77255	0.57213	0.462529	0.213291	0.0647209	0.545788	0.877553	0.771426	0.801821	0.539092	0.242134	0.588856	0.649139	0.447086	0.343349	0.142308	0.533267	0.735892	0.830405	0.315228	0.175036	0.788681	0.895615	0.131686	0.100584	0.428192	0.233638	0.756613	0.64181	0.780014	0.233074	0.42258	0.326921	0.673125	0.361639	0.156995	0.241633	0.933624
[truncated: 6,098 more rows]
