# Supplementary material for: Differential Expression of Mitochondrial Biogenesis Markers in Mouse and Human SHH-Subtype Medulloblastoma
Source: Cells. 2019 Mar 5;8(3):216. doi: 10.3390/cells8030216 (PMC6468894; doi:10.3390/cells8030216)
Supplement: Supplementary file 1 [file cells-08-00216-s001.zip › Table_S2.xlsx]

## Sheet: FWER p-value < 0.05
GSEA categories upregulated in human SHH-MB compared to mouse Shh-MB (cerebellar control normalized)
NAME	FWER p-val
ANASTASSIOU_MULTICANCER_INVASIVENESS_SIGNATURE	0
REACTOME_TCA_CYCLE_AND_RESPIRATORY_ELECTRON_TRANSPORT	0.001
KEGG_OXIDATIVE_PHOSPHORYLATION	0.001
MOOTHA_VOXPHOS	0.001
REACTOME_RESPIRATORY_ELECTRON_TRANSPORT_ATP_SYNTHESIS_BY_CHEMIOSMOTIC_COUPLING_AND_HEAT_PRODUCTION_BY_UNCOUPLING_PROTEINS_	0.001
GO_OXIDATIVE_PHOSPHORYLATION	0.001
GO_MITOCHONDRIAL_PROTEIN_COMPLEX	0.001
GO_RESPIRATORY_CHAIN	0.001
GO_CELLULAR_RESPIRATION	0.001
GO_INNER_MITOCHONDRIAL_MEMBRANE_PROTEIN_COMPLEX	0.001
REACTOME_RESPIRATORY_ELECTRON_TRANSPORT	0.004
RORIE_TARGETS_OF_EWSR1_FLI1_FUSION_DN	0.005
GO_ELECTRON_TRANSPORT_CHAIN	0.007
SWEET_LUNG_CANCER_KRAS_DN	0.007
GO_NUCLEOSIDE_TRIPHOSPHATE_METABOLIC_PROCESS	0.012
GO_NEURON_PROJECTION_GUIDANCE	0.014
GO_OXIDOREDUCTASE_COMPLEX	0.017
LEIN_NEURON_MARKERS	0.018
ONDER_CDH1_TARGETS_2_UP	0.018
GO_MITOCHONDRIAL_RESPIRATORY_CHAIN_COMPLEX_I_BIOGENESIS	0.019
GO_CELL_MORPHOGENESIS_INVOLVED_IN_NEURON_DIFFERENTIATION	0.025
GO_MITOCHONDRIAL_RESPIRATORY_CHAIN_COMPLEX_ASSEMBLY	0.032
GO_NADH_DEHYDROGENASE_COMPLEX	0.04
GO_NEURON_PROJECTION_TERMINUS	0.05

## Sheet: full list
NAME	FWER p-val
ANASTASSIOU_MULTICANCER_INVASIVENESS_SIGNATURE	0
REACTOME_TCA_CYCLE_AND_RESPIRATORY_ELECTRON_TRANSPORT	0.001
KEGG_OXIDATIVE_PHOSPHORYLATION	0.001
MOOTHA_VOXPHOS	0.001
REACTOME_RESPIRATORY_ELECTRON_TRANSPORT_ATP_SYNTHESIS_BY_CHEMIOSMOTIC_COUPLING_AND_HEAT_PRODUCTION_BY_UNCOUPLING_PROTEINS_	0.001
GO_OXIDATIVE_PHOSPHORYLATION	0.001
GO_MITOCHONDRIAL_PROTEIN_COMPLEX	0.001
GO_RESPIRATORY_CHAIN	0.001
GO_CELLULAR_RESPIRATION	0.001
GO_INNER_MITOCHONDRIAL_MEMBRANE_PROTEIN_COMPLEX	0.001
REACTOME_RESPIRATORY_ELECTRON_TRANSPORT	0.004
RORIE_TARGETS_OF_EWSR1_FLI1_FUSION_DN	0.005
GO_ELECTRON_TRANSPORT_CHAIN	0.007
SWEET_LUNG_CANCER_KRAS_DN	0.007
GO_NUCLEOSIDE_TRIPHOSPHATE_METABOLIC_PROCESS	0.012
GO_NEURON_PROJECTION_GUIDANCE	0.014
GO_OXIDOREDUCTASE_COMPLEX	0.017
LEIN_NEURON_MARKERS	0.018
ONDER_CDH1_TARGETS_2_UP	0.018
GO_MITOCHONDRIAL_RESPIRATORY_CHAIN_COMPLEX_I_BIOGENESIS	0.019
GO_CELL_MORPHOGENESIS_INVOLVED_IN_NEURON_DIFFERENTIATION	0.025
GO_MITOCHONDRIAL_RESPIRATORY_CHAIN_COMPLEX_ASSEMBLY	0.032
GO_NADH_DEHYDROGENASE_COMPLEX	0.04
GO_NEURON_PROJECTION_TERMINUS	0.05
HALLMARK_OXIDATIVE_PHOSPHORYLATION	0.064
CHICAS_RB1_TARGETS_CONFLUENT	0.064
AFFAR_YY1_TARGETS_UP	0.065
GO_ENERGY_DERIVATION_BY_OXIDATION_OF_ORGANIC_COMPOUNDS	0.074
JOHANSSON_BRAIN_CANCER_EARLY_VS_LATE_DN	0.077
GO_GROWTH_FACTOR_BINDING	0.087
GO_REGULATION_OF_SYNAPTIC_TRANSMISSION_GLUTAMATERGIC	0.092
POMEROY_MEDULLOBLASTOMA_DESMOPLASIC_VS_CLASSIC_DN	0.099
GO_NEURON_PROJECTION_MORPHOGENESIS	0.099
BOQUEST_STEM_CELL_UP	0.108
HALLMARK_EPITHELIAL_MESENCHYMAL_TRANSITION	0.11
WINTER_HYPOXIA_DN	0.12
GO_MITOCHONDRIAL_MEMBRANE_PART	0.126
ZHU_CMV_24_HR_DN	0.128
GO_OXIDOREDUCTASE_ACTIVITY_ACTING_ON_NAD_P_H_QUINONE_OR_SIMILAR_COMPOUND_AS_ACCEPTOR	0.155
GO_CELL_MORPHOGENESIS_INVOLVED_IN_DIFFERENTIATION	0.182
PICCALUGA_ANGIOIMMUNOBLASTIC_LYMPHOMA_UP	0.193
GO_DEVELOPMENTAL_CELL_GROWTH	0.194
YAO_TEMPORAL_RESPONSE_TO_PROGESTERONE_CLUSTER_16	0.211
MCLACHLAN_DENTAL_CARIES_DN	0.226
GO_PROTEINACEOUS_EXTRACELLULAR_MATRIX	0.226
KEGG_ALZHEIMERS_DISEASE	0.229
ZHAN_MULTIPLE_MYELOMA_CD1_VS_CD2_DN	0.229
GO_ADENYLATE_CYCLASE_ACTIVATING_G_PROTEIN_COUPLED_RECEPTOR_SIGNALING_PATHWAY	0.232
KEGG_PARKINSONS_DISEASE	0.237
NAKAYAMA_SOFT_TISSUE_TUMORS_PCA1_UP	0.237
SCHUETZ_BREAST_CANCER_DUCTAL_INVASIVE_UP	0.249
GO_TERMINAL_BOUTON	0.279
GO_OXIDOREDUCTASE_ACTIVITY_ACTING_ON_NAD_P_H	0.279
GO_GENERATION_OF_PRECURSOR_METABOLITES_AND_ENERGY	0.287
LEE_TARGETS_OF_PTCH1_AND_SUFU_DN	0.321
KEGG_VALINE_LEUCINE_AND_ISOLEUCINE_DEGRADATION	0.323
GO_NEURON_PROJECTION_EXTENSION	0.326
KEEN_RESPONSE_TO_ROSIGLITAZONE_UP	0.336
SASAI_RESISTANCE_TO_NEOPLASTIC_TRANSFROMATION	0.348
WONG_MITOCHONDRIA_GENE_MODULE	0.371
MEISSNER_NPC_HCP_WITH_H3K4ME3_AND_H3K27ME3	0.397
ZHU_CMV_ALL_DN	0.403
GO_REGULATION_OF_OSTEOCLAST_DIFFERENTIATION	0.426
DELYS_THYROID_CANCER_DN	0.448
SERVITJA_ISLET_HNF1A_TARGETS_UP	0.46
LANDIS_ERBB2_BREAST_TUMORS_324_DN	0.462
VECCHI_GASTRIC_CANCER_EARLY_DN	0.496
SABATES_COLORECTAL_ADENOMA_DN	0.508
GO_MOTOR_ACTIVITY	0.579
KAAB_HEART_ATRIUM_VS_VENTRICLE_UP	0.602
LINDGREN_BLADDER_CANCER_HIGH_RECURRENCE	0.61
KEGG_HUNTINGTONS_DISEASE	0.617
GO_CELLULAR_ALDEHYDE_METABOLIC_PROCESS	0.648
RICKMAN_HEAD_AND_NECK_CANCER_A	0.661
KEGG_VASCULAR_SMOOTH_MUSCLE_CONTRACTION	0.699
MCCLUNG_DELTA_FOSB_TARGETS_8WK	0.721
BROWNE_HCMV_INFECTION_24HR_DN	0.77
SATO_SILENCED_BY_METHYLATION_IN_PANCREATIC_CANCER_2	0.782
GO_SULFUR_COMPOUND_BINDING	0.782
LANDIS_BREAST_CANCER_PROGRESSION_DN	0.804
STOSSI_RESPONSE_TO_ESTRADIOL	0.804
GO_EXTRACELLULAR_MATRIX	0.807
BERENJENO_TRANSFORMED_BY_RHOA_DN	0.81
GO_AXON	0.816
GO_NEURON_PROJECTION_DEVELOPMENT	0.822
GO_REGULATION_OF_AXON_GUIDANCE	0.835
GO_MITOCHONDRIAL_MATRIX	0.838
CLASPER_LYMPHATIC_VESSELS_DURING_METASTASIS_DN	0.84
GO_AXON_PART	0.846
VALK_AML_CLUSTER_9	0.856
REACTOME_RESPONSE_TO_ELEVATED_PLATELET_CYTOSOLIC_CA2_	0.869
HADDAD_T_LYMPHOCYTE_AND_NK_PROGENITOR_DN	0.877
GO_REGULATION_OF_BLOOD_PRESSURE	0.887
MOOTHA_HUMAN_MITODB_6_2002	0.89
PRAMOONJAGO_SOX4_TARGETS_DN	0.896
CROONQUIST_STROMAL_STIMULATION_UP	0.909
SCHLINGEMANN_SKIN_CARCINOGENESIS_TPA_DN	0.911
GO_AXON_EXTENSION	0.925
BERENJENO_ROCK_SIGNALING_NOT_VIA_RHOA_DN	0.93
GO_SPROUTING_ANGIOGENESIS	0.93
CAIRO_HEPATOBLASTOMA_CLASSES_DN	0.94
GO_GLOMERULUS_DEVELOPMENT	0.944
MIKKELSEN_NPC_HCP_WITH_H3K4ME3_AND_H3K27ME3	0.948
FLOTHO_PEDIATRIC_ALL_THERAPY_RESPONSE_UP	0.949
VERRECCHIA_EARLY_RESPONSE_TO_TGFB1	0.951
GO_RIBONUCLEOSIDE_TRIPHOSPHATE_BIOSYNTHETIC_PROCESS	0.959
GO_NEURON_DEVELOPMENT	0.96
MOOTHA_MITOCHONDRIA	0.96
LINDGREN_BLADDER_CANCER_CLUSTER_2B	0.96
GO_REGULATION_OF_CATECHOLAMINE_SECRETION	0.964
GO_POSITIVE_REGULATION_OF_REGULATED_SECRETORY_PATHWAY	0.964
GO_MITOCHONDRIAL_PART	0.964
REACTOME_ACTIVATION_OF_NMDA_RECEPTOR_UPON_GLUTAMATE_BINDING_AND_POSTSYNAPTIC_EVENTS	0.968
GO_HYDROGEN_ION_TRANSMEMBRANE_TRANSPORT	0.97
NABA_ECM_AFFILIATED	0.973
GO_NEGATIVE_REGULATION_OF_COAGULATION	0.977
KIM_GLIS2_TARGETS_UP	0.979
GO_TAXIS	0.984
ROZANOV_MMP14_TARGETS_UP	0.986
GO_HEXOSE_METABOLIC_PROCESS	0.988
GO_NEGATIVE_REGULATION_OF_WOUND_HEALING	0.988
NABA_CORE_MATRISOME	0.989
JAATINEN_HEMATOPOIETIC_STEM_CELL_UP	0.989
GO_MESENCHYME_MORPHOGENESIS	0.989
HOWLIN_PUBERTAL_MAMMARY_GLAND	0.99
STEIN_ESRRA_TARGETS_UP	0.99
GO_ORGANELLE_INNER_MEMBRANE	0.991
BROWNE_HCMV_INFECTION_16HR_DN	0.992
HALLMARK_FATTY_ACID_METABOLISM	0.992
RUIZ_TNC_TARGETS_UP	0.994
LIU_PROSTATE_CANCER_DN	0.994
GO_PLATELET_DEGRANULATION	0.995
SHETH_LIVER_CANCER_VS_TXNIP_LOSS_PAM4	0.996
P53_DN.V1_DN	0.996
GO_REGULATION_OF_CARTILAGE_DEVELOPMENT	0.996
JEPSEN_SMRT_TARGETS	0.996
VANTVEER_BREAST_CANCER_BRCA1_DN	0.996
KRAS.KIDNEY_UP.V1_UP	0.997
GO_MITOCHONDRIAL_ENVELOPE	0.997
ROZANOV_MMP14_TARGETS_SUBSET	0.997
IVANOVA_HEMATOPOIESIS_STEM_CELL_LONG_TERM	0.997
GO_FATTY_ACYL_COA_BINDING	0.998
LAIHO_COLORECTAL_CANCER_SERRATED_UP	0.998
CHIBA_RESPONSE_TO_TSA_UP	0.998
GO_REGULATION_OF_PROTEIN_MATURATION	0.998
YAMAZAKI_TCEB3_TARGETS_UP	0.998
LANDIS_ERBB2_BREAST_PRENEOPLASTIC_DN	0.998
GO_MONOSACCHARIDE_METABOLIC_PROCESS	0.998
GO_EXTRACELLULAR_MATRIX_COMPONENT	0.998
GO_GLUCOSE_METABOLIC_PROCESS	0.998
WEST_ADRENOCORTICAL_TUMOR_DN	0.998
CHIANG_LIVER_CANCER_SUBCLASS_PROLIFERATION_DN	0.998
GO_NEGATIVE_REGULATION_OF_RESPONSE_TO_EXTRACELLULAR_STIMULUS	0.998
LIN_SILENCED_BY_TUMOR_MICROENVIRONMENT	0.998
GO_MULTIVESICULAR_BODY_ORGANIZATION	0.998
GO_PURINE_CONTAINING_COMPOUND_METABOLIC_PROCESS	0.998
BERTUCCI_INVASIVE_CARCINOMA_DUCTAL_VS_LOBULAR_DN	0.998
GO_NUCLEOSIDE_MONOPHOSPHATE_METABOLIC_PROCESS	0.998
GOZGIT_ESR1_TARGETS_DN	0.999
PASINI_SUZ12_TARGETS_DN	0.999
GO_AEROBIC_RESPIRATION	0.999
GO_CELL_RECOGNITION	0.999
NABA_MATRISOME	0.999
GO_CELL_SURFACE_RECEPTOR_SIGNALING_PATHWAY_INVOLVED_IN_CELL_CELL_SIGNALING	0.999
GO_CELLULAR_RESPONSE_TO_CALCIUM_ION	1
GUO_TARGETS_OF_IRS1_AND_IRS2	1
GO_MICROTUBULE_BASED_MOVEMENT	1
BURTON_ADIPOGENESIS_6	1
REACTOME_NEUROTRANSMITTER_RECEPTOR_BINDING_AND_DOWNSTREAM_TRANSMISSION_IN_THE_POSTSYNAPTIC_CELL	1
GO_COLLAGEN_TRIMER	1
MODY_HIPPOCAMPUS_POSTNATAL	1
RAF_UP.V1_DN	1
GO_CEREBELLAR_CORTEX_DEVELOPMENT	1
GO_MITOCHONDRION_LOCALIZATION	1
HATADA_METHYLATED_IN_LUNG_CANCER_UP	1
VERHAAK_AML_WITH_NPM1_MUTATED_DN	1
HOLLERN_EMT_BREAST_TUMOR_UP	1
HOSHIDA_LIVER_CANCER_SURVIVAL_UP	1
KEGG_CALCIUM_SIGNALING_PATHWAY	1
FRASOR_RESPONSE_TO_ESTRADIOL_UP	1
NABA_ECM_GLYCOPROTEINS	1
SMIRNOV_CIRCULATING_ENDOTHELIOCYTES_IN_CANCER_UP	1
GO_LOCOMOTION	1
TAVOR_CEBPA_TARGETS_UP	1
FRASOR_RESPONSE_TO_ESTRADIOL_DN	1
GO_EXTRACELLULAR_SPACE	1
REACTOME_SIGNALING_BY_RHO_GTPASES	1
GO_SECRETORY_GRANULE_LUMEN	1
LI_INDUCED_T_TO_NATURAL_KILLER_DN	1
OISHI_CHOLANGIOMA_STEM_CELL_LIKE_DN	1
GO_POSITIVE_REGULATION_OF_MYELOID_LEUKOCYTE_DIFFERENTIATION	1
MATZUK_SPERMATOZOA	1
GO_POSITIVE_REGULATION_OF_EXOCYTOSIS	1
GO_REGULATION_OF_POSTSYNAPTIC_MEMBRANE_POTENTIAL	1
RIGGINS_TAMOXIFEN_RESISTANCE_DN	1
CHIARADONNA_NEOPLASTIC_TRANSFORMATION_KRAS_DN	1
RADMACHER_AML_PROGNOSIS	1
GO_MITOCHONDRIAL_TRANSMEMBRANE_TRANSPORT	1
GO_RESPIRATORY_GASEOUS_EXCHANGE	1
HADDAD_T_LYMPHOCYTE_AND_NK_PROGENITOR_UP	1
MAHAJAN_RESPONSE_TO_IL1A_DN	1
GO_CALCIUM_CHANNEL_REGULATOR_ACTIVITY	1
GO_REGULATION_OF_CHONDROCYTE_DIFFERENTIATION	1
TERAMOTO_OPN_TARGETS_CLUSTER_6	1
ESC_J1_UP_LATE.V1_UP	1
GO_MUSCLE_CELL_DEVELOPMENT	1
GO_SENSORY_PERCEPTION_OF_PAIN	1
GO_BRANCHED_CHAIN_AMINO_ACID_METABOLIC_PROCESS	1
CASORELLI_APL_SECONDARY_VS_DE_NOVO_UP	1
JECHLINGER_EPITHELIAL_TO_MESENCHYMAL_TRANSITION_DN	1
GO_CELL_SUBSTRATE_JUNCTION	1
PID_NCADHERIN_PATHWAY	1
GO_CELL_PART_MORPHOGENESIS	1
GO_REGULATED_EXOCYTOSIS	1
GO_REGULATION_OF_WOUND_HEALING	1
GO_POSITIVE_REGULATION_OF_PHOSPHATIDYLINOSITOL_3_KINASE_SIGNALING	1
MARTORIATI_MDM4_TARGETS_NEUROEPITHELIUM_DN	1
REACTOME_POST_NMDA_RECEPTOR_ACTIVATION_EVENTS	1
BERTUCCI_MEDULLARY_VS_DUCTAL_BREAST_CANCER_DN	1
GO_REGULATION_OF_MAST_CELL_ACTIVATION	1
GO_PLATELET_ALPHA_GRANULE_LUMEN	1
GO_MULTI_ORGANISM_ORGANELLE_ORGANIZATION	1
GO_MYELIN_SHEATH	1
MANALO_HYPOXIA_UP	1
NATSUME_RESPONSE_TO_INTERFERON_BETA_DN	1
KINSEY_TARGETS_OF_EWSR1_FLII_FUSION_DN	1
SUNG_METASTASIS_STROMA_UP	1
GO_REGULATION_OF_PLASMA_MEMBRANE_ORGANIZATION	1
LEF1_UP.V1_UP	1
LEE_DOUBLE_POLAR_THYMOCYTE	1
GO_PURINE_NUCLEOSIDE_MONOPHOSPHATE_BIOSYNTHETIC_PROCESS	1
GO_OXIDATION_REDUCTION_PROCESS	1
GO_NEGATIVE_REGULATION_OF_RESPONSE_TO_EXTERNAL_STIMULUS	1
LUI_THYROID_CANCER_PAX8_PPARG_DN	1
ALONSO_METASTASIS_UP	1
GO_OXIDOREDUCTASE_ACTIVITY_ACTING_ON_THE_ALDEHYDE_OR_OXO_GROUP_OF_DONORS	1
GO_REGULATION_OF_COAGULATION	1
GO_MOVEMENT_OF_CELL_OR_SUBCELLULAR_COMPONENT	1
SMID_BREAST_CANCER_LUMINAL_B_DN	1
DAVICIONI_MOLECULAR_ARMS_VS_ERMS_DN	1
GO_REACTIVE_OXYGEN_SPECIES_METABOLIC_PROCESS	1
GO_REGULATION_OF_ACUTE_INFLAMMATORY_RESPONSE	1
WONG_ENDMETRIUM_CANCER_DN	1
GO_CHANNEL_REGULATOR_ACTIVITY	1
GO_NUCLEOSIDE_TRIPHOSPHATE_BIOSYNTHETIC_PROCESS	1
LIANG_HEMATOPOIESIS_STEM_CELL_NUMBER_LARGE_VS_TINY_UP	1
SENESE_HDAC1_AND_HDAC2_TARGETS_DN	1
GO_PROTON_TRANSPORTING_TWO_SECTOR_ATPASE_COMPLEX	1
GO_RESPONSE_TO_CALCIUM_ION	1
GO_VESICLE_LUMEN	1
WANG_LSD1_TARGETS_DN	1
REACTOME_CELL_JUNCTION_ORGANIZATION	1
GO_ADENYLATE_CYCLASE_MODULATING_G_PROTEIN_COUPLED_RECEPTOR_SIGNALING_PATHWAY	1
LIEN_BREAST_CARCINOMA_METAPLASTIC_VS_DUCTAL_DN	1
GOTTWEIN_TARGETS_OF_KSHV_MIR_K12_11	1
GO_NEGATIVE_CHEMOTAXIS	1
LEIN_CEREBELLUM_MARKERS	1
POMEROY_MEDULLOBLASTOMA_PROGNOSIS_UP	1
GO_REGULATION_OF_VASODILATION	1
GO_CARDIAC_CELL_DEVELOPMENT	1
PID_RAC1_REG_PATHWAY	1
P53_DN.V1_UP	1
GO_REGULATION_OF_CELL_MORPHOGENESIS_INVOLVED_IN_DIFFERENTIATION	1
KAYO_CALORIE_RESTRICTION_MUSCLE_UP	1
GO_BASEMENT_MEMBRANE	1
GO_MICROTUBULE_MOTOR_ACTIVITY	1
GO_NUCLEOID	1
SEITZ_NEOPLASTIC_TRANSFORMATION_BY_8P_DELETION_UP	1
REACTOME_TRANSMISSION_ACROSS_CHEMICAL_SYNAPSES	1
ACEVEDO_FGFR1_TARGETS_IN_PROSTATE_CANCER_MODEL_DN	1
GO_CELL_ADHESION_MOLECULE_BINDING	1
GO_POSITIVE_REGULATION_OF_SYNAPTIC_TRANSMISSION	1
VECCHI_GASTRIC_CANCER_ADVANCED_VS_EARLY_UP	1
GO_CELLULAR_COMPONENT_MORPHOGENESIS	1
ZAMORA_NOS2_TARGETS_DN	1
GO_CIRCULATORY_SYSTEM_PROCESS	1
GO_HYDROGEN_TRANSPORT	1
WILCOX_RESPONSE_TO_PROGESTERONE_DN	1
KEGG_LONG_TERM_POTENTIATION	1
JOHANSSON_GLIOMAGENESIS_BY_PDGFB_DN	1
CROMER_TUMORIGENESIS_UP	1
GO_CELLULAR_AMINO_ACID_CATABOLIC_PROCESS	1
WOO_LIVER_CANCER_RECURRENCE_UP	1
PID_SYNDECAN_4_PATHWAY	1
PID_INTEGRIN1_PATHWAY	1
GO_CYCLIC_NUCLEOTIDE_MEDIATED_SIGNALING	1
GO_CARBOHYDRATE_BINDING	1
REACTOME_PLATELET_ACTIVATION_SIGNALING_AND_AGGREGATION	1
WANG_ESOPHAGUS_CANCER_VS_NORMAL_UP	1
GO_NEGATIVE_REGULATION_OF_PROTEIN_MATURATION	1
GO_MUSCLE_TISSUE_DEVELOPMENT	1
KIM_ALL_DISORDERS_OLIGODENDROCYTE_NUMBER_CORR_UP	1
REACTOME_NEURONAL_SYSTEM	1
GO_STRIATED_MUSCLE_CELL_DIFFERENTIATION	1
STARK_PREFRONTAL_CORTEX_22Q11_DELETION_DN	1
KRAS.300_UP.V1_UP	1
MARTORIATI_MDM4_TARGETS_NEUROEPITHELIUM_UP	1
SIMBULAN_PARP1_TARGETS_UP	1
GO_PANCREAS_DEVELOPMENT	1
GO_MITOCHONDRIAL_TRANSPORT	1
REACTOME_G_ALPHA_Z_SIGNALLING_EVENTS	1
GO_NEURON_DIFFERENTIATION	1
GO_HEPARIN_BINDING	1
HOELZEL_NF1_TARGETS_DN	1
COATES_MACROPHAGE_M1_VS_M2_UP	1
GO_NEGATIVE_REGULATION_OF_TRANSMEMBRANE_TRANSPORT	1
GO_CONTRACTILE_FIBER	1
KIM_ALL_DISORDERS_DURATION_CORR_DN	1
GO_NUCLEOBASE_CONTAINING_SMALL_MOLECULE_METABOLIC_PROCESS	1
BANDRES_RESPONSE_TO_CARMUSTIN_MGMT_24HR_DN	1
GO_PLATELET_ALPHA_GRANULE	1
BOUDOUKHA_BOUND_BY_IGF2BP2	1
CHEBOTAEV_GR_TARGETS_DN	1
PAPASPYRIDONOS_UNSTABLE_ATEROSCLEROTIC_PLAQUE_DN	1
GO_NEGATIVE_REGULATION_OF_CALCIUM_ION_TRANSPORT	1
YAGI_AML_WITH_11Q23_REARRANGED	1
GO_ORGANOPHOSPHATE_METABOLIC_PROCESS	1
GO_REGULATION_OF_SUBSTRATE_ADHESION_DEPENDENT_CELL_SPREADING	1
LIM_MAMMARY_STEM_CELL_UP	1
HALLMARK_ADIPOGENESIS	1
GO_REGULATION_OF_GLYCOGEN_METABOLIC_PROCESS	1
GO_I_BAND	1
NING_CHRONIC_OBSTRUCTIVE_PULMONARY_DISEASE_DN	1
GO_GLYCOSYL_COMPOUND_METABOLIC_PROCESS	1
GO_DENDRITE_DEVELOPMENT	1
REACTOME_PLATELET_HOMEOSTASIS	1
GO_NEURON_PROJECTION	1
REACTOME_CELL_CELL_COMMUNICATION	1
LU_AGING_BRAIN_DN	1
LEE_LIVER_CANCER_MYC_TGFA_DN	1
PID_P75_NTR_PATHWAY	1
GO_REGULATION_OF_VASCULATURE_DEVELOPMENT	1
GO_LYSOSOMAL_LUMEN	1
GO_ESCRT_COMPLEX	1
REACTOME_GPCR_DOWNSTREAM_SIGNALING	1
GO_MYOFIBRIL_ASSEMBLY	1
GO_STEROID_BIOSYNTHETIC_PROCESS	1
FIGUEROA_AML_METHYLATION_CLUSTER_1_DN	1
GO_ASSOCIATIVE_LEARNING	1
LEE_NEURAL_CREST_STEM_CELL_UP	1
TARTE_PLASMA_CELL_VS_PLASMABLAST_UP	1
GU_PDEF_TARGETS_UP	1
LANDIS_ERBB2_BREAST_TUMORS_65_DN	1
BOYAULT_LIVER_CANCER_SUBCLASS_G3_DN	1
GO_OXIDOREDUCTASE_ACTIVITY	1
GO_NEUROTRANSMITTER_RECEPTOR_ACTIVITY	1
GO_REGULATION_OF_DENDRITIC_SPINE_DEVELOPMENT	1
HALLMARK_PEROXISOME	1
PETROVA_ENDOTHELIUM_LYMPHATIC_VS_BLOOD_DN	1
SNF5_DN.V1_DN	1
GO_SYNAPTIC_MEMBRANE	1
GO_CELL_GROWTH	1
GO_NEGATIVE_REGULATION_OF_CHEMOTAXIS	1
WANG_SMARCE1_TARGETS_UP	1
GO_INNER_EAR_MORPHOGENESIS	1
GERHOLD_ADIPOGENESIS_DN	1
CREIGHTON_ENDOCRINE_THERAPY_RESISTANCE_5	1
KIM_MYCN_AMPLIFICATION_TARGETS_UP	1
WIERENGA_STAT5A_TARGETS_DN	1
KRAS.600_UP.V1_UP	1
GO_MEMBRANE_PROTEIN_COMPLEX	1
STEIN_ESRRA_TARGETS	1
KEGG_BASAL_CELL_CARCINOMA	1
CHARAFE_BREAST_CANCER_LUMINAL_VS_MESENCHYMAL_DN	1
GO_CATION_TRANSPORTING_ATPASE_ACTIVITY	1
GO_SKELETAL_MUSCLE_ORGAN_DEVELOPMENT	1
REACTOME_AXON_GUIDANCE	1
CROONQUIST_NRAS_VS_STROMAL_STIMULATION_DN	1
GO_REGULATION_OF_SYNAPSE_ASSEMBLY	1
GO_POSITIVE_REGULATION_OF_CALCIUM_ION_IMPORT	1
GO_POSITIVE_REGULATION_OF_HORMONE_SECRETION	1
MARKEY_RB1_CHRONIC_LOF_DN	1
GO_REGULATION_OF_ENDOTHELIAL_CELL_PROLIFERATION	1
REACTOME_MHC_CLASS_II_ANTIGEN_PRESENTATION	1
SASAKI_ADULT_T_CELL_LEUKEMIA	1
GO_ALPHA_AMINO_ACID_CATABOLIC_PROCESS	1
GO_UNSATURATED_FATTY_ACID_METABOLIC_PROCESS	1
GO_REGULATION_OF_GTPASE_ACTIVITY	1
KAYO_CALORIE_RESTRICTION_MUSCLE_DN	1
GO_POSITIVE_REGULATION_OF_ENDOTHELIAL_CELL_PROLIFERATION	1
GO_NEGATIVE_REGULATION_OF_ENDOTHELIAL_CELL_MIGRATION	1
GO_POSITIVE_REGULATION_OF_ENDOTHELIAL_CELL_MIGRATION	1
SCHAEFFER_PROSTATE_DEVELOPMENT_48HR_DN	1
GO_MAMMARY_GLAND_MORPHOGENESIS	1
GO_REGULATION_OF_GENERATION_OF_PRECURSOR_METABOLITES_AND_ENERGY	1
GO_SMALL_MOLECULE_CATABOLIC_PROCESS	1
GO_REGULATION_OF_SMOOTH_MUSCLE_CELL_MIGRATION	1
AZARE_NEOPLASTIC_TRANSFORMATION_BY_STAT3_UP	1
REACTOME_GPVI_MEDIATED_ACTIVATION_CASCADE	1
KEGG_COMPLEMENT_AND_COAGULATION_CASCADES	1
REACTOME_ENDOSOMAL_SORTING_COMPLEX_REQUIRED_FOR_TRANSPORT_ESCRT	1
GO_PEPTIDASE_INHIBITOR_ACTIVITY	1
GO_REGULATION_OF_RESPONSE_TO_WOUNDING	1
MIYAGAWA_TARGETS_OF_EWSR1_ETS_FUSIONS_DN	1
WATANABE_RECTAL_CANCER_RADIOTHERAPY_RESPONSIVE_DN	1
GNATENKO_PLATELET_SIGNATURE	1
BASSO_HAIRY_CELL_LEUKEMIA_UP	1
GO_NEGATIVE_REGULATION_OF_TRANSPORTER_ACTIVITY	1
PEDRIOLI_MIR31_TARGETS_UP	1
DITTMER_PTHLH_TARGETS_UP	1
GO_OVULATION_CYCLE	1
GO_NEGATIVE_REGULATION_OF_CELL_MORPHOGENESIS_INVOLVED_IN_DIFFERENTIATION	1
GO_OXIDOREDUCTASE_ACTIVITY_ACTING_ON_THE_ALDEHYDE_OR_OXO_GROUP_OF_DONORS_NAD_OR_NADP_AS_ACCEPTOR	1
KEGG_FOCAL_ADHESION	1
VERHAAK_GLIOBLASTOMA_CLASSICAL	1
BEGUM_TARGETS_OF_PAX3_FOXO1_FUSION_UP	1
GO_G_PROTEIN_COUPLED_RECEPTOR_SIGNALING_PATHWAY_COUPLED_TO_CYCLIC_NUCLEOTIDE_SECOND_MESSENGER	1
GO_KINESIN_COMPLEX	1
GO_POSITIVE_REGULATION_OF_AXONOGENESIS	1
ATF2_S_UP.V1_DN	1
CORRE_MULTIPLE_MYELOMA_DN	1
GO_VASCULAR_PROCESS_IN_CIRCULATORY_SYSTEM	1
GO_ADULT_LOCOMOTORY_BEHAVIOR	1
KEGG_NEUROACTIVE_LIGAND_RECEPTOR_INTERACTION	1
GO_POSITIVE_REGULATION_OF_LEUKOCYTE_DIFFERENTIATION	1
PUIFFE_INVASION_INHIBITED_BY_ASCITES_UP	1
GO_TRANSPORT_VESICLE	1
CHIARADONNA_NEOPLASTIC_TRANSFORMATION_KRAS_CDC25_DN	1
GO_DEVELOPMENTAL_GROWTH_INVOLVED_IN_MORPHOGENESIS	1
ESC_V6.5_UP_LATE.V1_UP	1
HELLER_SILENCED_BY_METHYLATION_DN	1
PETROVA_ENDOTHELIUM_LYMPHATIC_VS_BLOOD_UP	1
GO_ANCHORING_JUNCTION	1
GO_GLANDULAR_EPITHELIAL_CELL_DIFFERENTIATION	1
GO_ORGANIC_ACID_CATABOLIC_PROCESS	1
SANA_TNF_SIGNALING_DN	1
VERRECCHIA_DELAYED_RESPONSE_TO_TGFB1	1
GO_MULTI_ORGANISM_MEMBRANE_ORGANIZATION	1
GO_PIGMENTATION	1
SMID_BREAST_CANCER_LUMINAL_B_UP	1
CHESLER_BRAIN_HIGHEST_EXPRESSION	1
GO_ORGANIC_HYDROXY_COMPOUND_BIOSYNTHETIC_PROCESS	1
CSR_LATE_UP.V1_DN	1
GO_EXTRACELLULAR_LIGAND_GATED_ION_CHANNEL_ACTIVITY	1
BROWNE_HCMV_INFECTION_48HR_DN	1
GO_REGULATION_OF_ERBB_SIGNALING_PATHWAY	1
ZHAN_MULTIPLE_MYELOMA_PR_DN	1
REACTOME_G_ALPHA_S_SIGNALLING_EVENTS	1
WONG_ADULT_TISSUE_STEM_MODULE	1
MOOTHA_PGC	1
GO_REGULATION_OF_MYELOID_LEUKOCYTE_DIFFERENTIATION	1
GO_SULFUR_COMPOUND_METABOLIC_PROCESS	1
KORKOLA_YOLK_SAC_TUMOR	1
GO_THIOESTER_METABOLIC_PROCESS	1
GO_NEGATIVE_REGULATION_OF_ION_TRANSPORT	1
GO_REGULATION_OF_INSULIN_SECRETION_INVOLVED_IN_CELLULAR_RESPONSE_TO_GLUCOSE_STIMULUS	1
SMID_BREAST_CANCER_RELAPSE_IN_BRAIN_DN	1
BMI1_DN.V1_UP	1
YANG_BREAST_CANCER_ESR1_UP	1
GO_OXIDOREDUCTION_COENZYME_METABOLIC_PROCESS	1
GO_ALCOHOL_METABOLIC_PROCESS	1
TAKEDA_TARGETS_OF_NUP98_HOXA9_FUSION_6HR_UP	1
GO_METANEPHROS_DEVELOPMENT	1
GO_TRICARBOXYLIC_ACID_METABOLIC_PROCESS	1
GO_GLUTAMATE_RECEPTOR_SIGNALING_PATHWAY	1
KIM_ALL_DISORDERS_CALB1_CORR_UP	1
GO_OSSIFICATION	1
TANG_SENESCENCE_TP53_TARGETS_DN	1
GO_INTEGRIN_BINDING	1
PHONG_TNF_TARGETS_UP	1
GO_RECEPTOR_REGULATOR_ACTIVITY	1
JOSEPH_RESPONSE_TO_SODIUM_BUTYRATE_UP	1
GO_KINESIN_BINDING	1
GO_PROTEIN_O_LINKED_GLYCOSYLATION	1
ALCALA_APOPTOSIS	1
IGLESIAS_E2F_TARGETS_UP	1
GO_EXCITATORY_POSTSYNAPTIC_POTENTIAL	1
GO_LIPID_PARTICLE	1
LEE_BMP2_TARGETS_UP	1
GO_TRABECULA_MORPHOGENESIS	1
GO_POSTSYNAPTIC_MEMBRANE	1
PAL_PRMT5_TARGETS_DN	1
GO_VACUOLAR_LUMEN	1
GO_POSITIVE_REGULATION_OF_REPRODUCTIVE_PROCESS	1
BURTON_ADIPOGENESIS_5	1
GO_VIRION_ASSEMBLY	1
MOHANKUMAR_HOXA1_TARGETS_DN	1
CHIANG_LIVER_CANCER_SUBCLASS_CTNNB1_DN	1
GO_ALCOHOL_BIOSYNTHETIC_PROCESS	1
GO_REGULATION_OF_AXONOGENESIS	1
GO_MONOSACCHARIDE_CATABOLIC_PROCESS	1
DANG_REGULATED_BY_MYC_DN	1
GO_CALCIUM_ION_TRANSPORT	1
GO_PROTEIN_TARGETING_TO_MITOCHONDRION	1
GO_NEGATIVE_REGULATION_OF_INTRINSIC_APOPTOTIC_SIGNALING_PATHWAY	1
LIU_SOX4_TARGETS_UP	1
KEGG_CITRATE_CYCLE_TCA_CYCLE	1
FARMER_BREAST_CANCER_APOCRINE_VS_LUMINAL	1
GO_SARCOLEMMA	1
GO_CELL_SUBSTRATE_JUNCTION_ASSEMBLY	1
HENDRICKS_SMARCA4_TARGETS_UP	1
AMIT_EGF_RESPONSE_60_MCF10A	1
GO_MUSCLE_ORGAN_DEVELOPMENT	1
PDGF_UP.V1_DN	1
GO_MONOSACCHARIDE_BINDING	1
GO_STEROL_BIOSYNTHETIC_PROCESS	1
SMID_BREAST_CANCER_NORMAL_LIKE_UP	1
DACOSTA_ERCC3_ALLELE_XPCS_VS_TTD_UP	1
HALLMARK_BILE_ACID_METABOLISM	1
GO_REGULATION_OF_POLYSACCHARIDE_METABOLIC_PROCESS	1
BCAT_BILD_ET_AL_UP	1
GO_CARDIAC_MUSCLE_CELL_DIFFERENTIATION	1
CAHOY_ASTROGLIAL	1
ROSS_AML_OF_FAB_M7_TYPE	1
GO_NEGATIVE_REGULATION_OF_ERBB_SIGNALING_PATHWAY	1
GO_POSITIVE_REGULATION_OF_DEVELOPMENTAL_GROWTH	1
JIANG_HYPOXIA_CANCER	1
REACTOME_SEMAPHORIN_INTERACTIONS	1
BROWNE_HCMV_INFECTION_12HR_DN	1
GROSS_HYPOXIA_VIA_HIF1A_DN	1
REACTOME_MITOCHONDRIAL_PROTEIN_IMPORT	1
GO_NEGATIVE_REGULATION_OF_EPITHELIAL_CELL_MIGRATION	1
GO_GOLGI_LUMEN	1
REACTOME_PYRUVATE_METABOLISM_AND_CITRIC_ACID_TCA_CYCLE	1
GO_CELL_MOTILITY	1
RIGGI_EWING_SARCOMA_PROGENITOR_DN	1
KEGG_MELANOGENESIS	1
GO_COCHLEA_DEVELOPMENT	1
ZWANG_EGF_INTERVAL_UP	1
GO_GOLGI_MEMBRANE	1
FLECHNER_BIOPSY_KIDNEY_TRANSPLANT_REJECTED_VS_OK_UP	1
REN_ALVEOLAR_RHABDOMYOSARCOMA_DN	1
GO_ELECTRON_CARRIER_ACTIVITY	1
VANHARANTA_UTERINE_FIBROID_UP	1
KIM_GERMINAL_CENTER_T_HELPER_UP	1
GO_CALCIUM_DEPENDENT_PROTEIN_BINDING	1
GO_SODIUM_ION_TRANSPORT	1
ZHOU_TNF_SIGNALING_30MIN	1
GO_REGULATION_OF_NEURON_PROJECTION_DEVELOPMENT	1
MIKKELSEN_NPC_HCP_WITH_H3K27ME3	1
MA_PITUITARY_FETAL_VS_ADULT_UP	1
ONDER_CDH1_TARGETS_2_DN	1
GO_POSITIVE_REGULATION_OF_NEURON_DIFFERENTIATION	1
CREIGHTON_ENDOCRINE_THERAPY_RESISTANCE_4	1
GO_POSITIVE_REGULATION_OF_PHOSPHOLIPID_METABOLIC_PROCESS	1
HUMMERICH_SKIN_CANCER_PROGRESSION_DN	1
NELSON_RESPONSE_TO_ANDROGEN_UP	1
MEISSNER_BRAIN_HCP_WITH_H3K4ME3_AND_H3K27ME3	1
IZADPANAH_STEM_CELL_ADIPOSE_VS_BONE_DN	1
GO_POSITIVE_REGULATION_OF_AXON_EXTENSION	1
GO_RESPONSE_TO_XENOBIOTIC_STIMULUS	1
SENGUPTA_NASOPHARYNGEAL_CARCINOMA_WITH_LMP1_DN	1
REACTOME_POST_TRANSLATIONAL_MODIFICATION_SYNTHESIS_OF_GPI_ANCHORED_PROTEINS	1
SMITH_LIVER_CANCER	1
BLALOCK_ALZHEIMERS_DISEASE_INCIPIENT_DN	1
GO_GLYCOLIPID_BIOSYNTHETIC_PROCESS	1
GO_POSITIVE_REGULATION_OF_CELL_MORPHOGENESIS_INVOLVED_IN_DIFFERENTIATION	1
GO_ATPASE_COUPLED_ION_TRANSMEMBRANE_TRANSPORTER_ACTIVITY	1
GO_SECRETORY_VESICLE	1
GO_CELL_PROJECTION_ORGANIZATION	1
GO_CARBOHYDRATE_METABOLIC_PROCESS	1
GO_REGULATION_OF_ENDOTHELIAL_CELL_MIGRATION	1
GO_ADP_BINDING	1
LABBE_WNT3A_TARGETS_DN	1
TAKAO_RESPONSE_TO_UVB_RADIATION_UP	1
BANDRES_RESPONSE_TO_CARMUSTIN_MGMT_48HR_DN	1
GO_POSITIVE_REGULATION_OF_CELL_ACTIVATION	1
GO_TRANSMEMBRANE_RECEPTOR_PROTEIN_KINASE_ACTIVITY	1
GO_NEGATIVE_REGULATION_OF_ACTIN_FILAMENT_POLYMERIZATION	1
REACTOME_ION_CHANNEL_TRANSPORT	1
GO_MONOVALENT_INORGANIC_CATION_TRANSPORT	1
NABA_MATRISOME_ASSOCIATED	1
VALK_AML_CLUSTER_11	1
GO_INOSITOL_PHOSPHATE_METABOLIC_PROCESS	1
KEGG_PYRUVATE_METABOLISM	1
GO_REGULATION_OF_ENDOPLASMIC_RETICULUM_STRESS_INDUCED_INTRINSIC_APOPTOTIC_SIGNALING_PATHWAY	1
BRUINS_UVC_RESPONSE_VIA_TP53_GROUP_D	1
GO_RAS_GUANYL_NUCLEOTIDE_EXCHANGE_FACTOR_ACTIVITY	1
GO_CELL_JUNCTION	1
MULLIGHAN_NPM1_MUTATED_SIGNATURE_1_DN	1
HOSHIDA_LIVER_CANCER_SUBCLASS_S1	1
LEI_MYB_TARGETS	1
KAAB_HEART_ATRIUM_VS_VENTRICLE_DN	1
GO_TRANSFORMING_GROWTH_FACTOR_BETA_RECEPTOR_BINDING	1
GO_LEARNING	1
BAELDE_DIABETIC_NEPHROPATHY_UP	1
GO_POSITIVE_REGULATION_OF_RESPONSE_TO_EXTERNAL_STIMULUS	1
GOZGIT_ESR1_TARGETS_UP	1
RAGHAVACHARI_PLATELET_SPECIFIC_GENES	1
THUM_SYSTOLIC_HEART_FAILURE_UP	1
BROWNE_HCMV_INFECTION_20HR_DN	1
KEGG_GLYCOLYSIS_GLUCONEOGENESIS	1
REACTOME_NETRIN1_SIGNALING	1
GENTILE_UV_RESPONSE_CLUSTER_D6	1
REACTOME_G_ALPHA_Q_SIGNALLING_EVENTS	1
SCHAEFFER_PROSTATE_DEVELOPMENT_12HR_DN	1
REACTOME_EGFR_DOWNREGULATION	1
PID_WNT_NONCANONICAL_PATHWAY	1
STEIN_ESR1_TARGETS	1
CHUNG_BLISTER_CYTOTOXICITY_DN	1
GO_ENDOCYTIC_VESICLE_MEMBRANE	1
GO_REGULATION_OF_MUSCLE_TISSUE_DEVELOPMENT	1
GO_FOREBRAIN_GENERATION_OF_NEURONS	1
GO_CARBOHYDRATE_DERIVATIVE_METABOLIC_PROCESS	1
GO_NEPHRON_DEVELOPMENT	1
WU_CELL_MIGRATION	1
DOANE_BREAST_CANCER_ESR1_UP	1
GO_RECEPTOR_COMPLEX	1
BRCA1_DN.V1_UP	1
HAN_JNK_SINGALING_DN	1
GO_REGULATION_OF_CALCIUM_ION_IMPORT	1
NIKOLSKY_BREAST_CANCER_11Q12_Q14_AMPLICON	1
ROSS_LEUKEMIA_WITH_MLL_FUSIONS	1
RIGGINS_TAMOXIFEN_RESISTANCE_UP	1
GO_MUSCLE_STRUCTURE_DEVELOPMENT	1
SMID_BREAST_CANCER_BASAL_DN	1
WAMUNYOKOLI_OVARIAN_CANCER_LMP_DN	1
GO_VACUOLAR_TRANSPORT	1
GO_REGULATION_OF_CELL_MORPHOGENESIS	1
GO_CONNECTIVE_TISSUE_DEVELOPMENT	1
KYNG_ENVIRONMENTAL_STRESS_RESPONSE_NOT_BY_4NQO_IN_WS	1
MCDOWELL_ACUTE_LUNG_INJURY_DN	1
GO_SYNAPSE_PART	1
GO_REGULATION_OF_CELL_DEVELOPMENT	1
CUI_TCF21_TARGETS_UP	1
GO_REGULATION_OF_THE_FORCE_OF_HEART_CONTRACTION	1
NIKOLSKY_BREAST_CANCER_8Q12_Q22_AMPLICON	1
TONKS_TARGETS_OF_RUNX1_RUNX1T1_FUSION_HSC_UP	1
ENK_UV_RESPONSE_KERATINOCYTE_UP	1
GO_SMALL_MOLECULE_BIOSYNTHETIC_PROCESS	1
GO_PYRUVATE_METABOLIC_PROCESS	1
OHGUCHI_LIVER_HNF4A_TARGETS_DN	1
GO_MICROTUBULE_ASSOCIATED_COMPLEX	1
GO_REGULATION_OF_INFLAMMATORY_RESPONSE	1
GO_NEGATIVE_REGULATION_OF_DENDRITE_DEVELOPMENT	1
GHANDHI_BYSTANDER_IRRADIATION_UP	1
AMUNDSON_POOR_SURVIVAL_AFTER_GAMMA_RADIATION_2G	1
GO_MODULATION_OF_EXCITATORY_POSTSYNAPTIC_POTENTIAL	1
CHARAFE_BREAST_CANCER_BASAL_VS_MESENCHYMAL_DN	1
GO_ORGANIC_HYDROXY_COMPOUND_METABOLIC_PROCESS	1
LI_DCP2_BOUND_MRNA	1
GO_CELL_MATRIX_ADHESION	1
GO_HEXOSE_CATABOLIC_PROCESS	1
MONNIER_POSTRADIATION_TUMOR_ESCAPE_DN	1
GO_GOLGI_APPARATUS_PART	1
GO_NEUROLOGICAL_SYSTEM_PROCESS	1
KRAS.PROSTATE_UP.V1_DN	1
GO_ENDOSOME_ORGANIZATION	1
ALCALAY_AML_BY_NPM1_LOCALIZATION_UP	1
KEGG_ECM_RECEPTOR_INTERACTION	1
GO_POSITIVE_REGULATION_OF_BLOOD_CIRCULATION	1
GO_SOMATODENDRITIC_COMPARTMENT	1
RAMALHO_STEMNESS_DN	1
HERNANDEZ_MITOTIC_ARREST_BY_DOCETAXEL_1_DN	1
GO_INTRINSIC_COMPONENT_OF_PLASMA_MEMBRANE	1
TONKS_TARGETS_OF_RUNX1_RUNX1T1_FUSION_HSC_DN	1
GO_POSITIVE_REGULATION_OF_MUSCLE_TISSUE_DEVELOPMENT	1
GO_REGULATION_OF_NEURON_DIFFERENTIATION	1
HALLMARK_UV_RESPONSE_DN	1
GO_PROTEIN_OLIGOMERIZATION	1
CHIARADONNA_NEOPLASTIC_TRANSFORMATION_CDC25_UP	1
GO_NEGATIVE_REGULATION_OF_VASCULATURE_DEVELOPMENT	1
ACEVEDO_LIVER_CANCER_WITH_H3K9ME3_UP	1
GO_PLATELET_AGGREGATION	1
PID_GLYPICAN_1PATHWAY	1
REACTOME_TRANSPORT_OF_GLUCOSE_AND_OTHER_SUGARS_BILE_SALTS_AND_ORGANIC_ACIDS_METAL_IONS_AND_AMINE_COMPOUNDS	1
YAO_TEMPORAL_RESPONSE_TO_PROGESTERONE_CLUSTER_2	1
SEKI_INFLAMMATORY_RESPONSE_LPS_DN	1
RUAN_RESPONSE_TO_TNF_DN	1
GRYDER_PAX3FOXO1_ENHANCERS_KO_DOWN	1
KLEIN_PRIMARY_EFFUSION_LYMPHOMA_DN	1
GO_GUANYL_NUCLEOTIDE_EXCHANGE_FACTOR_ACTIVITY	1
GO_SYNAPSE	1
KEGG_PROPANOATE_METABOLISM	1
MEDINA_SMARCA4_TARGETS	1
HUTTMANN_B_CLL_POOR_SURVIVAL_UP	1
GO_NEGATIVE_REGULATION_OF_CELL_PROJECTION_ORGANIZATION	1
GO_REGULATION_OF_FATTY_ACID_METABOLIC_PROCESS	1
GO_MITOTIC_SPINDLE_ORGANIZATION	1
GO_REGULATION_OF_VACUOLE_ORGANIZATION	1
BIOCARTA_TCR_PATHWAY	1
FRIDMAN_SENESCENCE_UP	1
GO_ENDOSOME_TO_LYSOSOME_TRANSPORT	1
REACTOME_SEMA4D_IN_SEMAPHORIN_SIGNALING	1
WANG_HCP_PROSTATE_CANCER	1
RUTELLA_RESPONSE_TO_HGF_VS_CSF2RB_AND_IL4_UP	1
PID_HNF3A_PATHWAY	1
GO_EPITHELIAL_CELL_PROLIFERATION	1
BRUECKNER_TARGETS_OF_MIRLET7A3_UP	1
GO_ORGANELLE_LOCALIZATION	1
NIKOLSKY_BREAST_CANCER_16P13_AMPLICON	1
CHEN_LVAD_SUPPORT_OF_FAILING_HEART_UP	1
GO_SYSTEM_PROCESS	1
YANG_BCL3_TARGETS_UP	1
DURAND_STROMA_S_UP	1
GO_CARDIAC_MUSCLE_TISSUE_DEVELOPMENT	1
KIM_BIPOLAR_DISORDER_OLIGODENDROCYTE_DENSITY_CORR_UP	1
GO_MICROTUBULE_BUNDLE_FORMATION	1
LEIN_ASTROCYTE_MARKERS	1
GO_NEGATIVE_REGULATION_OF_APOPTOTIC_SIGNALING_PATHWAY	1
GO_NEGATIVE_REGULATION_OF_CATION_TRANSMEMBRANE_TRANSPORT	1
MIKKELSEN_MCV6_HCP_WITH_H3K27ME3	1
GO_BEHAVIOR	1
REACTOME_SIGNALING_BY_GPCR	1
MEISSNER_NPC_HCP_WITH_H3K4ME2_AND_H3K27ME3	1
GO_UROGENITAL_SYSTEM_DEVELOPMENT	1
GO_ANTIGEN_PROCESSING_AND_PRESENTATION_OF_PEPTIDE_OR_POLYSACCHARIDE_ANTIGEN_VIA_MHC_CLASS_II	1
APRELIKOVA_BRCA1_TARGETS	1
NADLER_OBESITY_UP	1
GO_POSITIVE_REGULATION_OF_CELL_DEVELOPMENT	1
GROSS_HYPOXIA_VIA_ELK3_AND_HIF1A_UP	1
GO_GLUCAN_METABOLIC_PROCESS	1
GO_NEGATIVE_REGULATION_OF_AUTOPHAGY	1
CHARAFE_BREAST_CANCER_LUMINAL_VS_BASAL_DN	1
LEE_EARLY_T_LYMPHOCYTE_DN	1
GO_SCHWANN_CELL_DIFFERENTIATION	1
GO_ACTIVE_ION_TRANSMEMBRANE_TRANSPORTER_ACTIVITY	1
FRIDMAN_IMMORTALIZATION_DN	1
GO_NEGATIVE_REGULATION_OF_RESPONSE_TO_WOUNDING	1
GO_POSITIVE_REGULATION_OF_NEURON_PROJECTION_DEVELOPMENT	1
YOSHIMURA_MAPK8_TARGETS_DN	1
EIF4E_UP	1
GO_NEGATIVE_REGULATION_OF_CELL_DEVELOPMENT	1
GO_NEGATIVE_REGULATION_OF_NEURON_DIFFERENTIATION	1
GO_POSITIVE_REGULATION_OF_HEMOPOIESIS	1
ZHONG_SECRETOME_OF_LUNG_CANCER_AND_FIBROBLAST	1
GO_METANEPHRIC_NEPHRON_DEVELOPMENT	1
RIGGI_EWING_SARCOMA_PROGENITOR_UP	1
NABA_ECM_REGULATORS	1
MASSARWEH_TAMOXIFEN_RESISTANCE_DN	1
FARDIN_HYPOXIA_11	1
GO_SECRETORY_GRANULE_MEMBRANE	1
GO_MOTILE_CILIUM	1
YANG_BREAST_CANCER_ESR1_LASER_DN	1
GO_CATION_TRANSPORT	1
CHENG_RESPONSE_TO_NICKEL_ACETATE	1
GO_SECRETORY_GRANULE	1
GO_REGULATION_OF_EPITHELIAL_CELL_APOPTOTIC_PROCESS	1
GO_NEURONAL_POSTSYNAPTIC_DENSITY	1
ELLWOOD_MYC_TARGETS_DN	1
GARCIA_TARGETS_OF_FLI1_AND_DAX1_UP	1
LU_IL4_SIGNALING	1
XU_HGF_TARGETS_REPRESSED_BY_AKT1_DN	1
HALLMARK_APICAL_JUNCTION	1
GO_CYTOSKELETON_DEPENDENT_INTRACELLULAR_TRANSPORT	1
TAKEDA_TARGETS_OF_NUP98_HOXA9_FUSION_10D_DN	1
CHICAS_RB1_TARGETS_GROWING	1
MULLIGHAN_MLL_SIGNATURE_1_DN	1
GAUSSMANN_MLL_AF4_FUSION_TARGETS_F_UP	1
GO_EAR_DEVELOPMENT	1
KEGG_REGULATION_OF_ACTIN_CYTOSKELETON	1
HSIAO_HOUSEKEEPING_GENES	1
GO_INORGANIC_ION_TRANSMEMBRANE_TRANSPORT	1
DAZARD_RESPONSE_TO_UV_SCC_UP	1
GO_MONOVALENT_INORGANIC_CATION_TRANSMEMBRANE_TRANSPORTER_ACTIVITY	1
GO_REGULATION_OF_ANATOMICAL_STRUCTURE_MORPHOGENESIS	1
GO_POLYOL_METABOLIC_PROCESS	1
GO_REGULATION_OF_MYELOID_CELL_DIFFERENTIATION	1
FLECHNER_PBL_KIDNEY_TRANSPLANT_OK_VS_DONOR_UP	1
GO_EPHRIN_RECEPTOR_SIGNALING_PATHWAY	1
NAKAJIMA_MAST_CELL	1
JIANG_TIP30_TARGETS_UP	1
AMIT_SERUM_RESPONSE_60_MCF10A	1
GO_CELL_DIFFERENTIATION_INVOLVED_IN_KIDNEY_DEVELOPMENT	1
IL21_UP.V1_DN	1
GO_POSITIVE_REGULATION_OF_VASODILATION	1
GO_REGULATION_OF_SYSTEMIC_ARTERIAL_BLOOD_PRESSURE	1
CHIARADONNA_NEOPLASTIC_TRANSFORMATION_CDC25_DN	1
GO_RESPONSE_TO_METAL_ION	1
GO_DENDRITE_MORPHOGENESIS	1
GO_POSITIVE_REGULATION_OF_NERVOUS_SYSTEM_DEVELOPMENT	1
ANDERSEN_CHOLANGIOCARCINOMA_CLASS2	1
GO_REGULATION_OF_LIPID_METABOLIC_PROCESS	1
NUTT_GBM_VS_AO_GLIOMA_UP	1
GO_POSITIVE_REGULATION_OF_HYDROLASE_ACTIVITY	1
GO_RECEPTOR_MEDIATED_ENDOCYTOSIS	1
REACTOME_GLUCAGON_SIGNALING_IN_METABOLIC_REGULATION	1
GO_NEGATIVE_REGULATION_OF_RESPONSE_TO_CYTOKINE_STIMULUS	1
GO_REGULATION_OF_MUSCLE_CONTRACTION	1
GO_NEGATIVE_REGULATION_OF_AXON_EXTENSION	1
GO_REGULATION_OF_SMALL_GTPASE_MEDIATED_SIGNAL_TRANSDUCTION	1
GO_RESPONSE_TO_WOUNDING	1
SASSON_RESPONSE_TO_FORSKOLIN_DN	1
NOUSHMEHR_GBM_SILENCED_BY_METHYLATION	1
JECHLINGER_EPITHELIAL_TO_MESENCHYMAL_TRANSITION_UP	1
GO_POSITIVE_REGULATION_OF_SECRETION	1
MAGRANGEAS_MULTIPLE_MYELOMA_IGLL_VS_IGLK_UP	1
GO_AMINOGLYCAN_METABOLIC_PROCESS	1
GO_DIVALENT_INORGANIC_CATION_TRANSPORT	1
SPIRA_SMOKERS_LUNG_CANCER_UP	1
BROWNE_HCMV_INFECTION_18HR_DN	1
BENPORATH_PRC2_TARGETS	1
GO_CELL_SURFACE	1
GO_PRESYNAPSE	1
GO_POSITIVE_REGULATION_OF_RECEPTOR_ACTIVITY	1
KONDO_PROSTATE_CANCER_HCP_WITH_H3K27ME3	1
GO_FOREBRAIN_CELL_MIGRATION	1
GO_CALMODULIN_BINDING	1
GO_CLATHRIN_COATED_ENDOCYTIC_VESICLE_MEMBRANE	1
DITTMER_PTHLH_TARGETS_DN	1
GO_PHOSPHATIDYLINOSITOL_METABOLIC_PROCESS	1
GO_GROWTH_FACTOR_RECEPTOR_BINDING	1
MCBRYAN_PUBERTAL_BREAST_4_5WK_UP	1
BRUINS_UVC_RESPONSE_VIA_TP53_GROUP_B	1
GO_COENZYME_BINDING	1
GO_G_PROTEIN_COUPLED_RECEPTOR_SIGNALING_PATHWAY	1
GO_REGULATION_OF_LEUKOCYTE_DIFFERENTIATION	1
BOQUEST_STEM_CELL_CULTURED_VS_FRESH_UP	1
GO_HYDROGEN_EXPORTING_ATPASE_ACTIVITY	1
IL2_UP.V1_DN	1
REACTOME_GLUCONEOGENESIS	1
GO_ESTABLISHMENT_OF_PROTEIN_LOCALIZATION_TO_PLASMA_MEMBRANE	1
GO_GLYCOSAMINOGLYCAN_BINDING	1
REACTOME_G_ALPHA1213_SIGNALLING_EVENTS	1
GO_REGULATION_OF_CALCIUM_ION_TRANSPORT	1
GO_COFACTOR_BINDING	1
KIM_MYC_AMPLIFICATION_TARGETS_UP	1
WESTON_VEGFA_TARGETS_6HR	1
TAKEDA_TARGETS_OF_NUP98_HOXA9_FUSION_8D_UP	1
GO_POSITIVE_REGULATION_OF_LIPID_KINASE_ACTIVITY	1
GO_WALKING_BEHAVIOR	1
MCGARVEY_SILENCED_BY_METHYLATION_IN_COLON_CANCER	1
BOYLAN_MULTIPLE_MYELOMA_D_CLUSTER_UP	1
GO_ATPASE_ACTIVITY_COUPLED_TO_TRANSMEMBRANE_MOVEMENT_OF_IONS_PHOSPHORYLATIVE_MECHANISM	1
GO_CYTOPLASMIC_VESICLE_PART	1
NGUYEN_NOTCH1_TARGETS_UP	1
GO_ION_ANTIPORTER_ACTIVITY	1
GRYDER_PAX3FOXO1_TOP_ENHANCERS	1
REACTOME_HEMOSTASIS	1
AMIT_SERUM_RESPONSE_40_MCF10A	1
GO_LYASE_ACTIVITY	1
SMID_BREAST_CANCER_RELAPSE_IN_BONE_UP	1
GO_POSTSYNAPSE	1
WANG_CISPLATIN_RESPONSE_AND_XPC_UP	1
GO_REGULATION_OF_ENDOTHELIAL_CELL_APOPTOTIC_PROCESS	1
GO_CARDIOCYTE_DIFFERENTIATION	1
GO_CELL_SUBSTRATE_ADHESION	1
AMUNDSON_POOR_SURVIVAL_AFTER_GAMMA_RADIATION_8G	1
GO_EXOCYTIC_VESICLE	1
HOEBEKE_LYMPHOID_STEM_CELL_DN	1
GO_ADHERENS_JUNCTION_ASSEMBLY	1
RORIE_TARGETS_OF_EWSR1_FLI1_FUSION_UP	1
GO_G_PROTEIN_COUPLED_RECEPTOR_BINDING	1
GO_VESICLE_COAT	1
GO_GROWTH_FACTOR_ACTIVITY	1
SANSOM_APC_TARGETS_DN	1
LEE_LIVER_CANCER_CIPROFIBRATE_UP	1
HADDAD_B_LYMPHOCYTE_PROGENITOR	1
YAMASHITA_LIVER_CANCER_WITH_EPCAM_UP	1
GO_REGULATION_OF_PATHWAY_RESTRICTED_SMAD_PROTEIN_PHOSPHORYLATION	1
KANG_IMMORTALIZED_BY_TERT_DN	1
GO_TUBULIN_BINDING	1
GO_PROTEIN_HOMOOLIGOMERIZATION	1
KYNG_DNA_DAMAGE_BY_GAMMA_RADIATION	1
CAHOY_ASTROCYTIC	1
PRC2_EZH2_UP.V1_UP	1
GO_MULTI_MULTICELLULAR_ORGANISM_PROCESS	1
GO_DIVALENT_INORGANIC_CATION_HOMEOSTASIS	1
GO_DEVELOPMENTAL_PIGMENTATION	1
GO_CIS_GOLGI_NETWORK	1
MARTORIATI_MDM4_TARGETS_FETAL_LIVER_UP	1
GO_POSITIVE_REGULATION_OF_RESPONSE_TO_WOUNDING	1
LEE_LIVER_CANCER_ACOX1_UP	1
XU_GH1_EXOGENOUS_TARGETS_DN	1
GO_POSITIVE_REGULATION_OF_CELL_CELL_ADHESION	1
HOSHIDA_LIVER_CANCER_SUBCLASS_S3	1
GO_POSITIVE_REGULATION_OF_LIPID_METABOLIC_PROCESS	1
ZHAN_LATE_DIFFERENTIATION_GENES_UP	1
BMI1_DN_MEL18_DN.V1_UP	1
GO_CARBOHYDRATE_CATABOLIC_PROCESS	1
GO_REGULATION_OF_HORMONE_LEVELS	1
GO_ORGANELLE_ENVELOPE_LUMEN	1
ACEVEDO_METHYLATED_IN_LIVER_CANCER_DN	1
GO_NEGATIVE_REGULATION_OF_CELL_DEATH	1
HELLER_HDAC_TARGETS_SILENCED_BY_METHYLATION_UP	1
PROVENZANI_METASTASIS_DN	1
GO_ORGAN_REGENERATION	1
GO_NEGATIVE_REGULATION_OF_TRANSPORT	1
WANG_LMO4_TARGETS_UP	1
GO_CELLULAR_RESPONSE_TO_GLUCAGON_STIMULUS	1
GO_POSITIVE_REGULATION_OF_VASCULATURE_DEVELOPMENT	1
GO_POSITIVE_REGULATION_OF_INFLAMMATORY_RESPONSE	1
RPS14_DN.V1_DN	1
GO_REGULATION_OF_DENDRITIC_SPINE_MORPHOGENESIS	1
GO_BIOLOGICAL_ADHESION	1
GO_ACTIVE_TRANSMEMBRANE_TRANSPORTER_ACTIVITY	1
GO_COLUMNAR_CUBOIDAL_EPITHELIAL_CELL_DIFFERENTIATION	1
GO_REGULATION_OF_SMOOTH_MUSCLE_CONTRACTION	1
WELCSH_BRCA1_TARGETS_UP	1
PARK_TRETINOIN_RESPONSE_AND_PML_RARA_FUSION	1
REACTOME_GASTRIN_CREB_SIGNALLING_PATHWAY_VIA_PKC_AND_MAPK	1
GO_SINGLE_ORGANISM_BEHAVIOR	1
HAN_SATB1_TARGETS_DN	1
GO_EXCITATORY_SYNAPSE	1
FAELT_B_CLL_WITH_VH_REARRANGEMENTS_DN	1
GO_LONG_CHAIN_FATTY_ACID_METABOLIC_PROCESS	1
RICKMAN_HEAD_AND_NECK_CANCER_C	1
GO_POSITIVE_REGULATION_OF_DEPHOSPHORYLATION	1
GO_NEGATIVE_REGULATION_OF_CELL_SUBSTRATE_ADHESION	1
GO_WOUND_HEALING	1
GO_MYELOID_LEUKOCYTE_ACTIVATION	1
GO_REGULATION_OF_METAL_ION_TRANSPORT	1
CAIRO_LIVER_DEVELOPMENT_DN	1
GO_CLATHRIN_VESICLE_COAT	1
IVANOVA_HEMATOPOIESIS_STEM_CELL_AND_PROGENITOR	1
MEISSNER_NPC_HCP_WITH_H3K4ME2	1
GO_REGULATION_OF_RESPONSE_TO_EXTERNAL_STIMULUS	1
JAK2_DN.V1_UP	1
ACEVEDO_LIVER_CANCER_WITH_H3K27ME3_UP	1
GO_POSITIVE_REGULATION_OF_CELL_PROJECTION_ORGANIZATION	1
ACEVEDO_LIVER_CANCER_WITH_H3K27ME3_DN	1
GO_CYTOSOLIC_TRANSPORT	1
GO_LUNG_ALVEOLUS_DEVELOPMENT	1
PTEN_DN.V1_DN	1
GO_POSITIVE_REGULATION_OF_DEVELOPMENTAL_PROCESS	1
KRIEG_KDM3A_TARGETS_NOT_HYPOXIA	1
BIOCARTA_PAR1_PATHWAY	1
CAHOY_NEURONAL	1
MIKKELSEN_MEF_HCP_WITH_H3K27ME3	1
REACTOME_SEMA4D_INDUCED_CELL_MIGRATION_AND_GROWTH_CONE_COLLAPSE	1
GO_CELL_JUNCTION_ASSEMBLY	1
HOOI_ST7_TARGETS_UP	1
CREIGHTON_ENDOCRINE_THERAPY_RESISTANCE_1	1
GO_DENDRITE	1
REACTOME_CREB_PHOSPHORYLATION_THROUGH_THE_ACTIVATION_OF_RAS	1
LINDGREN_BLADDER_CANCER_CLUSTER_1_DN	1
GO_AMINOGLYCAN_BIOSYNTHETIC_PROCESS	1
GO_ACTIVATION_OF_PROTEIN_KINASE_B_ACTIVITY	1
GO_REGULATION_OF_HORMONE_SECRETION	1
CHEN_METABOLIC_SYNDROM_NETWORK	1
LU_AGING_BRAIN_UP	1
KOYAMA_SEMA3B_TARGETS_UP	1
KHETCHOUMIAN_TRIM24_TARGETS_UP	1
GUTIERREZ_CHRONIC_LYMPHOCYTIC_LEUKEMIA_DN	1
PURBEY_TARGETS_OF_CTBP1_AND_SATB1_UP	1
GO_NEGATIVE_REGULATION_OF_LOCOMOTION	1
GO_MICROTUBULE_BINDING	1
HALLMARK_REACTIVE_OXIGEN_SPECIES_PATHWAY	1
GO_PROTEIN_DESTABILIZATION	1
CORDENONSI_YAP_CONSERVED_SIGNATURE	1
SMID_BREAST_CANCER_BASAL_UP	1
GO_POSITIVE_REGULATION_OF_PROTEIN_TYROSINE_KINASE_ACTIVITY	1
GO_POSITIVE_REGULATION_OF_CELL_DIFFERENTIATION	1
LINDVALL_IMMORTALIZED_BY_TERT_DN	1
GOTZMANN_EPITHELIAL_TO_MESENCHYMAL_TRANSITION_UP	1
GAUSSMANN_MLL_AF4_FUSION_TARGETS_G_UP	1
GO_MITOCHONDRION_ORGANIZATION	1
GO_CELLULAR_PIGMENTATION	1
GO_REGULATION_OF_CELL_ACTIVATION	1
MEISSNER_NPC_HCP_WITH_H3_UNMETHYLATED	1
GYORFFY_MITOXANTRONE_RESISTANCE	1
GO_ENDOTHELIAL_CELL_MIGRATION	1
RUTELLA_RESPONSE_TO_CSF2RB_AND_IL4_DN	1
ESC_J1_UP_EARLY.V1_UP	1
KEGG_PPAR_SIGNALING_PATHWAY	1
GO_FEMALE_SEX_DIFFERENTIATION	1
ABRAHAM_ALPC_VS_MULTIPLE_MYELOMA_UP	1
GO_POLYSACCHARIDE_METABOLIC_PROCESS	1
GO_CORTICAL_ACTIN_CYTOSKELETON	1
GO_MUSCLE_CELL_DIFFERENTIATION	1
TURASHVILI_BREAST_LOBULAR_CARCINOMA_VS_LOBULAR_NORMAL_UP	1
GO_REGULATION_OF_CARDIAC_CONDUCTION	1
LIM_MAMMARY_LUMINAL_MATURE_UP	1
ONGUSAHA_TP53_TARGETS	1
GO_EXTRACELLULAR_MATRIX_STRUCTURAL_CONSTITUENT	1
GO_PLASMA_MEMBRANE_REGION	1
GO_EXOCYTOSIS	1
YAO_TEMPORAL_RESPONSE_TO_PROGESTERONE_CLUSTER_9	1
SENESE_HDAC1_TARGETS_DN	1
GO_MEMBRANE_REGION	1
CHIARETTI_ACUTE_LYMPHOBLASTIC_LEUKEMIA_ZAP70	1
GO_EXOCYTIC_VESICLE_MEMBRANE	1
BOYLAN_MULTIPLE_MYELOMA_PCA3_UP	1
GO_REGULATION_OF_ANATOMICAL_STRUCTURE_SIZE	1
ASTIER_INTEGRIN_SIGNALING	1
VART_KSHV_INFECTION_ANGIOGENIC_MARKERS_UP	1
IWANAGA_CARCINOGENESIS_BY_KRAS_PTEN_DN	1
CUI_TCF21_TARGETS_2_DN	1
GO_RESPONSE_TO_ACID_CHEMICAL	1
SENESE_HDAC2_TARGETS_DN	1
BENPORATH_SUZ12_TARGETS	1
XU_GH1_AUTOCRINE_TARGETS_DN	1
GAZDA_DIAMOND_BLACKFAN_ANEMIA_MYELOID_UP	1
BANDRES_RESPONSE_TO_CARMUSTIN_WITHOUT_MGMT_48HR_DN	1
YOSHIOKA_LIVER_CANCER_EARLY_RECURRENCE_DN	1
AMUNDSON_RESPONSE_TO_ARSENITE	1
GO_LOCOMOTORY_BEHAVIOR	1
FALVELLA_SMOKERS_WITH_LUNG_CANCER	1
GO_POSITIVE_REGULATION_OF_CELL_ADHESION	1
CROMER_METASTASIS_UP	1
GO_ENDOCHONDRAL_BONE_MORPHOGENESIS	1
GO_AMINE_METABOLIC_PROCESS	1
GO_REGULATION_OF_PHOSPHOLIPID_METABOLIC_PROCESS	1
LI_WILMS_TUMOR_VS_FETAL_KIDNEY_2_DN	1
GO_MULTICELLULAR_ORGANISM_METABOLIC_PROCESS	1
GO_MAIN_AXON	1
GO_ORGANIC_ACID_METABOLIC_PROCESS	1
GO_OXIDOREDUCTASE_ACTIVITY_ACTING_ON_THE_CH_CH_GROUP_OF_DONORS	1
GO_PHOSPHATIDYLINOSITOL_BISPHOSPHATE_BINDING	1
GO_REGULATION_OF_COFACTOR_METABOLIC_PROCESS	1
GO_FRIZZLED_BINDING	1
PID_A6B1_A6B4_INTEGRIN_PATHWAY	1
GO_GLYCOPROTEIN_BINDING	1
STARK_HYPPOCAMPUS_22Q11_DELETION_UP	1
GO_REGULATION_OF_RESPONSE_TO_EXTRACELLULAR_STIMULUS	1
POOLA_INVASIVE_BREAST_CANCER_DN	1
GO_MODULATION_OF_SYNAPTIC_TRANSMISSION	1
GO_FATTY_ACID_DERIVATIVE_METABOLIC_PROCESS	1
GO_REGULATION_OF_CELL_PROJECTION_ORGANIZATION	1
BENPORATH_ES_WITH_H3K27ME3	1
GO_CARGO_RECEPTOR_ACTIVITY	1
VERHAAK_GLIOBLASTOMA_MESENCHYMAL	1
GO_NUCLEOSIDE_TRIPHOSPHATASE_REGULATOR_ACTIVITY	1
GO_REGULATION_OF_INTRINSIC_APOPTOTIC_SIGNALING_PATHWAY	1
GO_INORGANIC_CATION_TRANSMEMBRANE_TRANSPORTER_ACTIVITY	1
ZHAN_MULTIPLE_MYELOMA_CD2_UP	1
HALLMARK_HYPOXIA	1
GO_REGULATION_OF_STRIATED_MUSCLE_CONTRACTION	1
GO_CELLULAR_CARBOHYDRATE_CATABOLIC_PROCESS	1
GO_VACUOLAR_PART	1
GO_RESPONSE_TO_INORGANIC_SUBSTANCE	1
APPIERTO_RESPONSE_TO_FENRETINIDE_UP	1
REACTOME_CELL_CELL_JUNCTION_ORGANIZATION	1
GO_SODIUM_ION_TRANSMEMBRANE_TRANSPORT	1
CSR_LATE_UP.V1_UP	1
MCCLUNG_COCAINE_REWARD_5D	1
LTE2_UP.V1_UP	1
BURTON_ADIPOGENESIS_8	1
GOBERT_CORE_OLIGODENDROCYTE_DIFFERENTIATION	1
KRAS.AMP.LUNG_UP.V1_DN	1
STREICHER_LSM1_TARGETS_UP	1
GO_VASCULATURE_DEVELOPMENT	1
CHEN_LIVER_METABOLISM_QTL_CIS	1
MIKKELSEN_ES_ICP_WITH_H3K4ME3	1
GO_SKIN_DEVELOPMENT	1
GO_PURINE_NUCLEOSIDE_BIOSYNTHETIC_PROCESS	1
BHAT_ESR1_TARGETS_NOT_VIA_AKT1_DN	1
GO_POSITIVE_REGULATION_OF_PEPTIDE_SECRETION	1
GO_NEGATIVE_REGULATION_OF_PROTEOLYSIS	1
GO_ENDOPEPTIDASE_ACTIVITY	1
GO_POSITIVE_REGULATION_OF_CHEMOTAXIS	1
GO_POTASSIUM_CHANNEL_REGULATOR_ACTIVITY	1
GO_POSITIVE_REGULATION_OF_HEART_CONTRACTION	1
GO_NEGATIVE_REGULATION_OF_CELL_DIFFERENTIATION	1
VALK_AML_CLUSTER_12	1
GO_ION_TRANSPORT	1
GO_LIPID_BIOSYNTHETIC_PROCESS	1
GO_CYTOKINE_RECEPTOR_BINDING	1
GO_RHO_PROTEIN_SIGNAL_TRANSDUCTION	1
QI_PLASMACYTOMA_UP	1
GO_REGULATION_OF_ACTIN_FILAMENT_LENGTH	1
ZWANG_CLASS_2_TRANSIENTLY_INDUCED_BY_EGF	1
GO_ORGANELLE_TRANSPORT_ALONG_MICROTUBULE	1
GO_ACTIN_FILAMENT_BASED_PROCESS	1
REACTOME_RECYCLING_PATHWAY_OF_L1	1
GO_REGULATION_OF_FATTY_ACID_BIOSYNTHETIC_PROCESS	1
HEIDENBLAD_AMPLICON_8Q24_DN	1
GO_COENZYME_METABOLIC_PROCESS	1
TONKS_TARGETS_OF_RUNX1_RUNX1T1_FUSION_ERYTHROCYTE_UP	1
MATTIOLI_MULTIPLE_MYELOMA_WITH_14Q32_TRANSLOCATIONS	1
GO_REGULATION_OF_CHEMOTAXIS	1
KRASNOSELSKAYA_ILF3_TARGETS_DN	1
RHEIN_ALL_GLUCOCORTICOID_THERAPY_DN	1
GO_PROTEIN_HETEROOLIGOMERIZATION	1
GO_ORGANIC_ACID_BINDING	1
KRAS.LUNG.BREAST_UP.V1_UP	1
REACTOME_GABA_RECEPTOR_ACTIVATION	1
GO_POSITIVE_REGULATION_OF_SYNAPSE_ASSEMBLY	1
GO_PHOSPHATIDYLCHOLINE_METABOLIC_PROCESS	1
GO_TRANSMEMBRANE_TRANSPORTER_ACTIVITY	1
GO_SECONDARY_ACTIVE_TRANSMEMBRANE_TRANSPORTER_ACTIVITY	1
REACTOME_CLASS_B_2_SECRETIN_FAMILY_RECEPTORS	1
AMIT_SERUM_RESPONSE_240_MCF10A	1
GO_CLATHRIN_COATED_VESICLE_MEMBRANE	1
GO_ORGANONITROGEN_COMPOUND_CATABOLIC_PROCESS	1
SCHAEFFER_PROSTATE_DEVELOPMENT_48HR_UP	1
GO_RESPONSE_TO_BMP	1
BIOCARTA_BCR_PATHWAY	1
GO_REGULATION_OF_NERVOUS_SYSTEM_DEVELOPMENT	1
GROSS_HYPOXIA_VIA_ELK3_DN	1
GO_POSITIVE_REGULATION_OF_MYELOID_CELL_DIFFERENTIATION	1
TURASHVILI_BREAST_LOBULAR_CARCINOMA_VS_DUCTAL_NORMAL_UP	1
KAAB_FAILED_HEART_ATRIUM_DN	1
TAKEDA_TARGETS_OF_NUP98_HOXA9_FUSION_10D_UP	1
BURTON_ADIPOGENESIS_10	1
TOMLINS_PROSTATE_CANCER_DN	1
ESC_V6.5_UP_EARLY.V1_UP	1
GEORGANTAS_HSC_MARKERS	1
HUNSBERGER_EXERCISE_REGULATED_GENES	1
LUI_THYROID_CANCER_CLUSTER_2	1
KEGG_INOSITOL_PHOSPHATE_METABOLISM	1
GO_CELL_PROLIFERATION	1
GO_COATED_MEMBRANE	1
REACTOME_G_ALPHA_I_SIGNALLING_EVENTS	1
BHATI_G2M_ARREST_BY_2METHOXYESTRADIOL_DN	1
DACOSTA_UV_RESPONSE_VIA_ERCC3_TTD_UP	1
GO_ASPARTATE_FAMILY_AMINO_ACID_METABOLIC_PROCESS	1
GO_NEGATIVE_REGULATION_OF_BLOOD_PRESSURE	1
REACTOME_GPCR_LIGAND_BINDING	1
GO_CELLULAR_RESPONSE_TO_REACTIVE_OXYGEN_SPECIES	1
GO_NEUROTRANSMITTER_TRANSPORT	1
GRAESSMANN_RESPONSE_TO_MC_AND_DOXORUBICIN_UP	1
AFFAR_YY1_TARGETS_DN	1
GO_LIPID_MODIFICATION	1
BOQUEST_STEM_CELL_DN	1
FLECHNER_BIOPSY_KIDNEY_TRANSPLANT_REJECTED_VS_OK_DN	1
GO_POSITIVE_REGULATION_OF_LOCOMOTION	1
KERLEY_RESPONSE_TO_CISPLATIN_UP	1
GO_HOMOTYPIC_CELL_CELL_ADHESION	1
BMI1_DN.V1_DN	1
GO_SENSORY_PERCEPTION	1
HOQUE_METHYLATED_IN_CANCER	1
TURASHVILI_BREAST_DUCTAL_CARCINOMA_VS_DUCTAL_NORMAL_DN	1
SCIBETTA_KDM5B_TARGETS_DN	1
GO_CHLORIDE_CHANNEL_COMPLEX	1
GO_COGNITION	1
ZHOU_CELL_CYCLE_GENES_IN_IR_RESPONSE_24HR	1
GO_NEGATIVE_REGULATION_OF_AXONOGENESIS	1
HALLMARK_ESTROGEN_RESPONSE_LATE	1
GO_PROTEIN_ACTIVATION_CASCADE	1
GO_ENDOCRINE_PANCREAS_DEVELOPMENT	1
LEE_LIVER_CANCER_MYC_E2F1_DN	1
GO_LATE_ENDOSOME_MEMBRANE	1
RUTELLA_RESPONSE_TO_HGF_UP	1
GO_LIPID_METABOLIC_PROCESS	1
WEIGEL_OXIDATIVE_STRESS_RESPONSE	1
GO_REGULATION_OF_MEMBRANE_POTENTIAL	1
RAF_UP.V1_UP	1
KEGG_PEROXISOME	1
GO_PHOSPHATIDYLINOSITOL_3_KINASE_ACTIVITY	1
GO_CARBON_OXYGEN_LYASE_ACTIVITY	1
SCHLESINGER_METHYLATED_DE_NOVO_IN_CANCER	1
LEIN_LOCALIZED_TO_PROXIMAL_DENDRITES	1
NOTCH_DN.V1_DN	1
GO_NEGATIVE_REGULATION_OF_MULTICELLULAR_ORGANISMAL_PROCESS	1
GAVIN_FOXP3_TARGETS_CLUSTER_P7	1
GO_TRANSMEMBRANE_RECEPTOR_PROTEIN_TYROSINE_KINASE_ACTIVITY	1
GO_MEMORY	1
GO_MONOSACCHARIDE_BIOSYNTHETIC_PROCESS	1
BIOCARTA_PDGF_PATHWAY	1
GO_MONOCARBOXYLIC_ACID_METABOLIC_PROCESS	1
ZHAN_MULTIPLE_MYELOMA_CD1_VS_CD2_UP	1
LEE_AGING_MUSCLE_DN	1
SAFFORD_T_LYMPHOCYTE_ANERGY	1
CAIRO_LIVER_DEVELOPMENT_UP	1
CAMP_UP.V1_DN	1
GO_LYSOSOMAL_TRANSPORT	1
GRUETZMANN_PANCREATIC_CANCER_UP	1
REACTOME_COLLAGEN_FORMATION	1
GO_EMBRYONIC_HEART_TUBE_MORPHOGENESIS	1
GO_SARCOPLASMIC_RETICULUM_MEMBRANE	1
GO_CELL_CELL_ADHERENS_JUNCTION	1
GO_MYOTUBE_DIFFERENTIATION	1
ATF2_UP.V1_DN	1
GO_REGULATION_OF_MUSCLE_SYSTEM_PROCESS	1
GO_REGULATION_OF_EXTENT_OF_CELL_GROWTH	1
LIU_SMARCA4_TARGETS	1
GO_PLATELET_ACTIVATION	1
ODONNELL_METASTASIS_UP	1
GO_TELENCEPHALON_DEVELOPMENT	1
GO_RHO_GUANYL_NUCLEOTIDE_EXCHANGE_FACTOR_ACTIVITY	1
PID_ERA_GENOMIC_PATHWAY	1
REACTOME_MEMBRANE_TRAFFICKING	1
GO_EXTRACELLULAR_STRUCTURE_ORGANIZATION	1
DAWSON_METHYLATED_IN_LYMPHOMA_TCL1	1
PID_NETRIN_PATHWAY	1
BENPORATH_EED_TARGETS	1
PLASARI_TGFB1_TARGETS_10HR_DN	1
GO_LATE_ENDOSOME	1
GO_NEURON_SPINE	1
GO_GLAND_MORPHOGENESIS	1
GO_COLUMNAR_CUBOIDAL_EPITHELIAL_CELL_DEVELOPMENT	1
REACTOME_GLYCOSAMINOGLYCAN_METABOLISM	1
KIM_WT1_TARGETS_8HR_DN	1
GO_SULFUR_COMPOUND_BIOSYNTHETIC_PROCESS	1
GO_AMINOGLYCAN_CATABOLIC_PROCESS	1
GO_REGULATION_OF_AUTOPHAGOSOME_ASSEMBLY	1
GO_ADULT_BEHAVIOR	1
LEF1_UP.V1_DN	1
GO_CYTOSKELETAL_PROTEIN_BINDING	1
GO_BLOOD_MICROPARTICLE	1
RAY_TUMORIGENESIS_BY_ERBB2_CDC25A_DN	1
GO_COATED_PIT	1
GO_LIGASE_ACTIVITY_FORMING_CARBON_NITROGEN_BONDS	1
PID_NFAT_3PATHWAY	1
BIOCARTA_EGF_PATHWAY	1
REACTOME_NRAGE_SIGNALS_DEATH_THROUGH_JNK	1
GO_CEREBELLAR_CORTEX_MORPHOGENESIS	1
MULLIGHAN_NPM1_SIGNATURE_3_DN	1
GO_ACTIN_FILAMENT_BASED_MOVEMENT	1
GO_REGULATION_OF_SECRETION	1
BRUECKNER_TARGETS_OF_MIRLET7A3_DN	1
SMID_BREAST_CANCER_RELAPSE_IN_BONE_DN	1
ZHAN_MULTIPLE_MYELOMA_HP_UP	1
GO_SINGLE_ORGANISM_CATABOLIC_PROCESS	1
GO_REGULATION_OF_LAMELLIPODIUM_ORGANIZATION	1
BOYLAN_MULTIPLE_MYELOMA_PCA1_UP	1
ONKEN_UVEAL_MELANOMA_UP	1
GO_TRANSMEMBRANE_TRANSPORT	1
SASSON_RESPONSE_TO_GONADOTROPHINS_UP	1
PRC1_BMI_UP.V1_UP	1
GO_RESPONSE_TO_CAMP	1
GO_NADH_METABOLIC_PROCESS	1
CAFFAREL_RESPONSE_TO_THC_24HR_5_DN	1
GO_CLATHRIN_COATED_VESICLE	1
MILI_PSEUDOPODIA_CHEMOTAXIS_DN	1
MIYAGAWA_TARGETS_OF_EWSR1_ETS_FUSIONS_UP	1
VART_KSHV_INFECTION_ANGIOGENIC_MARKERS_DN	1
VEGF_A_UP.V1_UP	1
FLORIO_NEOCORTEX_BASAL_RADIAL_GLIA_DN	1
GO_REGULATION_OF_PHOSPHATIDYLINOSITOL_3_KINASE_SIGNALING	1
GO_LIGAND_GATED_CHANNEL_ACTIVITY	1
BIOCARTA_KERATINOCYTE_PATHWAY	1
REACTOME_CELL_DEATH_SIGNALLING_VIA_NRAGE_NRIF_AND_NADE	1
GO_EPHRIN_RECEPTOR_BINDING	1
GUTIERREZ_MULTIPLE_MYELOMA_UP	1
GO_FEEDING_BEHAVIOR	1
GO_REGULATION_OF_ERK1_AND_ERK2_CASCADE	1
KEGG_BUTANOATE_METABOLISM	1
KEGG_AMYOTROPHIC_LATERAL_SCLEROSIS_ALS	1
INGRAM_SHH_TARGETS_UP	1
GO_CARBOHYDRATE_DERIVATIVE_BIOSYNTHETIC_PROCESS	1
GO_POSITIVE_REGULATION_OF_MUSCLE_CONTRACTION	1
GO_REGULATION_OF_HEMOPOIESIS	1
GO_ION_TRANSMEMBRANE_TRANSPORT	1
GO_LATERAL_PLASMA_MEMBRANE	1
CHIBA_RESPONSE_TO_TSA	1
GO_ACTIVATION_OF_MAPK_ACTIVITY	1
ROSS_AML_WITH_CBFB_MYH11_FUSION	1
SESTO_RESPONSE_TO_UV_C6	1
NING_CHRONIC_OBSTRUCTIVE_PULMONARY_DISEASE_UP	1
GO_NEGATIVE_REGULATION_OF_HYDROLASE_ACTIVITY	1
BROWNE_INTERFERON_RESPONSIVE_GENES	1
GO_POSITIVE_REGULATION_OF_PROTEIN_BINDING	1
MASSARWEH_RESPONSE_TO_ESTRADIOL	1
GO_RETINA_DEVELOPMENT_IN_CAMERA_TYPE_EYE	1
GO_SNARE_COMPLEX	1
KEGG_AXON_GUIDANCE	1
KOKKINAKIS_METHIONINE_DEPRIVATION_96HR_UP	1
GO_GLYCEROPHOSPHOLIPID_METABOLIC_PROCESS	1
REACTOME_MUSCLE_CONTRACTION	1
KRIEG_HYPOXIA_NOT_VIA_KDM3A	1
PLASARI_TGFB1_SIGNALING_VIA_NFIC_1HR_DN	1
LE_EGR2_TARGETS_DN	1
YAP1_UP	1
GENTILE_UV_RESPONSE_CLUSTER_D8	1
GO_REGULATION_OF_CELL_ADHESION	1
GO_CALCIUM_DEPENDENT_PHOSPHOLIPID_BINDING	1
GO_GLYCEROLIPID_METABOLIC_PROCESS	1
GO_CELL_BODY	1
GO_REGULATION_OF_CAMP_METABOLIC_PROCESS	1
DURAND_STROMA_NS_UP	1
HOFMANN_CELL_LYMPHOMA_UP	1
GO_ENDOSOMAL_PART	1
GO_REGULATION_OF_ION_TRANSPORT	1
GO_REGULATION_OF_EPITHELIAL_CELL_MIGRATION	1
BOYLAN_MULTIPLE_MYELOMA_C_D_DN	1
GO_CLATHRIN_COATED_ENDOCYTIC_VESICLE	1
RELA_DN.V1_UP	1
EBAUER_TARGETS_OF_PAX3_FOXO1_FUSION_UP	1
GO_LAMELLIPODIUM	1
GO_CELLULAR_KETONE_METABOLIC_PROCESS	1
ACEVEDO_LIVER_TUMOR_VS_NORMAL_ADJACENT_TISSUE_DN	1
GO_REGULATION_OF_CELL_GROWTH	1
GO_PEPTIDASE_REGULATOR_ACTIVITY	1
WAMUNYOKOLI_OVARIAN_CANCER_LMP_UP	1
BOHN_PRIMARY_IMMUNODEFICIENCY_SYNDROM_DN	1
GO_NEGATIVE_REGULATION_OF_CATABOLIC_PROCESS	1
ROYLANCE_BREAST_CANCER_16Q_COPY_NUMBER_UP	1
GO_ANGIOGENESIS	1
SASSON_RESPONSE_TO_GONADOTROPHINS_DN	1
KASLER_HDAC7_TARGETS_1_UP	1
TURASHVILI_BREAST_LOBULAR_CARCINOMA_VS_DUCTAL_NORMAL_DN	1
KANG_FLUOROURACIL_RESISTANCE_UP	1
SMITH_TERT_TARGETS_DN	1
MASSARWEH_TAMOXIFEN_RESISTANCE_UP	1
GO_ETHANOLAMINE_CONTAINING_COMPOUND_METABOLIC_PROCESS	1
ESC_V6.5_UP_EARLY.V1_DN	1
GO_REGULATION_OF_PROTEIN_BINDING	1
GERY_CEBP_TARGETS	1
YAO_TEMPORAL_RESPONSE_TO_PROGESTERONE_CLUSTER_6	1
GO_CATION_TRANSMEMBRANE_TRANSPORTER_ACTIVITY	1
RODRIGUES_THYROID_CARCINOMA_DN	1
GO_RETROGRADE_VESICLE_MEDIATED_TRANSPORT_GOLGI_TO_ER	1
GO_EARLY_ENDOSOME	1
REACTOME_GLUCOSE_METABOLISM	1
PASQUALUCCI_LYMPHOMA_BY_GC_STAGE_UP	1
GO_ORGAN_MORPHOGENESIS	1
TBK1.DN.48HRS_DN	1
GO_APICAL_JUNCTION_COMPLEX	1
GAUSSMANN_MLL_AF4_FUSION_TARGETS_E_UP	1
ACEVEDO_LIVER_CANCER_DN	1
KYNG_RESPONSE_TO_H2O2	1
MCBRYAN_PUBERTAL_BREAST_4_5WK_DN	1
GO_CELLULAR_RESPONSE_TO_OXIDATIVE_STRESS	1
CHANG_CORE_SERUM_RESPONSE_DN	1
GO_PROTEIN_MATURATION	1
JNK_DN.V1_DN	1
GO_CHANNEL_INHIBITOR_ACTIVITY	1
GO_PLASMA_MEMBRANE_RECEPTOR_COMPLEX	1
TORCHIA_TARGETS_OF_EWSR1_FLI1_FUSION_UP	1
GO_REGULATION_OF_CATION_CHANNEL_ACTIVITY	1
GO_EAR_MORPHOGENESIS	1
GO_MESENCHYME_DEVELOPMENT	1
SCHUETZ_BREAST_CANCER_DUCTAL_INVASIVE_DN	1
GO_MICROBODY	1
ZWANG_TRANSIENTLY_UP_BY_2ND_EGF_PULSE_ONLY	1
GO_BONE_REMODELING	1
CHYLA_CBFA2T3_TARGETS_UP	1
BOCHKIS_FOXA2_TARGETS	1
GO_REGULATION_OF_ACTIN_FILAMENT_BASED_PROCESS	1
GO_RESPONSE_TO_STARVATION	1
ENGELMANN_CANCER_PROGENITORS_UP	1
ZHANG_TLX_TARGETS_60HR_UP	1
GO_VACUOLAR_MEMBRANE	1
RODWELL_AGING_KIDNEY_UP	1
MARIADASON_RESPONSE_TO_BUTYRATE_SULINDAC_6	1
LIANG_HEMATOPOIESIS_STEM_CELL_NUMBER_SMALL_VS_HUGE_UP	1
GO_NEURAL_PRECURSOR_CELL_PROLIFERATION	1
GO_POSITIVE_REGULATION_OF_B_CELL_ACTIVATION	1
GO_NEGATIVE_REGULATION_OF_ERK1_AND_ERK2_CASCADE	1
GO_REGULATION_OF_NUCLEOTIDE_METABOLIC_PROCESS	1
YAGI_AML_WITH_T_9_11_TRANSLOCATION	1
GO_REGENERATION	1
GO_MULTICELLULAR_ORGANISMAL_MACROMOLECULE_METABOLIC_PROCESS	1
GO_REGULATION_OF_SYNAPSE_STRUCTURE_OR_ACTIVITY	1
PHONG_TNF_RESPONSE_VIA_P38_PARTIAL	1
LIM_MAMMARY_LUMINAL_MATURE_DN	1
BERNARD_PPAPDC1B_TARGETS_DN	1
CROMER_METASTASIS_DN	1
GO_NEGATIVE_REGULATION_OF_PEPTIDASE_ACTIVITY	1
REACTOME_REGULATION_OF_INSULIN_SECRETION	1
COATES_MACROPHAGE_M1_VS_M2_DN	1
GO_COLLAGEN_BINDING	1
GO_AMEBOIDAL_TYPE_CELL_MIGRATION	1
GO_METAL_ION_TRANSPORT	1
GO_T_TUBULE	1
KRAS.DF.V1_DN	1
RODRIGUES_THYROID_CARCINOMA_ANAPLASTIC_DN	1
GO_VESICLE_LOCALIZATION	1
GO_NEGATIVE_REGULATION_OF_CELL_ADHESION	1
GO_RESPONSE_TO_CORTICOSTEROID	1
GO_NEGATIVE_REGULATION_OF_OSSIFICATION	1
BRUINS_UVC_RESPONSE_VIA_TP53_GROUP_A	1
GO_THIOESTER_BIOSYNTHETIC_PROCESS	1
RIZKI_TUMOR_INVASIVENESS_3D_DN	1
GO_COFACTOR_METABOLIC_PROCESS	1
UDAYAKUMAR_MED1_TARGETS_DN	1
VILLANUEVA_LIVER_CANCER_KRT19_DN	1
GO_ENZYME_LINKED_RECEPTOR_PROTEIN_SIGNALING_PATHWAY	1
KEGG_LONG_TERM_DEPRESSION	1
GO_NEGATIVE_REGULATION_OF_FAT_CELL_DIFFERENTIATION	1
HALLMARK_CHOLESTEROL_HOMEOSTASIS	1
MILI_PSEUDOPODIA_HAPTOTAXIS_DN	1
VANTVEER_BREAST_CANCER_METASTASIS_DN	1
GO_EPITHELIAL_TO_MESENCHYMAL_TRANSITION	1
LENAOUR_DENDRITIC_CELL_MATURATION_DN	1
GO_REGULATION_OF_DNA_TEMPLATED_TRANSCRIPTION_IN_RESPONSE_TO_STRESS	1
GO_NEGATIVE_REGULATION_OF_INFLAMMATORY_RESPONSE	1
LEE_LIVER_CANCER_MYC_TGFA_UP	1
GO_SECOND_MESSENGER_MEDIATED_SIGNALING	1
SENGUPTA_NASOPHARYNGEAL_CARCINOMA_DN	1
GO_FATTY_ACID_CATABOLIC_PROCESS	1
REACTOME_SIGNALING_BY_ROBO_RECEPTOR	1
GO_PERIKARYON	1
GO_REGULATION_OF_CELL_CELL_ADHESION	1
OSWALD_HEMATOPOIETIC_STEM_CELL_IN_COLLAGEN_GEL_DN	1
KEGG_PHOSPHATIDYLINOSITOL_SIGNALING_SYSTEM	1
GO_REGULATION_OF_AMINE_TRANSPORT	1
GO_POST_EMBRYONIC_DEVELOPMENT	1
GO_PERIPHERAL_NERVOUS_SYSTEM_DEVELOPMENT	1
GO_NEURON_MIGRATION	1
GO_RECEPTOR_ACTIVATOR_ACTIVITY	1
WEI_MIR34A_TARGETS	1
GO_DICARBOXYLIC_ACID_TRANSPORT	1
LEIN_PONS_MARKERS	1
SANA_RESPONSE_TO_IFNG_DN	1
BREDEMEYER_RAG_SIGNALING_VIA_ATM_NOT_VIA_NFKB_UP	1
GO_PROTEIN_COMPLEX_BINDING	1
GO_COPPER_ION_BINDING	1
GO_SYNAPSE_ORGANIZATION	1
NIELSEN_GIST	1
HERNANDEZ_MITOTIC_ARREST_BY_DOCETAXEL_1_UP	1
GO_REGULATION_OF_PEPTIDE_SECRETION	1
GO_NEGATIVE_REGULATION_OF_IMMUNE_RESPONSE	1
GO_PHOSPHATIDYLSERINE_BINDING	1
BIOCARTA_FCER1_PATHWAY	1
GO_MOVEMENT_IN_ENVIRONMENT_OF_OTHER_ORGANISM_INVOLVED_IN_SYMBIOTIC_INTERACTION	1
GO_REGULATION_OF_RECEPTOR_ACTIVITY	1
GO_THIOLESTER_HYDROLASE_ACTIVITY	1
CONCANNON_APOPTOSIS_BY_EPOXOMICIN_DN	1
GO_REGULATION_OF_GROWTH	1
PID_RHOA_PATHWAY	1
KEGG_ENDOCYTOSIS	1
MULLIGHAN_NPM1_MUTATED_SIGNATURE_2_DN	1
GO_EMBRYONIC_ORGAN_MORPHOGENESIS	1
HAN_SATB1_TARGETS_UP	1
SESTO_RESPONSE_TO_UV_C8	1
GO_REGULATION_OF_BODY_FLUID_LEVELS	1
GO_CALCIUM_ION_TRANSMEMBRANE_TRANSPORTER_ACTIVITY	1
KEGG_FATTY_ACID_METABOLISM	1
GO_VESICLE_MEMBRANE	1
NADLER_OBESITY_DN	1
KEGG_CELL_ADHESION_MOLECULES_CAMS	1
JAERVINEN_AMPLIFIED_IN_LARYNGEAL_CANCER	1
CREIGHTON_ENDOCRINE_THERAPY_RESISTANCE_2	1
GO_BONE_MORPHOGENESIS	1
GO_ODONTOGENESIS_OF_DENTIN_CONTAINING_TOOTH	1
CHIANG_LIVER_CANCER_SUBCLASS_CTNNB1_UP	1
TONKS_TARGETS_OF_RUNX1_RUNX1T1_FUSION_GRANULOCYTE_UP	1
LEE_LIVER_CANCER_MYC_DN	1
GO_TRANSMEMBRANE_RECEPTOR_PROTEIN_SERINE_THREONINE_KINASE_SIGNALING_PATHWAY	1
GO_POSITIVE_REGULATION_OF_ALPHA_BETA_T_CELL_ACTIVATION	1
CRX_DN.V1_UP	1
MCCLUNG_DELTA_FOSB_TARGETS_2WK	1
PLASARI_TGFB1_SIGNALING_VIA_NFIC_10HR_UP	1
GO_NEGATIVE_REGULATION_OF_LEUKOCYTE_APOPTOTIC_PROCESS	1
ATF2_S_UP.V1_UP	1
LIEN_BREAST_CARCINOMA_METAPLASTIC	1
GO_CELL_CELL_SIGNALING	1
GO_SKELETAL_MUSCLE_CELL_DIFFERENTIATION	1
GO_METALLOENDOPEPTIDASE_ACTIVITY	1
GO_NEGATIVE_REGULATION_OF_BLOOD_CIRCULATION	1
GO_MYOSIN_COMPLEX	1
HALLMARK_ANDROGEN_RESPONSE	1
MA_MYELOID_DIFFERENTIATION_UP	1
GO_NEGATIVE_REGULATION_OF_NERVOUS_SYSTEM_DEVELOPMENT	1
GO_REGULATION_OF_CELLULAR_KETONE_METABOLIC_PROCESS	1
YAGI_AML_WITH_T_8_21_TRANSLOCATION	1
GO_POSITIVE_REGULATION_OF_WOUND_HEALING	1
GO_RESPONSE_TO_GROWTH_FACTOR	1
GO_DEVELOPMENTAL_GROWTH	1
GO_NEGATIVE_REGULATION_OF_CELLULAR_COMPONENT_ORGANIZATION	1
GO_MAINTENANCE_OF_LOCATION_IN_CELL	1
DOUGLAS_BMI1_TARGETS_UP	1
GO_SITE_OF_POLARIZED_GROWTH	1
AKT_UP_MTOR_DN.V1_UP	1
GO_CIRCULATORY_SYSTEM_DEVELOPMENT	1
JIANG_AGING_CEREBRAL_CORTEX_DN	1
GO_REGULATION_OF_NITRIC_OXIDE_SYNTHASE_ACTIVITY	1
GO_ENERGY_RESERVE_METABOLIC_PROCESS	1
SATO_SILENCED_BY_METHYLATION_IN_PANCREATIC_CANCER_1	1
GO_REGULATION_OF_CELL_SUBSTRATE_ADHESION	1
TIEN_INTESTINE_PROBIOTICS_24HR_DN	1
REN_ALVEOLAR_RHABDOMYOSARCOMA_UP	1
DOANE_RESPONSE_TO_ANDROGEN_DN	1
GO_POSITIVE_REGULATION_OF_CAMP_METABOLIC_PROCESS	1
SHEDDEN_LUNG_CANCER_GOOD_SURVIVAL_A4	1
GO_REGULATION_OF_SYNAPTIC_VESICLE_TRANSPORT	1
GO_HUMORAL_IMMUNE_RESPONSE	1
HALLMARK_MYOGENESIS	1
GROSS_HYPOXIA_VIA_ELK3_UP	1
IZADPANAH_STEM_CELL_ADIPOSE_VS_BONE_UP	1
PEREZ_TP53_TARGETS	1
GO_CARDIAC_MUSCLE_TISSUE_MORPHOGENESIS	1
GO_SYNAPSE_ASSEMBLY	1
PKCA_DN.V1_DN	1
GO_CLATHRIN_MEDIATED_ENDOCYTOSIS	1
PETROVA_PROX1_TARGETS_DN	1
LIAO_METASTASIS	1
GO_NEUROMUSCULAR_PROCESS	1
GO_SYNAPTIC_VESICLE_LOCALIZATION	1
REACTOME_SMOOTH_MUSCLE_CONTRACTION	1
GO_GOLGI_TO_PLASMA_MEMBRANE_PROTEIN_TRANSPORT	1
KEGG_LYSOSOME	1
JOHNSTONE_PARVB_TARGETS_1_DN	1
GO_SMOOTH_ENDOPLASMIC_RETICULUM	1
GO_CELL_PROJECTION_PART	1
GO_OXIDOREDUCTASE_ACTIVITY_ACTING_ON_CH_OH_GROUP_OF_DONORS	1
IVANOVA_HEMATOPOIESIS_STEM_CELL	1
REACTOME_L1CAM_INTERACTIONS	1
MULLIGHAN_MLL_SIGNATURE_2_DN	1
LIANG_HEMATOPOIESIS_STEM_CELL_NUMBER_LARGE_VS_TINY_DN	1
REACTOME_TGF_BETA_RECEPTOR_SIGNALING_ACTIVATES_SMADS	1
GO_REGULATION_OF_LEUKOCYTE_DEGRANULATION	1
FEVR_CTNNB1_TARGETS_UP	1
GO_CELL_CHEMOTAXIS	1
GO_POSITIVE_REGULATION_OF_PROTEIN_LOCALIZATION_TO_CELL_PERIPHERY	1
CEBALLOS_TARGETS_OF_TP53_AND_MYC_UP	1
LIN_NPAS4_TARGETS_DN	1
HALLMARK_MITOTIC_SPINDLE	1
GO_NEGATIVE_REGULATION_OF_INTRACELLULAR_STEROID_HORMONE_RECEPTOR_SIGNALING_PATHWAY	1
HALLMARK_TGF_BETA_SIGNALING	1
GO_ACTIN_FILAMENT	1
GO_IONOTROPIC_GLUTAMATE_RECEPTOR_COMPLEX	1
GO_AXO_DENDRITIC_TRANSPORT	1
GO_MUSCLE_FIBER_DEVELOPMENT	1
GO_ALCOHOL_BINDING	1
GO_RESPONSE_TO_NITROGEN_COMPOUND	1
PATTERSON_DOCETAXEL_RESISTANCE	1
AKL_HTLV1_INFECTION_DN	1
GO_LONG_CHAIN_FATTY_ACID_TRANSPORT	1
GO_SYNAPTIC_VESICLE_CYCLE	1
GO_GLYCOSYLATION	1
ROY_WOUND_BLOOD_VESSEL_UP	1
GO_REGULATION_OF_EXOCYTOSIS	1
HUANG_DASATINIB_RESISTANCE_DN	1
UEDA_CENTRAL_CLOCK	1
KORKOLA_TERATOMA	1
WANG_MLL_TARGETS	1
BROWNE_HCMV_INFECTION_2HR_UP	1
GO_ANTERIOR_POSTERIOR_AXIS_SPECIFICATION	1
AMIT_EGF_RESPONSE_240_HELA	1
GO_REGULATION_OF_APOPTOTIC_SIGNALING_PATHWAY	1
GO_REGULATION_OF_ADENYLATE_CYCLASE_ACTIVITY	1
GO_REGULATION_OF_DENDRITE_DEVELOPMENT	1
WESTON_VEGFA_TARGETS	1
GO_MYOSIN_BINDING	1
PID_VEGFR1_PATHWAY	1
KEGG_ARRHYTHMOGENIC_RIGHT_VENTRICULAR_CARDIOMYOPATHY_ARVC	1
GO_REGULATION_OF_MITOCHONDRIAL_OUTER_MEMBRANE_PERMEABILIZATION_INVOLVED_IN_APOPTOTIC_SIGNALING_PATHWAY	1
GO_ER_NUCLEUS_SIGNALING_PATHWAY	1
BUYTAERT_PHOTODYNAMIC_THERAPY_STRESS_DN	1
GO_REGULATION_OF_TRANSMEMBRANE_TRANSPORT	1
GO_NEUROMUSCULAR_PROCESS_CONTROLLING_BALANCE	1
RODWELL_AGING_KIDNEY_NO_BLOOD_UP	1
GO_CEREBRAL_CORTEX_CELL_MIGRATION	1
GO_FACE_DEVELOPMENT	1
GO_ACTIN_BINDING	1
GO_LYTIC_VACUOLE	1
SIRNA_EIF4GI_UP	1
GO_SMALL_GTPASE_MEDIATED_SIGNAL_TRANSDUCTION	1
GO_SECRETION_BY_CELL	1
GO_CALCIUM_ION_BINDING	1
GO_MESENCHYMAL_CELL_DIFFERENTIATION	1
GO_SODIUM_ION_TRANSMEMBRANE_TRANSPORTER_ACTIVITY	1
LI_WILMS_TUMOR_VS_FETAL_KIDNEY_1_UP	1
GO_PURINE_CONTAINING_COMPOUND_BIOSYNTHETIC_PROCESS	1
GO_KIDNEY_EPITHELIUM_DEVELOPMENT	1
GO_CALCIUM_ION_TRANSMEMBRANE_TRANSPORT	1
REACTOME_EXTRACELLULAR_MATRIX_ORGANIZATION	1
GO_POSITIVE_REGULATION_OF_TRANSPORT	1
PROVENZANI_METASTASIS_UP	1
GO_CELLULAR_RESPONSE_TO_INORGANIC_SUBSTANCE	1
JAZAG_TGFB1_SIGNALING_VIA_SMAD4_DN	1
GO_TRANSMEMBRANE_RECEPTOR_PROTEIN_TYROSINE_KINASE_SIGNALING_PATHWAY	1
PID_FRA_PATHWAY	1
HUPER_BREAST_BASAL_VS_LUMINAL_DN	1
GO_NEGATIVE_REGULATION_OF_DEVELOPMENTAL_PROCESS	1
GO_MONOCARBOXYLIC_ACID_CATABOLIC_PROCESS	1
BASAKI_YBX1_TARGETS_UP	1
GO_GLIAL_CELL_MIGRATION	1
IVANOVA_HEMATOPOIESIS_MATURE_CELL	1
WAMUNYOKOLI_OVARIAN_CANCER_GRADES_1_2_DN	1
CHIANG_LIVER_CANCER_SUBCLASS_POLYSOMY7_UP	1
GO_COATED_VESICLE	1
DURCHDEWALD_SKIN_CARCINOGENESIS_DN	1
GO_NEGATIVE_REGULATION_OF_CANONICAL_WNT_SIGNALING_PATHWAY	1
LEE_NEURAL_CREST_STEM_CELL_DN	1
LEE_LIVER_CANCER_E2F1_DN	1
DODD_NASOPHARYNGEAL_CARCINOMA_UP	1
GO_POSITIVE_REGULATION_OF_ACTIN_FILAMENT_POLYMERIZATION	1
GO_PROTEIN_LOCALIZATION_TO_CELL_PERIPHERY	1
TIEN_INTESTINE_PROBIOTICS_2HR_DN	1
KONDO_EZH2_TARGETS	1
REACTOME_SIGNAL_TRANSDUCTION_BY_L1	1
GO_REGULATION_OF_SKELETAL_MUSCLE_TISSUE_DEVELOPMENT	1
GO_INOSITOL_LIPID_MEDIATED_SIGNALING	1
LEE_LIVER_CANCER_CIPROFIBRATE_DN	1
GO_AMINO_ACID_BINDING	1
KRAS.600.LUNG.BREAST_UP.V1_DN	1
GO_CARDIAC_CHAMBER_DEVELOPMENT	1
LEE_AGING_MUSCLE_UP	1
PARK_APL_PATHOGENESIS_DN	1
HOLLEMAN_VINCRISTINE_RESISTANCE_B_ALL_UP	1
GO_POSITIVE_REGULATION_OF_EPITHELIAL_CELL_MIGRATION	1
DAVICIONI_TARGETS_OF_PAX_FOXO1_FUSIONS_UP	1
GO_REGULATION_OF_CARDIAC_MUSCLE_CONTRACTION	1
REACTOME_REGULATION_OF_INSULIN_SECRETION_BY_GLUCAGON_LIKE_PEPTIDE1	1
GO_ODONTOGENESIS	1
GO_ENDOSOME	1
WARTERS_IR_RESPONSE_5GY	1
KIM_MYC_AMPLIFICATION_TARGETS_DN	1
GO_POSITIVE_REGULATION_OF_ADENYLATE_CYCLASE_ACTIVITY	1
GO_STEROL_METABOLIC_PROCESS	1
GO_CELL_DIVISION_SITE	1
GO_NEGATIVE_REGULATION_OF_INTRACELLULAR_TRANSPORT	1
GO_NEUROEPITHELIAL_CELL_DIFFERENTIATION	1
GO_DIGESTIVE_TRACT_MORPHOGENESIS	1
IL15_UP.V1_DN	1
GO_NEGATIVE_REGULATION_OF_DEFENSE_RESPONSE	1
SEKI_INFLAMMATORY_RESPONSE_LPS_UP	1
LEIN_OLIGODENDROCYTE_MARKERS	1
GO_COATED_VESICLE_MEMBRANE	1
GO_FATTY_ACID_BETA_OXIDATION	1
GO_ENDOPLASMIC_RETICULUM_PART	1
GO_NAD_METABOLIC_PROCESS	1
KEGG_FRUCTOSE_AND_MANNOSE_METABOLISM	1
NRL_DN.V1_DN	1
NAKAMURA_TUMOR_ZONE_PERIPHERAL_VS_CENTRAL_DN	1
FARMER_BREAST_CANCER_APOCRINE_VS_BASAL	1
GO_REGULATION_OF_CALCIUM_MEDIATED_SIGNALING	1
GO_REGULATION_OF_BEHAVIOR	1
APPIERTO_RESPONSE_TO_FENRETINIDE_DN	1
DIRMEIER_LMP1_RESPONSE_EARLY	1
CHO_NR4A1_TARGETS	1
GO_EPITHELIAL_CELL_DIFFERENTIATION	1
GO_EXTERNAL_SIDE_OF_PLASMA_MEMBRANE	1
REACTOME_GOLGI_ASSOCIATED_VESICLE_BIOGENESIS	1
GO_RESPONSE_TO_AXON_INJURY	1
GO_ANTIPORTER_ACTIVITY	1
KAN_RESPONSE_TO_ARSENIC_TRIOXIDE	1
GO_MICROTUBULE_BASED_PROCESS	1
FLORIO_NEOCORTEX_BASAL_RADIAL_GLIA_UP	1
EBAUER_MYOGENIC_TARGETS_OF_PAX3_FOXO1_FUSION	1
GO_ALPHA_AMINO_ACID_METABOLIC_PROCESS	1
GO_TISSUE_MIGRATION	1
GO_REGULATION_OF_CARDIAC_MUSCLE_TISSUE_DEVELOPMENT	1
GO_POSITIVE_REGULATION_OF_PROTEIN_IMPORT	1
GO_RESPONSE_TO_ETHANOL	1
GO_POSITIVE_REGULATION_OF_GROWTH	1
GO_FILOPODIUM	1
GO_REGULATION_OF_CYCLIC_NUCLEOTIDE_METABOLIC_PROCESS	1
GO_CELL_CELL_JUNCTION	1
RB_DN.V1_DN	1
GO_COENZYME_BIOSYNTHETIC_PROCESS	1
PID_ECADHERIN_STABILIZATION_PATHWAY	1
GO_ANATOMICAL_STRUCTURE_FORMATION_INVOLVED_IN_MORPHOGENESIS	1
GO_ACTIVATING_TRANSCRIPTION_FACTOR_BINDING	1
TAKEDA_TARGETS_OF_NUP98_HOXA9_FUSION_8D_DN	1
GO_CELLULAR_LIPID_METABOLIC_PROCESS	1
GO_POSITIVE_REGULATION_OF_PROTEIN_KINASE_B_SIGNALING	1
SERVITJA_LIVER_HNF1A_TARGETS_DN	1
BRIDEAU_IMPRINTED_GENES	1
GO_HEART_MORPHOGENESIS	1
GO_ADP_METABOLIC_PROCESS	1
GREGORY_SYNTHETIC_LETHAL_WITH_IMATINIB	1
SMIRNOV_RESPONSE_TO_IR_6HR_DN	1
GO_TRANSFORMING_GROWTH_FACTOR_BETA_RECEPTOR_SIGNALING_PATHWAY	1
GO_BETA_CATENIN_BINDING	1
FERREIRA_EWINGS_SARCOMA_UNSTABLE_VS_STABLE_DN	1
GO_ORGANIC_ANION_TRANSPORT	1
HOSHIDA_LIVER_CANCER_LATE_RECURRENCE_UP	1
FOSTER_KDM1A_TARGETS_UP	1
DELPUECH_FOXO3_TARGETS_DN	1
GO_STEROID_METABOLIC_PROCESS	1
GO_OXIDOREDUCTASE_ACTIVITY_ACTING_ON_PAIRED_DONORS_WITH_INCORPORATION_OR_REDUCTION_OF_MOLECULAR_OXYGEN_2_OXOGLUTARATE_AS_ONE_DONOR_AND_INCORPORATION_OF_ONE_ATOM_EACH_OF_OXYGEN_INTO_BOTH_DONORS	1
AMIT_EGF_RESPONSE_40_HELA	1
WALLACE_PROSTATE_CANCER_RACE_UP	1
KAAB_FAILED_HEART_VENTRICLE_DN	1
GO_POSITIVE_REGULATION_OF_CALCIUM_ION_TRANSPORT	1
GO_PLASMA_MEMBRANE_ORGANIZATION	1
GO_ORGANONITROGEN_COMPOUND_BIOSYNTHETIC_PROCESS	1
GO_DIVALENT_INORGANIC_CATION_TRANSMEMBRANE_TRANSPORTER_ACTIVITY	1
GO_KERATAN_SULFATE_METABOLIC_PROCESS	1
GO_REGULATION_OF_AUTOPHAGY	1
NAKAYAMA_SOFT_TISSUE_TUMORS_PCA2_UP	1
COWLING_MYCN_TARGETS	1
TSAI_RESPONSE_TO_RADIATION_THERAPY	1
LEE_EARLY_T_LYMPHOCYTE_UP	1
STK33_NOMO_DN	1
SASSON_RESPONSE_TO_FORSKOLIN_UP	1
REACTOME_POST_TRANSLATIONAL_PROTEIN_MODIFICATION	1
XU_GH1_EXOGENOUS_TARGETS_UP	1
GO_HYDRO_LYASE_ACTIVITY	1
RIZ_ERYTHROID_DIFFERENTIATION_12HR	1
ISSAEVA_MLL2_TARGETS	1
ZHU_CMV_8_HR_UP	1
GO_EPITHELIAL_CELL_DEVELOPMENT	1
HORIUCHI_WTAP_TARGETS_UP	1
MCBRYAN_PUBERTAL_BREAST_3_4WK_UP	1
NATSUME_RESPONSE_TO_INTERFERON_BETA_UP	1
HALLMARK_APOPTOSIS	1
REACTOME_REGULATION_OF_WATER_BALANCE_BY_RENAL_AQUAPORINS	1
KRAS.DF.V1_UP	1
GO_GTPASE_ACTIVITY	1
FARMER_BREAST_CANCER_BASAL_VS_LULMINAL	1
SEIDEN_ONCOGENESIS_BY_MET	1
GO_REGULATION_OF_BLOOD_CIRCULATION	1
GO_SYMPORTER_ACTIVITY	1
GO_REGULATION_OF_NUCLEOSIDE_METABOLIC_PROCESS	1
GO_RESPONSE_TO_HORMONE	1
LIANG_HEMATOPOIESIS_STEM_CELL_NUMBER_SMALL_VS_HUGE_DN	1
GO_CELLULAR_RESPONSE_TO_OXYGEN_CONTAINING_COMPOUND	1
GO_NAD_BINDING	1
PRC2_EED_UP.V1_UP	1
TAKAO_RESPONSE_TO_UVB_RADIATION_DN	1
GO_CARBOHYDRATE_BIOSYNTHETIC_PROCESS	1
QI_HYPOXIA	1
GO_CYTOKINE_ACTIVITY	1
LEE_LIVER_CANCER_DENA_DN	1
KEGG_CARDIAC_MUSCLE_CONTRACTION	1
GO_CELLULAR_RESPONSE_TO_AMINO_ACID_STIMULUS	1
REACTOME_OPIOID_SIGNALLING	1
PID_RHOA_REG_PATHWAY	1
WIERENGA_PML_INTERACTOME	1
KATSANOU_ELAVL1_TARGETS_UP	1
MARTINEZ_RESPONSE_TO_TRABECTEDIN_UP	1
GO_SINGLE_ORGANISM_CELLULAR_LOCALIZATION	1
GO_LIPID_OXIDATION	1
GO_CENTRAL_NERVOUS_SYSTEM_DEVELOPMENT	1
HIRSCH_CELLULAR_TRANSFORMATION_SIGNATURE_DN	1
GO_REGULATION_OF_SYSTEM_PROCESS	1
GO_ION_HOMEOSTASIS	1
BORLAK_LIVER_CANCER_EGF_UP	1
KEGG_GAP_JUNCTION	1
GO_NEGATIVE_REGULATION_OF_SECRETION	1
CASTELLANO_NRAS_TARGETS_UP	1
LEE_AGING_CEREBELLUM_DN	1
CHEMNITZ_RESPONSE_TO_PROSTAGLANDIN_E2_DN	1
GO_REGULATION_OF_ALPHA_BETA_T_CELL_ACTIVATION	1
GO_OXIDOREDUCTASE_ACTIVITY_ACTING_ON_THE_CH_OH_GROUP_OF_DONORS_NAD_OR_NADP_AS_ACCEPTOR	1
GO_ACTIN_FILAMENT_BINDING	1
GO_NEGATIVE_REGULATION_OF_OSTEOBLAST_DIFFERENTIATION	1
GO_POSITIVE_REGULATION_OF_STEM_CELL_DIFFERENTIATION	1
GO_GLIAL_CELL_DIFFERENTIATION	1
GO_VENTRICULAR_CARDIAC_MUSCLE_TISSUE_DEVELOPMENT	1
GO_REGULATION_OF_RELEASE_OF_SEQUESTERED_CALCIUM_ION_INTO_CYTOSOL	1
GO_MITOCHONDRIAL_MEMBRANE_ORGANIZATION	1
MALONEY_RESPONSE_TO_17AAG_UP	1
GO_RESPONSE_TO_ORGANOPHOSPHORUS	1
GRAESSMANN_RESPONSE_TO_MC_AND_SERUM_DEPRIVATION_UP	1
GO_REGULATION_OF_CARBOHYDRATE_CATABOLIC_PROCESS	1
GO_REGULATION_OF_CELLULAR_COMPONENT_MOVEMENT	1
GO_METALLOPEPTIDASE_ACTIVITY	1
GO_APICAL_JUNCTION_ASSEMBLY	1
GO_EMBRYONIC_HEART_TUBE_DEVELOPMENT	1
GO_NUCLEOTIDE_SUGAR_METABOLIC_PROCESS	1
GO_CELLULAR_PROTEIN_COMPLEX_ASSEMBLY	1
GO_NEGATIVE_REGULATION_OF_RESPONSE_TO_ENDOPLASMIC_RETICULUM_STRESS	1
GO_ACTIN_CYTOSKELETON	1
GAZDA_DIAMOND_BLACKFAN_ANEMIA_ERYTHROID_UP	1
HOXA9_DN.V1_DN	1
DUTERTRE_ESTRADIOL_RESPONSE_24HR_DN	1
GO_SENSORY_ORGAN_MORPHOGENESIS	1
GO_SENSORY_ORGAN_DEVELOPMENT	1
TBK1.DF_UP	1
GO_ORGANIC_ACID_TRANSPORT	1
GO_NEGATIVE_REGULATION_OF_LEUKOCYTE_DIFFERENTIATION	1
ROVERSI_GLIOMA_COPY_NUMBER_DN	1
MIKKELSEN_ES_ICP_WITH_H3K4ME3_AND_H3K27ME3	1
YAUCH_HEDGEHOG_SIGNALING_PARACRINE_UP	1
CHEN_HOXA5_TARGETS_9HR_DN	1
GO_POSITIVE_REGULATION_OF_SEQUENCE_SPECIFIC_DNA_BINDING_TRANSCRIPTION_FACTOR_ACTIVITY	1
GO_REGULATION_OF_LIPID_KINASE_ACTIVITY	1
KUNINGER_IGF1_VS_PDGFB_TARGETS_UP	1
POMEROY_MEDULLOBLASTOMA_PROGNOSIS_DN	1
JISON_SICKLE_CELL_DISEASE_UP	1
GO_GOLGI_ASSOCIATED_VESICLE_MEMBRANE	1
PID_HNF3B_PATHWAY	1
GO_CELL_LEADING_EDGE	1
PURBEY_TARGETS_OF_CTBP1_NOT_SATB1_DN	1
GO_REGULATION_OF_PH	1
KEGG_LEUKOCYTE_TRANSENDOTHELIAL_MIGRATION	1
GO_VESICLE_CYTOSKELETAL_TRAFFICKING	1
MIKKELSEN_IPS_ICP_WITH_H3K4ME3_AND_H327ME3	1
GO_ENZYME_INHIBITOR_ACTIVITY	1
BASSO_B_LYMPHOCYTE_NETWORK	1
GO_BLOOD_VESSEL_MORPHOGENESIS	1
ZHENG_FOXP3_TARGETS_IN_T_LYMPHOCYTE_DN	1
GO_CARDIAC_CHAMBER_MORPHOGENESIS	1
GO_GLUTAMATE_SECRETION	1
GO_SENSORY_PERCEPTION_OF_LIGHT_STIMULUS	1
WINTER_HYPOXIA_METAGENE	1
GO_RENAL_SYSTEM_PROCESS	1
HALLMARK_PANCREAS_BETA_CELLS	1
PILON_KLF1_TARGETS_UP	1
GO_RECEPTOR_ACTIVITY	1
GO_NEUROMUSCULAR_JUNCTION	1
GO_NEURAL_CREST_CELL_DIFFERENTIATION	1
KEGG_HEDGEHOG_SIGNALING_PATHWAY	1
GO_POSITIVE_REGULATION_OF_CYCLIC_NUCLEOTIDE_METABOLIC_PROCESS	1
CHARAFE_BREAST_CANCER_LUMINAL_VS_MESENCHYMAL_UP	1
GO_IMPORT_INTO_CELL	1
GO_REGULATION_OF_PEPTIDYL_THREONINE_PHOSPHORYLATION	1
ZHANG_TARGETS_OF_EWSR1_FLI1_FUSION	1
GO_CELLULAR_RESPONSE_TO_ENDOGENOUS_STIMULUS	1
VANHARANTA_UTERINE_FIBROID_DN	1
GO_REGULATION_OF_SYNAPSE_ORGANIZATION	1
COLINA_TARGETS_OF_4EBP1_AND_4EBP2	1
GO_CALCIUM_ION_REGULATED_EXOCYTOSIS	1
GO_RESPONSE_TO_COCAINE	1
GO_REGULATION_OF_GLUCOSE_METABOLIC_PROCESS	1
GO_ENZYME_REGULATOR_ACTIVITY	1
HILLION_HMGA1B_TARGETS	1
GO_NEPHRON_EPITHELIUM_DEVELOPMENT	1
RELA_DN.V1_DN	1
GO_CELLULAR_RESPONSE_TO_ACID_CHEMICAL	1
GO_DIENCEPHALON_DEVELOPMENT	1
GO_ENDOCYTIC_VESICLE	1
KLEIN_PRIMARY_EFFUSION_LYMPHOMA_UP	1
HWANG_PROSTATE_CANCER_MARKERS	1
HELLER_HDAC_TARGETS_UP	1
GO_REGULATION_OF_ESTABLISHMENT_OF_PROTEIN_LOCALIZATION_TO_PLASMA_MEMBRANE	1
GO_REGULATION_OF_DEVELOPMENTAL_GROWTH	1
GO_METAPHASE_PLATE_CONGRESSION	1
GO_NEGATIVE_REGULATION_OF_MITOCHONDRION_ORGANIZATION	1
HOOI_ST7_TARGETS_DN	1
CASORELLI_ACUTE_PROMYELOCYTIC_LEUKEMIA_DN	1
GO_APICAL_PART_OF_CELL	1
GO_ADENYLATE_CYCLASE_INHIBITING_G_PROTEIN_COUPLED_RECEPTOR_SIGNALING_PATHWAY	1
GO_PROTEIN_COMPLEX_BIOGENESIS	1
GO_POSITIVE_REGULATION_OF_I_KAPPAB_KINASE_NF_KAPPAB_SIGNALING	1
GO_NEGATIVE_REGULATION_OF_CELLULAR_PROTEIN_LOCALIZATION	1
BOYAULT_LIVER_CANCER_SUBCLASS_G123_DN	1
EBAUER_TARGETS_OF_PAX3_FOXO1_FUSION_DN	1
TSENG_IRS1_TARGETS_UP	1
GENTILE_UV_RESPONSE_CLUSTER_D9	1
ALCALAY_AML_BY_NPM1_LOCALIZATION_DN	1
RAPA_EARLY_UP.V1_DN	1
GO_PHOSPHATIDYLINOSITOL_3_PHOSPHATE_BIOSYNTHETIC_PROCESS	1
GO_NEGATIVE_REGULATION_OF_CELLULAR_CATABOLIC_PROCESS	1
BILANGES_RAPAMYCIN_SENSITIVE_GENES	1
NAKAMURA_ADIPOGENESIS_EARLY_UP	1
GO_APICAL_PLASMA_MEMBRANE	1
AMIT_EGF_RESPONSE_60_HELA	1
KRAS.600.LUNG.BREAST_UP.V1_UP	1
GO_NEGATIVE_REGULATION_OF_CYTOSKELETON_ORGANIZATION	1
ZHOU_INFLAMMATORY_RESPONSE_FIMA_DN	1
SERVITJA_LIVER_HNF1A_TARGETS_UP	1
GO_OVULATION_CYCLE_PROCESS	1
GO_INTRINSIC_APOPTOTIC_SIGNALING_PATHWAY_IN_RESPONSE_TO_ENDOPLASMIC_RETICULUM_STRESS	1
ONKEN_UVEAL_MELANOMA_DN	1
KEGG_PATHWAYS_IN_CANCER	1
TONKS_TARGETS_OF_RUNX1_RUNX1T1_FUSION_MONOCYTE_DN	1
GO_GLIOGENESIS	1
KUMAR_PATHOGEN_LOAD_BY_MACROPHAGES	1
DCA_UP.V1_DN	1
PID_HDAC_CLASSIII_PATHWAY	1
GO_ESTABLISHMENT_OF_LOCALIZATION_BY_MOVEMENT_ALONG_MICROTUBULE	1
GO_MITOTIC_CYTOKINESIS	1
LEE_LIVER_CANCER_SURVIVAL_UP	1
BROWNE_HCMV_INFECTION_8HR_UP	1
RODWELL_AGING_KIDNEY_DN	1
KANNAN_TP53_TARGETS_UP	1
E2F1_UP.V1_DN	1
YAMASHITA_LIVER_CANCER_STEM_CELL_DN	1
WAKABAYASHI_ADIPOGENESIS_PPARG_RXRA_BOUND_WITH_H4K20ME1_MARK	1
GO_DRUG_BINDING	1
RPS14_DN.V1_UP	1
RUTELLA_RESPONSE_TO_HGF_DN	1
MUNSHI_MULTIPLE_MYELOMA_UP	1
HOXA9_DN.V1_UP	1
REACTOME_TRANS_GOLGI_NETWORK_VESICLE_BUDDING	1
GO_RESPONSE_TO_MECHANICAL_STIMULUS	1
ALFANO_MYC_TARGETS	1
GO_REGULATION_OF_SODIUM_ION_TRANSPORT	1
REACTOME_TRANSMEMBRANE_TRANSPORT_OF_SMALL_MOLECULES	1
GO_SARCOPLASM	1
GO_REGULATION_OF_CANONICAL_WNT_SIGNALING_PATHWAY	1
GO_POSITIVE_REGULATION_OF_DENDRITIC_SPINE_DEVELOPMENT	1
ZHENG_GLIOBLASTOMA_PLASTICITY_DN	1
GO_POSITIVE_REGULATION_OF_PHOSPHOLIPASE_ACTIVITY	1
MARTINEZ_RB1_AND_TP53_TARGETS_UP	1
HANN_RESISTANCE_TO_BCL2_INHIBITOR_DN	1
BILD_HRAS_ONCOGENIC_SIGNATURE	1
REACTOME_INTEGRATION_OF_ENERGY_METABOLISM	1
KRAS.50_UP.V1_UP	1
REACTOME_P75_NTR_RECEPTOR_MEDIATED_SIGNALLING	1
GO_NEGATIVE_REGULATION_OF_MYELOID_LEUKOCYTE_DIFFERENTIATION	1
BURTON_ADIPOGENESIS_1	1
GO_LIPID_BINDING	1
GO_POSITIVE_REGULATION_OF_AUTOPHAGY	1
CHICAS_RB1_TARGETS_LOW_SERUM	1
GO_PROTEIN_LOCALIZATION_TO_MEMBRANE	1
GO_NEGATIVE_REGULATION_OF_INTRACELLULAR_SIGNAL_TRANSDUCTION	1
GO_REGULATION_OF_PEPTIDASE_ACTIVITY	1
KRAS.LUNG.BREAST_UP.V1_DN	1
TRACEY_RESISTANCE_TO_IFNA2_DN	1
GO_JNK_CASCADE	1
CHICAS_RB1_TARGETS_SENESCENT	1
GO_CELL_CELL_ADHESION	1
YAO_TEMPORAL_RESPONSE_TO_PROGESTERONE_CLUSTER_1	1
JAZAERI_BREAST_CANCER_BRCA1_VS_BRCA2_DN	1
WIEDERSCHAIN_TARGETS_OF_BMI1_AND_PCGF2	1
GO_TRANSPORTER_ACTIVITY	1
RUTELLA_RESPONSE_TO_CSF2RB_AND_IL4_UP	1
ERB2_UP.V1_UP	1
VALK_AML_CLUSTER_5	1
LANDIS_ERBB2_BREAST_TUMORS_324_UP	1
DELYS_THYROID_CANCER_UP	1
BONOME_OVARIAN_CANCER_SURVIVAL_OPTIMAL_DEBULKING	1
GO_DETECTION_OF_STIMULUS	1
GO_GOLGI_VESICLE_TRANSPORT	1
SCHAEFFER_PROSTATE_DEVELOPMENT_12HR_UP	1
GO_ENZYME_ACTIVATOR_ACTIVITY	1
GO_NEGATIVE_REGULATION_OF_PROTEIN_COMPLEX_ASSEMBLY	1
GO_ANION_TRANSPORT	1
GO_RESPONSE_TO_OXIDATIVE_STRESS	1
PID_EPHB_FWD_PATHWAY	1
HESS_TARGETS_OF_HOXA9_AND_MEIS1_DN	1
GO_ATPASE_ACTIVITY_COUPLED_TO_MOVEMENT_OF_SUBSTANCES	1
GO_ISOPRENOID_METABOLIC_PROCESS	1
YAO_TEMPORAL_RESPONSE_TO_PROGESTERONE_CLUSTER_17	1
SIMBULAN_UV_RESPONSE_IMMORTALIZED_DN	1
GO_ESTABLISHMENT_OF_PROTEIN_LOCALIZATION_TO_MEMBRANE	1
GO_ORGANELLE_SUBCOMPARTMENT	1
NIKOLSKY_BREAST_CANCER_8Q23_Q24_AMPLICON	1
YAO_TEMPORAL_RESPONSE_TO_PROGESTERONE_CLUSTER_13	1
GO_ORGAN_FORMATION	1
GO_GROWTH	1
BREDEMEYER_RAG_SIGNALING_NOT_VIA_ATM_UP	1
NAKAYAMA_SOFT_TISSUE_TUMORS_PCA1_DN	1
GO_ISOMERASE_ACTIVITY	1
GRAESSMANN_APOPTOSIS_BY_SERUM_DEPRIVATION_DN	1
GO_TISSUE_MORPHOGENESIS	1
PID_MYC_REPRESS_PATHWAY	1
RAY_TUMORIGENESIS_BY_ERBB2_CDC25A_UP	1
GO_MAGNESIUM_ION_BINDING	1
GO_PLASMA_MEMBRANE_PROTEIN_COMPLEX	1
PID_SHP2_PATHWAY	1
GO_CORTICAL_CYTOSKELETON	1
DELASERNA_MYOD_TARGETS_DN	1
VANTVEER_BREAST_CANCER_ESR1_UP	1
GO_REGULATION_OF_MUSCLE_HYPERTROPHY	1
GO_REGULATION_OF_REGULATED_SECRETORY_PATHWAY	1
GO_TRANS_GOLGI_NETWORK	1
GRABARCZYK_BCL11B_TARGETS_UP	1
BURTON_ADIPOGENESIS_PEAK_AT_0HR	1
GO_REGULATION_OF_STEROL_TRANSPORT	1
VANTVEER_BREAST_CANCER_POOR_PROGNOSIS	1
GO_GLYCOPROTEIN_METABOLIC_PROCESS	1
GO_POSITIVE_REGULATION_OF_TRANSMEMBRANE_TRANSPORT	1
HOFFMANN_PRE_BI_TO_LARGE_PRE_BII_LYMPHOCYTE_DN	1
FLECHNER_PBL_KIDNEY_TRANSPLANT_OK_VS_DONOR_DN	1
ENK_UV_RESPONSE_EPIDERMIS_DN	1
JI_RESPONSE_TO_FSH_DN	1
SCHAEFFER_SOX9_TARGETS_IN_PROSTATE_DEVELOPMENT_DN	1
FERNANDEZ_BOUND_BY_MYC	1
GO_BRUSH_BORDER	1
GO_ARTERY_DEVELOPMENT	1
CERVERA_SDHB_TARGETS_1_UP	1
GO_PEPTIDYL_ASPARAGINE_MODIFICATION	1
KONDO_PROSTATE_CANCER_WITH_H3K27ME3	1
GO_POSITIVE_REGULATION_OF_INTRACELLULAR_SIGNAL_TRANSDUCTION	1
GO_REGULATION_OF_TRANSPORTER_ACTIVITY	1
GO_MORPHOGENESIS_OF_AN_EPITHELIAL_SHEET	1
BIOCARTA_AT1R_PATHWAY	1
PID_REELIN_PATHWAY	1
GO_REGULATION_OF_CELLULAR_COMPONENT_SIZE	1
GO_ACTOMYOSIN_STRUCTURE_ORGANIZATION	1
GO_REGULATION_OF_LEUKOCYTE_APOPTOTIC_PROCESS	1
KRAS.BREAST_UP.V1_UP	1
BIOCARTA_CHEMICAL_PATHWAY	1
GO_PHOSPHATIDYLINOSITOL_3_PHOSPHATE_BINDING	1
GO_ENDOCYTOSIS	1
GO_ACTIN_MEDIATED_CELL_CONTRACTION	1
KIM_WT1_TARGETS_UP	1
GO_REGULATION_OF_MEMBRANE_PERMEABILITY	1
GO_UNFOLDED_PROTEIN_BINDING	1
STK33_DN	1
GO_REGULATION_OF_MITOCHONDRION_ORGANIZATION	1
GO_ION_CHANNEL_BINDING	1
GO_POSITIVE_REGULATION_OF_EPITHELIAL_CELL_PROLIFERATION	1
GO_RESPONSE_TO_PEPTIDE	1
REACTOME_CLASS_A1_RHODOPSIN_LIKE_RECEPTORS	1
LIU_TARGETS_OF_VMYB_VS_CMYB_DN	1
ELVIDGE_HYPOXIA_BY_DMOG_UP	1
PIGF_UP.V1_DN	1
GO_REGULATION_OF_OXIDATIVE_STRESS_INDUCED_CELL_DEATH	1
GO_EPITHELIUM_DEVELOPMENT	1
GO_RENAL_TUBULE_DEVELOPMENT	1
GEORGES_TARGETS_OF_MIR192_AND_MIR215	1
HOSHIDA_LIVER_CANCER_SURVIVAL_DN	1
GO_RESPONSE_TO_PURINE_CONTAINING_COMPOUND	1
GO_NEGATIVE_REGULATION_OF_PROTEIN_POLYMERIZATION	1
GO_MAMMARY_GLAND_EPITHELIUM_DEVELOPMENT	1
MCBRYAN_PUBERTAL_BREAST_5_6WK_UP	1
GO_ACTIVATION_OF_PROTEIN_KINASE_ACTIVITY	1
EPPERT_HSC_R	1
GO_NEGATIVE_REGULATION_OF_RESPONSE_TO_OXIDATIVE_STRESS	1
GO_NEGATIVE_REGULATION_OF_ENDOTHELIAL_CELL_PROLIFERATION	1
HAHTOLA_SEZARY_SYNDROM_UP	1
RODRIGUES_THYROID_CARCINOMA_POORLY_DIFFERENTIATED_DN	1
GO_REGULATION_OF_NEURAL_PRECURSOR_CELL_PROLIFERATION	1
GO_EMBRYONIC_ORGAN_DEVELOPMENT	1
NAKAMURA_METASTASIS_MODEL_DN	1
YAGI_AML_FAB_MARKERS	1
JAZAG_TGFB1_SIGNALING_VIA_SMAD4_UP	1
GO_SIGNALING_RECEPTOR_ACTIVITY	1
KEGG_VIRAL_MYOCARDITIS	1
GO_METAL_ION_TRANSMEMBRANE_TRANSPORTER_ACTIVITY	1
PID_NFAT_TFPATHWAY	1
BROWNE_HCMV_INFECTION_14HR_DN	1
KEEN_RESPONSE_TO_ROSIGLITAZONE_DN	1
GO_POSITIVE_REGULATION_OF_CELL_DEATH	1
GO_HYDROLASE_ACTIVITY_ACTING_ON_ACID_ANHYDRIDES	1
PLASARI_TGFB1_TARGETS_10HR_UP	1
GO_LYTIC_VACUOLE_MEMBRANE	1
GO_RESPONSE_TO_REACTIVE_OXYGEN_SPECIES	1
REACTOME_TRAF6_MEDIATED_INDUCTION_OF_NFKB_AND_MAP_KINASES_UPON_TLR7_8_OR_9_ACTIVATION	1
PEDERSEN_METASTASIS_BY_ERBB2_ISOFORM_1	1
GO_NEGATIVE_REGULATION_OF_MYELOID_CELL_DIFFERENTIATION	1
LEE_LIVER_CANCER_E2F1_UP	1
GO_SIGNAL_TRANSDUCER_ACTIVITY	1
GO_CELLULAR_RESPONSE_TO_EXTRACELLULAR_STIMULUS	1
GO_CYTOSKELETON_ORGANIZATION	1
MOHANKUMAR_HOXA1_TARGETS_UP	1
GO_RESPONSE_TO_EXTRACELLULAR_STIMULUS	1
GO_REGULATION_OF_CALCIUM_ION_TRANSMEMBRANE_TRANSPORTER_ACTIVITY	1
MOREAUX_B_LYMPHOCYTE_MATURATION_BY_TACI_DN	1
GO_SYNAPTIC_SIGNALING	1
GO_REGULATION_OF_MONOOXYGENASE_ACTIVITY	1
TURASHVILI_BREAST_DUCTAL_CARCINOMA_VS_LOBULAR_NORMAL_DN	1
SUNG_METASTASIS_STROMA_DN	1
JIANG_AGING_HYPOTHALAMUS_UP	1
GO_NEGATIVE_REGULATION_OF_IMMUNE_SYSTEM_PROCESS	1
BIDUS_METASTASIS_DN	1
AMBROSINI_FLAVOPIRIDOL_TREATMENT_TP53	1
GO_ORGANOPHOSPHATE_BIOSYNTHETIC_PROCESS	1
GO_HEMOSTASIS	1
BURTON_ADIPOGENESIS_9	1
SENGUPTA_NASOPHARYNGEAL_CARCINOMA_UP	1
CRX_NRL_DN.V1_DN	1
GO_OSTEOBLAST_DIFFERENTIATION	1
GO_CLATHRIN_ADAPTOR_COMPLEX	1
ACOSTA_PROLIFERATION_INDEPENDENT_MYC_TARGETS_DN	1
GO_CYTOPLASMIC_SEQUESTERING_OF_PROTEIN	1
REACTOME_TOLL_RECEPTOR_CASCADES	1
[truncated: 1,606 more rows]
