# Supplementary material for: Differential Expression of Mitochondrial Biogenesis Markers in Mouse and Human SHH-Subtype Medulloblastoma
Source: Cells. 2019 Mar 5;8(3):216. doi: 10.3390/cells8030216 (PMC6468894; doi:10.3390/cells8030216)
Supplement: Supplementary file 1 [file cells-08-00216-s001.zip › Table_S3.xlsx]

## Sheet: FWER p-value < 0.05
GSEA categories upregulated in mouse Shh-MB compared to human SHH-MB (cerebellar control normalized)
NAME	FWER p-val
HALLMARK_E2F_TARGETS	0.015

## Sheet: full list
NAME	FWER p-val
HALLMARK_E2F_TARGETS	0.015
GO_CELL_CYCLE_G2_M_PHASE_TRANSITION	0.059
NIKOLSKY_BREAST_CANCER_17Q21_Q25_AMPLICON	0.076
REACTOME_TRANSPORT_OF_MATURE_TRANSCRIPT_TO_CYTOPLASM	0.201
LINDGREN_BLADDER_CANCER_WITH_LOH_IN_CHR9Q	0.203
LEE_TARGETS_OF_PTCH1_AND_SUFU_UP	0.224
GO_PEPTIDE_N_ACETYLTRANSFERASE_ACTIVITY	0.269
GO_NUCLEAR_EXPORT	0.351
MARSON_BOUND_BY_E2F4_UNSTIMULATED	0.56
ZHANG_TLX_TARGETS_36HR_DN	0.568
GO_NUCLEOPLASM_PART	0.711
GO_PROTEIN_SUMOYLATION	0.714
GO_PML_BODY	0.724
PID_P38_MKK3_6PATHWAY	0.786
GO_ACETYLTRANSFERASE_COMPLEX	0.816
ZHANG_TLX_TARGETS_DN	0.835
REACTOME_TRANSCRIPTION	0.85
GO_RIBONUCLEOPROTEIN_COMPLEX_LOCALIZATION	0.868
REACTOME_RNA_POL_II_TRANSCRIPTION	0.89
MIDORIKAWA_AMPLIFIED_IN_LIVER_CANCER	0.915
REACTOME_CELL_CYCLE	0.929
GO_CAJAL_BODY	0.929
REACTOME_METABOLISM_OF_RNA	0.938
GO_NCRNA_TRANSCRIPTION	0.947
GO_NUCLEAR_BODY	0.952
REACTOME_CELL_CYCLE_MITOTIC	0.967
REACTOME_CYCLIN_E_ASSOCIATED_EVENTS_DURING_G1_S_TRANSITION_	0.978
POMEROY_MEDULLOBLASTOMA_DESMOPLASIC_VS_CLASSIC_UP	0.981
GO_RECOMBINATIONAL_REPAIR	0.983
FISCHER_DREAM_TARGETS	0.987
GO_CELL_CELL_RECOGNITION	0.991
REACTOME_MITOTIC_G2_G2_M_PHASES	0.994
GO_CYCLIN_DEPENDENT_PROTEIN_KINASE_ACTIVITY	0.994
GO_CELL_CYCLE_PHASE_TRANSITION	0.996
GO_DNA_REPAIR	0.997
GO_DNA_REPAIR_COMPLEX	0.997
GO_NCRNA_METABOLIC_PROCESS	0.999
REACTOME_TRANSPORT_OF_MATURE_MRNA_DERIVED_FROM_AN_INTRONLESS_TRANSCRIPT	0.999
GO_DIGESTION	0.999
GO_GENE_SILENCING	0.999
REACTOME_RNA_POL_II_PRE_TRANSCRIPTION_EVENTS	0.999
MORI_IMMATURE_B_LYMPHOCYTE_DN	0.999
GO_GENE_SILENCING_BY_RNA	0.999
GO_N_ACETYLTRANSFERASE_ACTIVITY	1
GO_RNA_SPLICING_VIA_TRANSESTERIFICATION_REACTIONS	1
GO_MEIOTIC_CELL_CYCLE_PROCESS	1
GO_RNA_PROCESSING	1
REACTOME_G1_S_TRANSITION	1
GO_SNRNA_METABOLIC_PROCESS	1
GO_DNA_TEMPLATED_TRANSCRIPTION_ELONGATION	1
GO_REGULATION_OF_PROTEIN_UBIQUITINATION_INVOLVED_IN_UBIQUITIN_DEPENDENT_PROTEIN_CATABOLIC_PROCESS	1
ZHANG_TLX_TARGETS_60HR_DN	1
REACTOME_CELL_CYCLE_CHECKPOINTS	1
REACTOME_HIV_LIFE_CYCLE	1
REACTOME_LATE_PHASE_OF_HIV_LIFE_CYCLE	1
GO_NCRNA_PROCESSING	1
GO_NUCLEASE_ACTIVITY	1
REACTOME_S_PHASE	1
GO_REGULATION_OF_RNA_STABILITY	1
REACTOME_RECRUITMENT_OF_MITOTIC_CENTROSOME_PROTEINS_AND_COMPLEXES	1
GO_PROTEASOME_ACCESSORY_COMPLEX	1
GO_CHROMOSOMAL_REGION	1
SHEDDEN_LUNG_CANCER_POOR_SURVIVAL_A6	1
GO_RNA_POLYMERASE_COMPLEX	1
GO_CHROMOSOME_ORGANIZATION	1
REACTOME_MITOTIC_G1_G1_S_PHASES	1
REACTOME_P53_DEPENDENT_G1_DNA_DAMAGE_RESPONSE	1
REACTOME_TRANSCRIPTIONAL_REGULATION_OF_WHITE_ADIPOCYTE_DIFFERENTIATION	1
REACTOME_METABOLISM_OF_NON_CODING_RNA	1
MORI_LARGE_PRE_BII_LYMPHOCYTE_UP	1
GO_DNA_METABOLIC_PROCESS	1
GO_REGULATION_OF_CELLULAR_RESPONSE_TO_HEAT	1
BIOCARTA_ERK_PATHWAY	1
GO_SNRNA_BINDING	1
GO_PROTEIN_COMPLEX_LOCALIZATION	1
REACTOME_MEIOSIS	1
GO_B_CELL_ACTIVATION_INVOLVED_IN_IMMUNE_RESPONSE	1
REACTOME_METABOLISM_OF_MRNA	1
RIZ_ERYTHROID_DIFFERENTIATION	1
GO_CELLULAR_RESPONSE_TO_DNA_DAMAGE_STIMULUS	1
MORI_EMU_MYC_LYMPHOMA_BY_ONSET_TIME_UP	1
KEGG_CELL_CYCLE	1
REACTOME_NEP_NS2_INTERACTS_WITH_THE_CELLULAR_EXPORT_MACHINERY	1
REACTOME_LOSS_OF_NLP_FROM_MITOTIC_CENTROSOMES	1
E2F1_UP.V1_UP	1
REACTOME_RNA_POL_II_TRANSCRIPTION_PRE_INITIATION_AND_PROMOTER_OPENING	1
GO_TRANSCRIPTION_ELONGATION_FROM_RNA_POLYMERASE_II_PROMOTER	1
GO_RNA_SPLICING	1
GO_NUCLEOCYTOPLASMIC_TRANSPORTER_ACTIVITY	1
REACTOME_ANTIGEN_PROCESSING_CROSS_PRESENTATION	1
GO_NUCLEOLUS	1
GO_MRNA_PROCESSING	1
GO_N_ACYLTRANSFERASE_ACTIVITY	1
GOBERT_OLIGODENDROCYTE_DIFFERENTIATION_UP	1
FISCHER_G2_M_CELL_CYCLE	1
GO_NUCLEAR_UBIQUITIN_LIGASE_COMPLEX	1
GO_RNA_LOCALIZATION	1
GO_MEIOTIC_CELL_CYCLE	1
GO_RRNA_METABOLIC_PROCESS	1
GO_PEPTIDYL_LYSINE_MODIFICATION	1
GO_DNA_TEMPLATED_TRANSCRIPTION_TERMINATION	1
REACTOME_TRANSPORT_OF_RIBONUCLEOPROTEINS_INTO_THE_HOST_NUCLEUS	1
GO_MEIOSIS_I	1
CONRAD_STEM_CELL	1
REACTOME_PROCESSING_OF_CAPPED_INTRON_CONTAINING_PRE_MRNA	1
CSR_EARLY_UP.V1_DN	1
GO_DOUBLE_STRAND_BREAK_REPAIR	1
OUILLETTE_CLL_13Q14_DELETION_UP	1
GO_MITOTIC_CELL_CYCLE	1
GO_RNA_STABILIZATION	1
GO_NUCLEAR_SPECK	1
BIOCARTA_G1_PATHWAY	1
GO_MRNA_METABOLIC_PROCESS	1
GO_MATURATION_OF_5_8S_RRNA	1
GO_TELOMERIC_DNA_BINDING	1
GO_INTERMEDIATE_FILAMENT	1
SOTIRIOU_BREAST_CANCER_GRADE_1_VS_3_UP	1
REACTOME_SCFSKP2_MEDIATED_DEGRADATION_OF_P27_P21	1
GO_REGULATION_OF_DNA_TEMPLATED_TRANSCRIPTION_ELONGATION	1
NUNODA_RESPONSE_TO_DASATINIB_IMATINIB_UP	1
REACTOME_MRNA_PROCESSING	1
REACTOME_ANTIVIRAL_MECHANISM_BY_IFN_STIMULATED_GENES	1
ONDER_CDH1_TARGETS_1_DN	1
HALLMARK_G2M_CHECKPOINT	1
BIOCARTA_WNT_PATHWAY	1
REACTOME_INTERFERON_SIGNALING	1
GO_TELOMERE_ORGANIZATION	1
GO_CELL_VOLUME_HOMEOSTASIS	1
GO_ANAPHASE_PROMOTING_COMPLEX_DEPENDENT_CATABOLIC_PROCESS	1
STEARMAN_TUMOR_FIELD_EFFECT_UP	1
GO_STRUCTURAL_CONSTITUENT_OF_CYTOSKELETON	1
DIRMEIER_LMP1_RESPONSE_LATE_UP	1
WATANABE_COLON_CANCER_MSI_VS_MSS_DN	1
GO_TRNA_TRANSPORT	1
GO_MISMATCH_REPAIR	1
GO_NEGATIVE_REGULATION_OF_BMP_SIGNALING_PATHWAY	1
GO_TRANSCRIPTION_ELONGATION_FACTOR_COMPLEX	1
BURTON_ADIPOGENESIS_3	1
PID_TELOMERASE_PATHWAY	1
SNF5_DN.V1_UP	1
GO_NUCLEAR_TRANSCRIBED_MRNA_CATABOLIC_PROCESS_NONSENSE_MEDIATED_DECAY	1
GO_TELOMERE_MAINTENANCE_VIA_RECOMBINATION	1
GO_RNA_CATABOLIC_PROCESS	1
REACTOME_MITOTIC_M_M_G1_PHASES	1
GO_MEMBRANE_DISASSEMBLY	1
WHITFIELD_CELL_CYCLE_G2	1
REACTOME_RNA_POL_III_TRANSCRIPTION_INITIATION_FROM_TYPE_2_PROMOTER	1
GO_CHROMATIN_ORGANIZATION	1
REACTOME_DNA_REPLICATION	1
REACTOME_HIV_INFECTION	1
LU_TUMOR_ANGIOGENESIS_UP	1
GO_ENDODEOXYRIBONUCLEASE_ACTIVITY	1
GO_HISTONE_H3_ACETYLATION	1
GO_SIGNAL_TRANSDUCTION_IN_ABSENCE_OF_LIGAND	1
REACTOME_NONSENSE_MEDIATED_DECAY_ENHANCED_BY_THE_EXON_JUNCTION_COMPLEX	1
KEGG_BASE_EXCISION_REPAIR	1
GO_PROTEIN_ACETYLATION	1
GO_MAINTENANCE_OF_CELL_NUMBER	1
ALTEMEIER_RESPONSE_TO_LPS_WITH_MECHANICAL_VENTILATION	1
GO_BASE_EXCISION_REPAIR	1
BOYLAN_MULTIPLE_MYELOMA_C_CLUSTER_UP	1
GO_RIBONUCLEASE_ACTIVITY	1
GO_MITOTIC_RECOMBINATION	1
SCHUHMACHER_MYC_TARGETS_UP	1
GO_STAT_CASCADE	1
MARZEC_IL2_SIGNALING_UP	1
REACTOME_DEADENYLATION_DEPENDENT_MRNA_DECAY	1
REACTOME_INFLUENZA_LIFE_CYCLE	1
GO_SPLICEOSOMAL_COMPLEX	1
KEGG_BASAL_TRANSCRIPTION_FACTORS	1
REACTOME_APC_C_CDC20_MEDIATED_DEGRADATION_OF_MITOTIC_PROTEINS	1
GO_DNA_DIRECTED_RNA_POLYMERASE_II_HOLOENZYME	1
REACTOME_CYTOKINE_SIGNALING_IN_IMMUNE_SYSTEM	1
GO_ORGANIC_HYDROXY_COMPOUND_TRANSMEMBRANE_TRANSPORTER_ACTIVITY	1
BURTON_ADIPOGENESIS_PEAK_AT_16HR	1
REACTOME_AUTODEGRADATION_OF_CDH1_BY_CDH1_APC_C	1
REACTOME_RNA_POL_I_RNA_POL_III_AND_MITOCHONDRIAL_TRANSCRIPTION	1
MODY_HIPPOCAMPUS_PRENATAL	1
GO_POSITIVE_REGULATION_OF_OXIDOREDUCTASE_ACTIVITY	1
GO_NUCLEAR_ENVELOPE_ORGANIZATION	1
GO_REGULATION_OF_GENE_SILENCING	1
REACTOME_ORC1_REMOVAL_FROM_CHROMATIN	1
GO_CHROMATIN_MODIFICATION	1
GO_NUCLEUS_ORGANIZATION	1
GO_VOLTAGE_GATED_CATION_CHANNEL_ACTIVITY	1
GO_NUCLEOBASE_CONTAINING_COMPOUND_TRANSPORT	1
GO_NUCLEAR_TRANSCRIBED_MRNA_CATABOLIC_PROCESS_DEADENYLATION_DEPENDENT_DECAY	1
GO_REGULATION_OF_MEMBRANE_LIPID_DISTRIBUTION	1
GO_NUCLEOTIDE_EXCISION_REPAIR	1
GO_RIBOSOME_BIOGENESIS	1
NIKOLSKY_BREAST_CANCER_7P22_AMPLICON	1
GO_ENDONUCLEASE_ACTIVITY	1
GO_DNA_RECOMBINATION	1
BURTON_ADIPOGENESIS_PEAK_AT_24HR	1
KAUFFMANN_DNA_REPAIR_GENES	1
GO_HISTONE_UBIQUITINATION	1
GO_DNA_REPLICATION	1
REACTOME_REGULATION_OF_MITOTIC_CELL_CYCLE	1
GO_ACETYLTRANSFERASE_ACTIVITY	1
REACTOME_APC_C_CDH1_MEDIATED_DEGRADATION_OF_CDC20_AND_OTHER_APC_C_CDH1_TARGETED_PROTEINS_IN_LATE_MITOSIS_EARLY_G1	1
REACTOME_AUTODEGRADATION_OF_THE_E3_UBIQUITIN_LIGASE_COP1	1
RADAEVA_RESPONSE_TO_IFNA1_UP	1
REACTOME_TELOMERE_MAINTENANCE	1
GO_RIBONUCLEOPROTEIN_COMPLEX_BIOGENESIS	1
GO_MACROMITOPHAGY	1
REACTOME_SYNTHESIS_OF_DNA	1
GO_INTRASPECIES_INTERACTION_BETWEEN_ORGANISMS	1
GO_TRANSCRIPTION_FROM_RNA_POLYMERASE_III_PROMOTER	1
KEGG_DNA_REPLICATION	1
GO_RNA_POLYMERASE_ACTIVITY	1
GO_TERMINATION_OF_RNA_POLYMERASE_II_TRANSCRIPTION	1
GO_CONDENSED_CHROMOSOME_CENTROMERIC_REGION	1
GO_REGULATION_OF_LIGASE_ACTIVITY	1
DEBIASI_APOPTOSIS_BY_REOVIRUS_INFECTION_UP	1
GO_NUCLEAR_PORE	1
BOYLAN_MULTIPLE_MYELOMA_C_D_UP	1
REACTOME_VIF_MEDIATED_DEGRADATION_OF_APOBEC3G	1
GO_REGULATION_OF_TELOMERE_MAINTENANCE	1
BURTON_ADIPOGENESIS_12	1
GO_ANTIGEN_PROCESSING_AND_PRESENTATION_OF_EXOGENOUS_PEPTIDE_ANTIGEN_VIA_MHC_CLASS_I	1
REACTOME_REGULATION_OF_MRNA_STABILITY_BY_PROTEINS_THAT_BIND_AU_RICH_ELEMENTS	1
SONG_TARGETS_OF_IE86_CMV_PROTEIN	1
AUNG_GASTRIC_CANCER	1
GO_CONDENSED_CHROMOSOME	1
GO_METHYLATED_HISTONE_BINDING	1
PID_RB_1PATHWAY	1
GO_PEPTIDE_RECEPTOR_ACTIVITY	1
GO_TRANSCRIPTION_COUPLED_NUCLEOTIDE_EXCISION_REPAIR	1
GO_REGULATION_OF_TELOMERASE_ACTIVITY	1
MODY_HIPPOCAMPUS_NEONATAL	1
GO_CELL_CYCLE_PROCESS	1
TERAO_AOX4_TARGETS_SKIN_UP	1
BIOCARTA_RACCYCD_PATHWAY	1
GO_RNA_PHOSPHODIESTER_BOND_HYDROLYSIS	1
TONG_INTERACT_WITH_PTTG1	1
GO_REGULATION_OF_MITOTIC_CELL_CYCLE	1
GO_RESPONSE_TO_IONIZING_RADIATION	1
BOYAULT_LIVER_CANCER_SUBCLASS_G23_UP	1
NADERI_BREAST_CANCER_PROGNOSIS_UP	1
GO_HISTONE_BINDING	1
GO_REGULATION_OF_DNA_RECOMBINATION	1
GO_TUMOR_NECROSIS_FACTOR_MEDIATED_SIGNALING_PATHWAY	1
GO_REGULATION_OF_CELL_CYCLE_ARREST	1
REACTOME_FORMATION_OF_RNA_POL_II_ELONGATION_COMPLEX_	1
WHITFIELD_CELL_CYCLE_LITERATURE	1
GO_KINETOCHORE	1
GO_NUCLEOTIDYLTRANSFERASE_ACTIVITY	1
GO_MITOTIC_DNA_INTEGRITY_CHECKPOINT	1
GALE_APL_WITH_FLT3_MUTATED_UP	1
GO_PROTEIN_MODIFICATION_BY_SMALL_PROTEIN_CONJUGATION_OR_REMOVAL	1
REACTOME_G1_PHASE	1
KEGG_P53_SIGNALING_PATHWAY	1
LEE_BMP2_TARGETS_DN	1
GO_PROTEIN_ACYLATION	1
GO_NUCLEIC_ACID_PHOSPHODIESTER_BOND_HYDROLYSIS	1
REACTOME_ER_PHAGOSOME_PATHWAY	1
PID_HIF2PATHWAY	1
GO_G1_DNA_DAMAGE_CHECKPOINT	1
KEGG_SPLICEOSOME	1
COLLIS_PRKDC_SUBSTRATES	1
GO_REGULATION_OF_GENE_EXPRESSION_EPIGENETIC	1
GO_COVALENT_CHROMATIN_MODIFICATION	1
HOLLERN_SQUAMOUS_BREAST_TUMOR	1
DANG_REGULATED_BY_MYC_UP	1
GO_CHROMOSOME_TELOMERIC_REGION	1
GO_CELLULAR_RESPONSE_TO_ESTROGEN_STIMULUS	1
KEGG_INSULIN_SIGNALING_PATHWAY	1
GO_RESPONSE_TO_ELECTRICAL_STIMULUS	1
GO_INTERSTRAND_CROSS_LINK_REPAIR	1
GO_ANTIGEN_PROCESSING_AND_PRESENTATION_OF_PEPTIDE_ANTIGEN_VIA_MHC_CLASS_I	1
PUJANA_BREAST_CANCER_LIT_INT_NETWORK	1
BCAT.100_UP.V1_UP	1
BROWNE_HCMV_INFECTION_16HR_UP	1
GINESTIER_BREAST_CANCER_20Q13_AMPLIFICATION_DN	1
GO_DIGESTIVE_SYSTEM_PROCESS	1
GO_CYTOPLASMIC_MRNA_PROCESSING_BODY	1
REACTOME_GROWTH_HORMONE_RECEPTOR_SIGNALING	1
GO_CELL_CYCLE_CHECKPOINT	1
REACTOME_CLEAVAGE_OF_GROWING_TRANSCRIPT_IN_THE_TERMINATION_REGION_	1
LIU_COMMON_CANCER_GENES	1
GO_SISTER_CHROMATID_COHESION	1
JUBAN_TARGETS_OF_SPI1_AND_FLI1_DN	1
GO_REGULATION_OF_MICROTUBULE_POLYMERIZATION	1
REACTOME_MITOTIC_PROMETAPHASE	1
REACTOME_HOST_INTERACTIONS_OF_HIV_FACTORS	1
GRABARCZYK_BCL11B_TARGETS_DN	1
GO_SIGNAL_TRANSDUCTION_BY_P53_CLASS_MEDIATOR	1
GO_POSTREPLICATION_REPAIR	1
TBK1.DF_DN	1
PID_FOXM1_PATHWAY	1
GO_MEMBRANE_DEPOLARIZATION	1
GO_NEGATIVE_REGULATION_OF_TRANSFERASE_ACTIVITY	1
GO_NUCLEAR_TRANSCRIPTION_FACTOR_COMPLEX	1
GO_NEGATIVE_REGULATION_OF_CELLULAR_AMIDE_METABOLIC_PROCESS	1
REACTOME_SRP_DEPENDENT_COTRANSLATIONAL_PROTEIN_TARGETING_TO_MEMBRANE	1
GO_MITOTIC_CELL_CYCLE_CHECKPOINT	1
CHANG_CYCLING_GENES	1
GO_MULTI_ORGANISM_METABOLIC_PROCESS	1
GO_INTRINSIC_APOPTOTIC_SIGNALING_PATHWAY_BY_P53_CLASS_MEDIATOR	1
GO_SWI_SNF_SUPERFAMILY_TYPE_COMPLEX	1
PYEON_CANCER_HEAD_AND_NECK_VS_CERVICAL_UP	1
GO_RESPONSE_TO_TUMOR_NECROSIS_FACTOR	1
STEARMAN_LUNG_CANCER_EARLY_VS_LATE_DN	1
GROSS_HYPOXIA_VIA_ELK3_ONLY_DN	1
GO_L_AMINO_ACID_TRANSPORT	1
GO_NUCLEAR_TRANSCRIBED_MRNA_CATABOLIC_PROCESS_EXONUCLEOLYTIC	1
GO_ENDONUCLEASE_ACTIVITY_ACTIVE_WITH_EITHER_RIBO_OR_DEOXYRIBONUCLEIC_ACIDS_AND_PRODUCING_5_PHOSPHOMONOESTERS	1
REACTOME_M_G1_TRANSITION	1
PUJANA_CHEK2_PCC_NETWORK	1
GO_POSTTRANSCRIPTIONAL_GENE_SILENCING	1
HAMAI_APOPTOSIS_VIA_TRAIL_UP	1
GO_REGULATION_OF_CYCLIN_DEPENDENT_PROTEIN_KINASE_ACTIVITY	1
GO_CILIARY_BASAL_BODY	1
REACTOME_CROSS_PRESENTATION_OF_SOLUBLE_EXOGENOUS_ANTIGENS_ENDOSOMES	1
REACTOME_GLUCOSE_TRANSPORT	1
KEGG_ERBB_SIGNALING_PATHWAY	1
HALLMARK_ANGIOGENESIS	1
GO_RNA_CAPPING	1
PUJANA_XPRSS_INT_NETWORK	1
KEGG_CHRONIC_MYELOID_LEUKEMIA	1
DOANE_BREAST_CANCER_CLASSES_DN	1
BIOCARTA_PROTEASOME_PATHWAY	1
MIKKELSEN_MEF_HCP_WITH_H3_UNMETHYLATED	1
GO_SMALL_NUCLEAR_RIBONUCLEOPROTEIN_COMPLEX	1
GO_POSITIVE_REGULATION_OF_DNA_METABOLIC_PROCESS	1
HALLMARK_INTERFERON_GAMMA_RESPONSE	1
GO_INNATE_IMMUNE_RESPONSE_ACTIVATING_CELL_SURFACE_RECEPTOR_SIGNALING_PATHWAY	1
OUILLETTE_CLL_13Q14_DELETION_DN	1
GO_DNA_STRAND_ELONGATION	1
GO_TRANSFERASE_COMPLEX	1
ZHONG_RESPONSE_TO_AZACITIDINE_AND_TSA_UP	1
REACTOME_CDT1_ASSOCIATION_WITH_THE_CDC6_ORC_ORIGIN_COMPLEX	1
GO_CATALYTIC_STEP_2_SPLICEOSOME	1
GO_NUCLEAR_TRANSPORT	1
GO_TRANSLESION_SYNTHESIS	1
BERENJENO_TRANSFORMED_BY_RHOA_UP	1
REACTOME_DESTABILIZATION_OF_MRNA_BY_AUF1_HNRNP_D0	1
FEVR_CTNNB1_TARGETS_DN	1
GO_PROTEIN_KINASE_B_SIGNALING	1
GO_REGULATION_OF_TISSUE_REMODELING	1
REACTOME_P53_INDEPENDENT_G1_S_DNA_DAMAGE_CHECKPOINT	1
MIKKELSEN_IPS_HCP_WITH_H3_UNMETHYLATED	1
GO_CUL3_RING_UBIQUITIN_LIGASE_COMPLEX	1
GO_DNA_SYNTHESIS_INVOLVED_IN_DNA_REPAIR	1
REACTOME_INTERACTIONS_OF_VPR_WITH_HOST_CELLULAR_PROTEINS	1
REACTOME_MRNA_CAPPING	1
PUJANA_BREAST_CANCER_WITH_BRCA1_MUTATED_UP	1
GO_CHROMOSOME	1
GO_T_CELL_RECEPTOR_SIGNALING_PATHWAY	1
GO_IMMUNOGLOBULIN_PRODUCTION	1
GINESTIER_BREAST_CANCER_ZNF217_AMPLIFIED_DN	1
GO_REGULATION_OF_PROTEIN_EXPORT_FROM_NUCLEUS	1
GO_POSITIVE_REGULATION_OF_LIGASE_ACTIVITY	1
GO_POSITIVE_REGULATION_OF_CELL_CYCLE_ARREST	1
REACTOME_CDK_MEDIATED_PHOSPHORYLATION_AND_REMOVAL_OF_CDC6	1
GO_RESPONSE_TO_KETONE	1
GO_DNA_BIOSYNTHETIC_PROCESS	1
BECKER_TAMOXIFEN_RESISTANCE_UP	1
GO_METHYLTRANSFERASE_COMPLEX	1
TIEN_INTESTINE_PROBIOTICS_6HR_UP	1
PID_IFNG_PATHWAY	1
REACTOME_AMINO_ACID_AND_OLIGOPEPTIDE_SLC_TRANSPORTERS	1
GO_DNA_TEMPLATED_TRANSCRIPTION_INITIATION	1
ESC_V6.5_UP_LATE.V1_DN	1
MATZUK_SPERMATID_DIFFERENTIATION	1
GO_NEGATIVE_REGULATION_OF_MITOTIC_CELL_CYCLE	1
REACTOME_DNA_STRAND_ELONGATION	1
GARCIA_TARGETS_OF_FLI1_AND_DAX1_DN	1
REACTOME_TRANSCRIPTION_COUPLED_NER_TC_NER	1
WEIGEL_OXIDATIVE_STRESS_BY_HNE_AND_H2O2	1
GO_REGULATION_OF_CHROMOSOME_ORGANIZATION	1
PID_P73PATHWAY	1
GO_ACTIVATION_OF_MAPKK_ACTIVITY	1
HOFFMANN_LARGE_TO_SMALL_PRE_BII_LYMPHOCYTE_UP	1
GO_NCRNA_CATABOLIC_PROCESS	1
GO_TRANSCRIPTION_FROM_RNA_POLYMERASE_I_PROMOTER	1
GO_NON_MEMBRANE_SPANNING_PROTEIN_TYROSINE_KINASE_ACTIVITY	1
GO_HETEROCHROMATIN	1
GO_DNA_PACKAGING	1
REACTOME_FORMATION_OF_THE_HIV1_EARLY_ELONGATION_COMPLEX	1
GO_INTERMEDIATE_FILAMENT_CYTOSKELETON	1
PICCALUGA_ANGIOIMMUNOBLASTIC_LYMPHOMA_DN	1
GO_U2_TYPE_SPLICEOSOMAL_COMPLEX	1
GO_INTERCELLULAR_BRIDGE	1
ST_P38_MAPK_PATHWAY	1
GO_ACROSOMAL_VESICLE	1
TENEDINI_MEGAKARYOCYTE_MARKERS	1
GO_TRNA_PROCESSING	1
GO_DNA_INTEGRITY_CHECKPOINT	1
GO_NUCLEOSOME_BINDING	1
GO_DEOXYRIBONUCLEASE_ACTIVITY	1
GO_TRANSFERASE_ACTIVITY_TRANSFERRING_PENTOSYL_GROUPS	1
LEE_LIVER_CANCER_MYC_E2F1_UP	1
WINNEPENNINCKX_MELANOMA_METASTASIS_UP	1
GO_CHROMOSOME_CENTROMERIC_REGION	1
MARCHINI_TRABECTEDIN_RESISTANCE_DN	1
REACTOME_SIGNALLING_TO_ERKS	1
REACTOME_SCF_BETA_TRCP_MEDIATED_DEGRADATION_OF_EMI1	1
YAO_TEMPORAL_RESPONSE_TO_PROGESTERONE_CLUSTER_11	1
GO_ORGANELLE_FISSION	1
GO_REGULATION_OF_VIRAL_TRANSCRIPTION	1
DAVICIONI_RHABDOMYOSARCOMA_PAX_FOXO1_FUSION_UP	1
GO_CYTOKINE_MEDIATED_SIGNALING_PATHWAY	1
PID_ATM_PATHWAY	1
PID_RXR_VDR_PATHWAY	1
GO_ERYTHROCYTE_HOMEOSTASIS	1
REACTOME_CYTOSOLIC_TRNA_AMINOACYLATION	1
CHIARADONNA_NEOPLASTIC_TRANSFORMATION_KRAS_CDC25_UP	1
REACTOME_ASSEMBLY_OF_THE_PRE_REPLICATIVE_COMPLEX	1
WANG_METHYLATED_IN_BREAST_CANCER	1
GO_EXON_EXON_JUNCTION_COMPLEX	1
LEE_AGING_NEOCORTEX_UP	1
GO_RESPONSE_TO_ESTRADIOL	1
MAYBURD_RESPONSE_TO_L663536_UP	1
GO_POSITIVE_REGULATION_OF_CHROMOSOME_ORGANIZATION	1
PASQUALUCCI_LYMPHOMA_BY_GC_STAGE_DN	1
FRASOR_RESPONSE_TO_SERM_OR_FULVESTRANT_DN	1
GO_TRNA_BINDING	1
GO_ACUTE_INFLAMMATORY_RESPONSE	1
RB_DN.V1_UP	1
GO_EXOSOME_RNASE_COMPLEX_	1
GO_REGULATION_OF_CHROMOSOME_SEGREGATION	1
GO_MICROTUBULE_ORGANIZING_CENTER_PART	1
GO_REGULATION_OF_SIGNAL_TRANSDUCTION_BY_P53_CLASS_MEDIATOR	1
BROWNE_HCMV_INFECTION_18HR_UP	1
IL15_UP.V1_UP	1
GO_RNA_PHOSPHODIESTER_BOND_HYDROLYSIS_ENDONUCLEOLYTIC	1
WHITFIELD_CELL_CYCLE_G1_S	1
IVANOVSKA_MIR106B_TARGETS	1
GO_CHROMATIN_ASSEMBLY_OR_DISASSEMBLY	1
CHAUHAN_RESPONSE_TO_METHOXYESTRADIOL_UP	1
GO_DEFENSE_RESPONSE_TO_OTHER_ORGANISM	1
REACTOME_CHROMOSOME_MAINTENANCE	1
BLUM_RESPONSE_TO_SALIRASIB_DN	1
GO_FOLIC_ACID_CONTAINING_COMPOUND_METABOLIC_PROCESS	1
MARKEY_RB1_ACUTE_LOF_UP	1
GO_PROTEIN_MODIFICATION_BY_SMALL_PROTEIN_REMOVAL	1
REACTOME_ACTIVATION_OF_THE_PRE_REPLICATIVE_COMPLEX	1
REACTOME_SIGNALING_BY_WNT	1
GO_POSITIVE_REGULATION_OF_CYCLIN_DEPENDENT_PROTEIN_KINASE_ACTIVITY	1
PID_E2F_PATHWAY	1
GO_NUCLEAR_MATRIX	1
PID_IL23_PATHWAY	1
REACTOME_RNA_POL_III_TRANSCRIPTION	1
GO_TRNA_METABOLIC_PROCESS	1
REACTOME_EXTENSION_OF_TELOMERES	1
GO_MRNA_BINDING	1
GO_MACROMOLECULE_METHYLATION	1
GO_NUCLEOTIDE_EXCISION_REPAIR_DNA_GAP_FILLING	1
GRAHAM_CML_QUIESCENT_VS_NORMAL_DIVIDING_UP	1
GO_POSITIVE_REGULATION_OF_GENE_EXPRESSION_EPIGENETIC	1
KEGG_MISMATCH_REPAIR	1
ACEVEDO_FGFR1_TARGETS_IN_PROSTATE_CANCER_MODEL_UP	1
SANSOM_APC_TARGETS	1
GO_RNA_POLYMERASE_II_TRANSCRIPTION_FACTOR_COMPLEX	1
RODRIGUES_THYROID_CARCINOMA_POORLY_DIFFERENTIATED_UP	1
GO_SOMATIC_STEM_CELL_POPULATION_MAINTENANCE	1
KEGG_RNA_DEGRADATION	1
GO_EXONUCLEASE_ACTIVITY	1
ZHANG_BREAST_CANCER_PROGENITORS_UP	1
GO_CHROMATIN	1
GO_CYCLIN_DEPENDENT_PROTEIN_KINASE_HOLOENZYME_COMPLEX	1
GO_POSITIVE_REGULATION_OF_GLIOGENESIS	1
FERREIRA_EWINGS_SARCOMA_UNSTABLE_VS_STABLE_UP	1
GO_MICROVILLUS	1
ROSTY_CERVICAL_CANCER_PROLIFERATION_CLUSTER	1
REACTOME_TRANSCRIPTIONAL_ACTIVITY_OF_SMAD2_SMAD3_SMAD4_HETEROTRIMER	1
GO_NEGATIVE_REGULATION_OF_CELL_DIVISION	1
VERHAAK_AML_WITH_NPM1_MUTATED_UP	1
GO_NON_RECOMBINATIONAL_REPAIR	1
GARY_CD5_TARGETS_DN	1
KAUFFMANN_DNA_REPLICATION_GENES	1
KOHOUTEK_CCNT2_TARGETS	1
GO_ENDORIBONUCLEASE_ACTIVITY	1
GO_RESPONSE_TO_DRUG	1
DAIRKEE_TERT_TARGETS_DN	1
GO_MYELOID_CELL_HOMEOSTASIS	1
REN_BOUND_BY_E2F	1
GO_NEGATIVE_REGULATION_OF_CELL_CYCLE_PROCESS	1
LI_WILMS_TUMOR_VS_FETAL_KIDNEY_1_DN	1
GO_DNA_DEPENDENT_DNA_REPLICATION	1
JOHNSTONE_PARVB_TARGETS_3_DN	1
GO_DEFENSE_RESPONSE_TO_VIRUS	1
GO_CELL_REDOX_HOMEOSTASIS	1
GO_MICROTUBULE_ORGANIZING_CENTER_ORGANIZATION	1
GALINDO_IMMUNE_RESPONSE_TO_ENTEROTOXIN	1
BROWNE_HCMV_INFECTION_14HR_UP	1
GO_LYMPHOCYTE_ACTIVATION_INVOLVED_IN_IMMUNE_RESPONSE	1
GO_DNA_DIRECTED_DNA_POLYMERASE_ACTIVITY	1
REACTOME_LAGGING_STRAND_SYNTHESIS	1
GO_REGULATION_OF_CELL_AGING	1
GO_NF_KAPPAB_BINDING	1
GO_HISTONE_H4_ACETYLATION	1
GO_CELLULAR_RESPONSE_TO_LIGHT_STIMULUS	1
JOHANSSON_GLIOMAGENESIS_BY_PDGFB_UP	1
GO_NUCLEAR_IMPORT	1
GO_TRANSFERASE_COMPLEX_TRANSFERRING_PHOSPHORUS_CONTAINING_GROUPS	1
GO_CENTROSOME_CYCLE	1
GO_NEGATIVE_REGULATION_OF_MRNA_METABOLIC_PROCESS	1
CROONQUIST_NRAS_VS_STROMAL_STIMULATION_UP	1
GO_TETRAPYRROLE_METABOLIC_PROCESS	1
GO_CELLULAR_RESPONSE_TO_RADIATION	1
GO_NUCLEOLAR_PART	1
GO_SIGNAL_TRANSDUCTION_IN_RESPONSE_TO_DNA_DAMAGE	1
GO_3_5_EXONUCLEASE_ACTIVITY	1
GO_POSITIVE_REGULATION_OF_WNT_SIGNALING_PATHWAY	1
GRADE_COLON_CANCER_DN	1
SHAFFER_IRF4_MULTIPLE_MYELOMA_PROGRAM	1
GO_POSTTRANSCRIPTIONAL_REGULATION_OF_GENE_EXPRESSION	1
GO_SPLICEOSOMAL_COMPLEX_ASSEMBLY	1
GO_INTERMEDIATE_FILAMENT_BASED_PROCESS	1
GO_POSITIVE_REGULATION_OF_CANONICAL_WNT_SIGNALING_PATHWAY	1
CAHOY_OLIGODENDROCUTIC	1
GO_REGULATION_OF_MORPHOGENESIS_OF_A_BRANCHING_STRUCTURE	1
GO_XENOPHAGY	1
VILLANUEVA_LIVER_CANCER_KRT19_UP	1
SCHLOSSER_MYC_TARGETS_REPRESSED_BY_SERUM	1
GO_CELLULAR_GLUCOSE_HOMEOSTASIS	1
KEGG_RNA_POLYMERASE	1
SHEPARD_CRUSH_AND_BURN_MUTANT_UP	1
REACTOME_RORA_ACTIVATES_CIRCADIAN_EXPRESSION	1
STK33_UP	1
SHEDDEN_LUNG_CANCER_GOOD_SURVIVAL_A5	1
GO_PROTEIN_UBIQUITINATION	1
MUELLER_PLURINET	1
KENNY_CTNNB1_TARGETS_UP	1
FONTAINE_FOLLICULAR_THYROID_ADENOMA_DN	1
P53_DN.V2_UP	1
PID_CD40_PATHWAY	1
SHEN_SMARCA2_TARGETS_UP	1
GO_BASAL_TRANSCRIPTION_MACHINERY_BINDING	1
REACTOME_REGULATION_OF_ORNITHINE_DECARBOXYLASE_ODC	1
KRAS.AMP.LUNG_UP.V1_UP	1
MILI_PSEUDOPODIA_HAPTOTAXIS_UP	1
PID_AJDISS_2PATHWAY	1
MAHAJAN_RESPONSE_TO_IL1A_UP	1
CSR_EARLY_UP.V1_UP	1
GO_NEGATIVE_REGULATION_OF_TRANSMEMBRANE_RECEPTOR_PROTEIN_SERINE_THREONINE_KINASE_SIGNALING_PATHWAY	1
TOYOTA_TARGETS_OF_MIR34B_AND_MIR34C	1
REACTOME_MRNA_SPLICING	1
GO_REGULATION_OF_ALCOHOL_BIOSYNTHETIC_PROCESS	1
LUI_THYROID_CANCER_CLUSTER_1	1
GO_REGULATION_OF_GLUCOSE_TRANSPORT	1
GO_MEDIATOR_COMPLEX	1
GO_SMALL_SUBUNIT_PROCESSOME	1
GO_PROTEIN_DNA_COMPLEX	1
HENDRICKS_SMARCA4_TARGETS_DN	1
WANG_CLIM2_TARGETS_UP	1
GO_REGULATION_OF_DNA_METABOLIC_PROCESS	1
GO_MULTI_ORGANISM_LOCALIZATION	1
INGRAM_SHH_TARGETS_DN	1
GO_DNA_STRAND_ELONGATION_INVOLVED_IN_DNA_REPLICATION	1
GO_CELL_COMMUNICATION_INVOLVED_IN_CARDIAC_CONDUCTION	1
ZHAN_MULTIPLE_MYELOMA_MF_UP	1
PID_MYC_ACTIV_PATHWAY	1
DORN_ADENOVIRUS_INFECTION_12HR_DN	1
GO_REGULATION_OF_BONE_REMODELING	1
GO_REGULATION_OF_GLIAL_CELL_PROLIFERATION	1
VERHAAK_GLIOBLASTOMA_PRONEURAL	1
GO_MRNA_SPLICE_SITE_SELECTION	1
BHAT_ESR1_TARGETS_VIA_AKT1_UP	1
RODRIGUES_THYROID_CARCINOMA_ANAPLASTIC_UP	1
GO_REGULATION_OF_BONE_RESORPTION	1
GO_REGULATION_OF_CELL_CYCLE_CHECKPOINT	1
GO_RESPONSE_TO_ZINC_ION	1
REACTOME_SIGNALING_BY_ILS	1
DORN_ADENOVIRUS_INFECTION_24HR_DN	1
GO_REGULATION_OF_RNA_SPLICING	1
GO_CENTROSOME	1
GO_NUCLEAR_PERIPHERY	1
BRACHAT_RESPONSE_TO_CAMPTOTHECIN_DN	1
ZHAN_MULTIPLE_MYELOMA_CD1_AND_CD2_DN	1
GO_REGULATION_OF_CELL_CYCLE_PHASE_TRANSITION	1
REACTOME_DNA_REPAIR	1
ROESSLER_LIVER_CANCER_METASTASIS_UP	1
GO_PYRIMIDINE_CONTAINING_COMPOUND_BIOSYNTHETIC_PROCESS	1
GO_REGULATION_OF_NF_KAPPAB_IMPORT_INTO_NUCLEUS	1
KEGG_BLADDER_CANCER	1
SESTO_RESPONSE_TO_UV_C1	1
GO_CELL_CYCLE_G1_S_PHASE_TRANSITION	1
GO_POSITIVE_REGULATION_OF_VIRAL_TRANSCRIPTION	1
GO_PROTEIN_LOCALIZATION_TO_NUCLEUS	1
GO_RNA_POLYMERASE_BINDING	1
GO_ORGANIC_HYDROXY_COMPOUND_TRANSPORT	1
GO_NEGATIVE_REGULATION_OF_MITOTIC_NUCLEAR_DIVISION	1
MONNIER_POSTRADIATION_TUMOR_ESCAPE_UP	1
MOLENAAR_TARGETS_OF_CCND1_AND_CDK4_DN	1
GO_RIBONUCLEOPROTEIN_GRANULE	1
LAIHO_COLORECTAL_CANCER_SERRATED_DN	1
ZHANG_BREAST_CANCER_PROGENITORS_DN	1
REACTOME_ACTIVATION_OF_NF_KAPPAB_IN_B_CELLS	1
REACTOME_MEIOTIC_SYNAPSIS	1
GABRIELY_MIR21_TARGETS	1
HUANG_GATA2_TARGETS_DN	1
GO_RESPONSE_TO_TESTOSTERONE	1
BILD_E2F3_ONCOGENIC_SIGNATURE	1
GO_POSITIVE_REGULATION_OF_FIBROBLAST_PROLIFERATION	1
GO_BETA_CATENIN_TCF_COMPLEX_ASSEMBLY	1
GO_DNA_POLYMERASE_ACTIVITY	1
GO_REGULATION_OF_DNA_TEMPLATED_TRANSCRIPTION_INITIATION	1
GO_REGULATION_OF_MESENCHYMAL_CELL_PROLIFERATION	1
LINDGREN_BLADDER_CANCER_CLUSTER_3_UP	1
GO_POSITIVE_REGULATION_OF_CELL_CYCLE	1
GO_MITOTIC_NUCLEAR_DIVISION	1
GO_REGULATION_OF_CELL_ADHESION_MEDIATED_BY_INTEGRIN	1
GO_REGULATION_OF_CYTOKINESIS	1
REACTOME_REGULATION_OF_APOPTOSIS	1
KYNG_DNA_DAMAGE_BY_UV	1
GO_EXTRINSIC_COMPONENT_OF_CYTOPLASMIC_SIDE_OF_PLASMA_MEMBRANE	1
GO_NUCLEAR_CHROMOSOME_SEGREGATION	1
HOLLEMAN_ASPARAGINASE_RESISTANCE_ALL_DN	1
CHESLER_BRAIN_QTL_CIS	1
REACTOME_INFLUENZA_VIRAL_RNA_TRANSCRIPTION_AND_REPLICATION	1
MULLIGHAN_NPM1_SIGNATURE_3_UP	1
GO_PEPTIDYL_LYSINE_METHYLATION	1
GO_REGULATION_OF_CELL_CYCLE_PROCESS	1
KOBAYASHI_EGFR_SIGNALING_24HR_DN	1
REACTOME_NUCLEOTIDE_EXCISION_REPAIR	1
RIZKI_TUMOR_INVASIVENESS_2D_UP	1
BRUINS_UVC_RESPONSE_EARLY_LATE	1
FISCHER_G1_S_CELL_CYCLE	1
MARTORIATI_MDM4_TARGETS_FETAL_LIVER_DN	1
GO_ANTIGEN_RECEPTOR_MEDIATED_SIGNALING_PATHWAY	1
MIKKELSEN_ES_HCP_WITH_H3_UNMETHYLATED	1
KEGG_CYTOSOLIC_DNA_SENSING_PATHWAY	1
TANAKA_METHYLATED_IN_ESOPHAGEAL_CARCINOMA	1
PACHER_TARGETS_OF_IGF1_AND_IGF2_UP	1
GO_NEGATIVE_REGULATION_OF_PROTEIN_SERINE_THREONINE_KINASE_ACTIVITY	1
REACTOME_MRNA_3_END_PROCESSING	1
GO_POSITIVE_REGULATION_OF_CHROMATIN_MODIFICATION	1
GO_HISTONE_METHYLATION	1
ESC_J1_UP_LATE.V1_DN	1
GO_NUCLEAR_CHROMOSOME_TELOMERIC_REGION	1
CROONQUIST_NRAS_SIGNALING_DN	1
KARLSSON_TGFB1_TARGETS_UP	1
AKT_UP.V1_DN	1
GO_GLOBAL_GENOME_NUCLEOTIDE_EXCISION_REPAIR	1
GO_RNA_SECONDARY_STRUCTURE_UNWINDING	1
KEGG_NUCLEOTIDE_EXCISION_REPAIR	1
GRAESSMANN_RESPONSE_TO_MC_AND_DOXORUBICIN_DN	1
GO_S_ADENOSYLMETHIONINE_DEPENDENT_METHYLTRANSFERASE_ACTIVITY	1
PENG_LEUCINE_DEPRIVATION_UP	1
REACTOME_TRANSLATION	1
REACTOME_GENERIC_TRANSCRIPTION_PATHWAY	1
MANTOVANI_NFKB_TARGETS_UP	1
GO_POSITIVE_REGULATION_OF_CELLULAR_PROTEIN_CATABOLIC_PROCESS	1
BENPORATH_CYCLING_GENES	1
GO_PROTEIN_DNA_COMPLEX_SUBUNIT_ORGANIZATION	1
GO_POSITIVE_REGULATION_OF_PROTEIN_COMPLEX_ASSEMBLY	1
GO_AUTONOMIC_NERVOUS_SYSTEM_DEVELOPMENT	1
GO_ATP_DEPENDENT_CHROMATIN_REMODELING	1
SANSOM_APC_MYC_TARGETS	1
GO_CARDIAC_CONDUCTION	1
PID_PS1_PATHWAY	1
KEGG_JAK_STAT_SIGNALING_PATHWAY	1
GO_REGULATION_OF_DEFENSE_RESPONSE_TO_VIRUS_BY_HOST	1
GO_POSITIVE_REGULATION_OF_TELOMERE_MAINTENANCE	1
GO_TRANSFERASE_ACTIVITY_TRANSFERRING_ONE_CARBON_GROUPS	1
GRESHOCK_CANCER_COPY_NUMBER_UP	1
GO_RNA_POLYMERASE_II_TRANSCRIPTION_COFACTOR_ACTIVITY	1
LY_AGING_OLD_DN	1
GO_RNA_HELICASE_ACTIVITY	1
HU_GENOTOXIC_DAMAGE_24HR	1
GO_WNT_PROTEIN_BINDING	1
GRAESSMANN_RESPONSE_TO_MC_AND_SERUM_DEPRIVATION_DN	1
BOGNI_TREATMENT_RELATED_MYELOID_LEUKEMIA_DN	1
LEE_METASTASIS_AND_ALTERNATIVE_SPLICING_DN	1
OSMAN_BLADDER_CANCER_UP	1
GO_REPLISOME	1
IL2_UP.V1_UP	1
FAELT_B_CLL_WITH_VH3_21_DN	1
REACTOME_SIGNALLING_TO_RAS	1
REACTOME_ACTIVATION_OF_ATR_IN_RESPONSE_TO_REPLICATION_STRESS	1
GO_CELLULAR_RESPONSE_TO_IONIZING_RADIATION	1
GO_REGULATION_OF_BMP_SIGNALING_PATHWAY	1
PURBEY_TARGETS_OF_CTBP1_NOT_SATB1_UP	1
GO_TRANSFERASE_ACTIVITY_TRANSFERRING_ACYL_GROUPS_OTHER_THAN_AMINO_ACYL_GROUPS	1
ENK_UV_RESPONSE_KERATINOCYTE_DN	1
GO_BRUSH_BORDER_MEMBRANE	1
GO_RNA_MODIFICATION	1
GO_CHROMATIN_REMODELING	1
GO_NUCLEAR_CHROMOSOME	1
LEONARD_HYPOXIA	1
SANSOM_APC_TARGETS_REQUIRE_MYC	1
GO_TRANSCRIPTIONAL_REPRESSOR_ACTIVITY_RNA_POLYMERASE_II_CORE_PROMOTER_PROXIMAL_REGION_SEQUENCE_SPECIFIC_BINDING	1
WEINMANN_ADAPTATION_TO_HYPOXIA_DN	1
GO_RESPONSE_TO_X_RAY	1
GRAHAM_CML_DIVIDING_VS_NORMAL_QUIESCENT_DN	1
GO_RIBOSOMAL_SMALL_SUBUNIT_BIOGENESIS	1
HEIDENBLAD_AMPLICON_8Q24_UP	1
GO_REGULATION_OF_CELL_CYCLE	1
GO_GERM_CELL_DEVELOPMENT	1
GO_REGULATION_OF_DNA_BIOSYNTHETIC_PROCESS	1
GO_PROTEIN_LOCALIZATION_TO_CHROMOSOME	1
GO_REGULATION_OF_SISTER_CHROMATID_SEGREGATION	1
GO_POSITIVE_REGULATION_OF_INTERFERON_GAMMA_PRODUCTION	1
SRC_UP.V1_DN	1
VERNELL_RETINOBLASTOMA_PATHWAY_UP	1
GO_MODIFICATION_OF_MORPHOLOGY_OR_PHYSIOLOGY_OF_OTHER_ORGANISM	1
GO_REGULATION_OF_CELLULAR_PROTEIN_CATABOLIC_PROCESS	1
REACTOME_PPARA_ACTIVATES_GENE_EXPRESSION	1
GO_RIBONUCLEOPROTEIN_COMPLEX_SUBUNIT_ORGANIZATION	1
GUO_HEX_TARGETS_DN	1
WAKASUGI_HAVE_ZNF143_BINDING_SITES	1
HARRIS_HYPOXIA	1
GO_POSITIVE_REGULATION_OF_CATION_TRANSMEMBRANE_TRANSPORT	1
GO_METHYLATION	1
GO_NEGATIVE_REGULATION_OF_GENE_EXPRESSION_EPIGENETIC	1
YAO_TEMPORAL_RESPONSE_TO_PROGESTERONE_CLUSTER_15	1
GO_TRANSLATION_REGULATOR_ACTIVITY	1
GO_RNA_PHOSPHODIESTER_BOND_HYDROLYSIS_EXONUCLEOLYTIC	1
BHAT_ESR1_TARGETS_NOT_VIA_AKT1_UP	1
GO_PYRIMIDINE_NUCLEOTIDE_BIOSYNTHETIC_PROCESS	1
GO_SPINDLE_MICROTUBULE	1
GO_POSITIVE_REGULATION_OF_PROTEOLYSIS	1
GO_CELLULAR_PROCESS_INVOLVED_IN_REPRODUCTION_IN_MULTICELLULAR_ORGANISM	1
GO_POSITIVE_REGULATION_OF_CELLULAR_AMIDE_METABOLIC_PROCESS	1
PENG_GLUTAMINE_DEPRIVATION_UP	1
ZHAN_EARLY_DIFFERENTIATION_GENES_DN	1
AMIT_EGF_RESPONSE_480_MCF10A	1
FOURNIER_ACINAR_DEVELOPMENT_LATE_2	1
GO_TRANSCRIPTION_FACTOR_COMPLEX	1
GO_RESPONSE_TO_PROGESTERONE	1
JAK2_DN.V1_DN	1
GO_PROTEIN_LOCALIZATION_TO_GOLGI_APPARATUS	1
NAKAMURA_METASTASIS_MODEL_UP	1
GO_CENTRIOLE	1
GO_DNA_CONFORMATION_CHANGE	1
JIANG_HYPOXIA_VIA_VHL	1
KEGG_TYPE_II_DIABETES_MELLITUS	1
MARTENS_BOUND_BY_PML_RARA_FUSION	1
RICKMAN_METASTASIS_UP	1
HALLMARK_COMPLEMENT	1
BROWN_MYELOID_CELL_DEVELOPMENT_DN	1
BROWNE_HCMV_INFECTION_2HR_DN	1
REACTOME_MRNA_SPLICING_MINOR_PATHWAY	1
RICKMAN_TUMOR_DIFFERENTIATED_WELL_VS_POORLY_DN	1
GO_SMOOTH_MUSCLE_CONTRACTION	1
GO_SINGLE_STRANDED_DNA_BINDING	1
GO_L_AMINO_ACID_TRANSMEMBRANE_TRANSPORTER_ACTIVITY	1
GO_AMINO_ACID_TRANSMEMBRANE_TRANSPORT	1
REACTOME_INTERFERON_ALPHA_BETA_SIGNALING	1
GO_REPLICATION_FORK	1
BEIER_GLIOMA_STEM_CELL_UP	1
GO_UBIQUITIN_LIKE_PROTEIN_SPECIFIC_PROTEASE_ACTIVITY	1
LASTOWSKA_NEUROBLASTOMA_COPY_NUMBER_UP	1
STAMBOLSKY_TARGETS_OF_MUTATED_TP53_DN	1
BASSO_CD40_SIGNALING_UP	1
GREENBAUM_E2A_TARGETS_UP	1
GO_ORGANELLE_DISASSEMBLY	1
GO_REGULATION_OF_CELLULAR_AMIDE_METABOLIC_PROCESS	1
GO_MATURATION_OF_SSU_RRNA_FROM_TRICISTRONIC_RRNA_TRANSCRIPT_SSU_RRNA_5_8S_RRNA_LSU_RRNA_	1
MARSON_FOXP3_TARGETS_DN	1
GO_LYSINE_N_METHYLTRANSFERASE_ACTIVITY	1
GO_RIBONUCLEOPROTEIN_COMPLEX_BINDING	1
GO_POSITIVE_REGULATION_OF_DNA_REPLICATION	1
GO_RNA_POLYMERASE_II_REPRESSING_TRANSCRIPTION_FACTOR_BINDING	1
GO_PYRIMIDINE_NUCLEOTIDE_METABOLIC_PROCESS	1
LEE_DIFFERENTIATING_T_LYMPHOCYTE	1
GO_MIDBRAIN_DEVELOPMENT	1
ABRAMSON_INTERACT_WITH_AIRE	1
SCHLOSSER_MYC_TARGETS_AND_SERUM_RESPONSE_UP	1
GO_NIK_NF_KAPPAB_SIGNALING	1
BYSTRYKH_HEMATOPOIESIS_STEM_CELL_AND_BRAIN_QTL_CIS	1
CHOW_RASSF1_TARGETS_DN	1
STK33_SKM_UP	1
GO_POSITIVE_REGULATION_OF_VIRAL_PROCESS	1
ZHOU_INFLAMMATORY_RESPONSE_LPS_UP	1
GO_PROTEIN_SERINE_THREONINE_KINASE_INHIBITOR_ACTIVITY	1
GO_NEGATIVE_REGULATION_OF_STAT_CASCADE	1
GO_PHENOL_CONTAINING_COMPOUND_METABOLIC_PROCESS	1
GO_REGULATION_OF_WNT_SIGNALING_PATHWAY	1
GO_ACETYLGLUCOSAMINYLTRANSFERASE_ACTIVITY	1
GO_RESPONSE_TO_CYTOKINE	1
GO_NUCLEAR_TRANSCRIBED_MRNA_POLY_A_TAIL_SHORTENING	1
GO_NEGATIVE_REGULATION_OF_PROTEIN_MODIFICATION_BY_SMALL_PROTEIN_CONJUGATION_OR_REMOVAL	1
PID_CD8_TCR_PATHWAY	1
MORI_MATURE_B_LYMPHOCYTE_DN	1
PID_P53_DOWNSTREAM_PATHWAY	1
MULLIGHAN_MLL_SIGNATURE_1_UP	1
ST_JNK_MAPK_PATHWAY	1
GO_VESICLE_DOCKING_INVOLVED_IN_EXOCYTOSIS	1
GO_CULLIN_RING_UBIQUITIN_LIGASE_COMPLEX	1
GO_REGULATION_OF_CHROMATIN_ORGANIZATION	1
GO_EMBRYONIC_DIGIT_MORPHOGENESIS	1
GO_ORGANIC_CYCLIC_COMPOUND_CATABOLIC_PROCESS	1
GRADE_COLON_AND_RECTAL_CANCER_DN	1
GO_TRANSCRIPTION_INITIATION_FROM_RNA_POLYMERASE_II_PROMOTER	1
GO_WNT_SIGNALING_PATHWAY	1
PRC2_SUZ12_UP.V1_DN	1
BENPORATH_NOS_TARGETS	1
GO_TRNA_MODIFICATION	1
BURTON_ADIPOGENESIS_2	1
GO_NEGATIVE_REGULATION_OF_DEPHOSPHORYLATION	1
GO_CELLULAR_RESPONSE_TO_CYTOKINE_STIMULUS	1
WEI_MYCN_TARGETS_WITH_E_BOX	1
GO_PROTEASOMAL_PROTEIN_CATABOLIC_PROCESS	1
GO_PROTEIN_K63_LINKED_DEUBIQUITINATION	1
CHEN_HOXA5_TARGETS_9HR_UP	1
GO_EXTRINSIC_APOPTOTIC_SIGNALING_PATHWAY	1
ST_INTERLEUKIN_4_PATHWAY	1
GO_NUCLEAR_CHROMATIN	1
LOPEZ_TRANSLATION_VIA_FN1_SIGNALING	1
GO_HEME_METABOLIC_PROCESS	1
REACTOME_G2_M_CHECKPOINTS	1
GO_REGULATION_OF_ORGANIC_ACID_TRANSPORT	1
MULLIGHAN_NPM1_MUTATED_SIGNATURE_1_UP	1
GO_GAMETE_GENERATION	1
LINDGREN_BLADDER_CANCER_CLUSTER_1_UP	1
GO_STEROL_TRANSPORT	1
GO_PCG_PROTEIN_COMPLEX	1
PID_HES_HEY_PATHWAY	1
KEGG_PYRIMIDINE_METABOLISM	1
PID_FANCONI_PATHWAY	1
PID_AVB3_OPN_PATHWAY	1
WHITFIELD_CELL_CYCLE_G2_M	1
KEGG_ANTIGEN_PROCESSING_AND_PRESENTATION	1
GO_PYRIMIDINE_CONTAINING_COMPOUND_METABOLIC_PROCESS	1
GO_CELLULAR_RESPONSE_TO_UV	1
REACTOME_DOWNSTREAM_SIGNALING_EVENTS_OF_B_CELL_RECEPTOR_BCR	1
GO_NEGATIVE_REGULATION_OF_I_KAPPAB_KINASE_NF_KAPPAB_SIGNALING	1
GO_INTRACELLULAR_RECEPTOR_SIGNALING_PATHWAY	1
MCLACHLAN_DENTAL_CARIES_UP	1
CRX_NRL_DN.V1_UP	1
PID_TAP63_PATHWAY	1
GO_REGULATION_OF_TELOMERE_MAINTENANCE_VIA_TELOMERE_LENGTHENING	1
GO_POSITIVE_REGULATION_OF_PROTEIN_MODIFICATION_BY_SMALL_PROTEIN_CONJUGATION_OR_REMOVAL	1
RUIZ_TNC_TARGETS_DN	1
SABATES_COLORECTAL_ADENOMA_UP	1
JAZAG_TGFB1_SIGNALING_UP	1
GO_NITROGEN_COMPOUND_TRANSPORT	1
GO_LUNG_MORPHOGENESIS	1
GO_KINASE_INHIBITOR_ACTIVITY	1
GO_RESPONSE_TO_UV	1
KEGG_PROTEASOME	1
FERRANDO_T_ALL_WITH_MLL_ENL_FUSION_DN	1
GO_REGULATION_OF_PEPTIDYL_TYROSINE_PHOSPHORYLATION	1
GO_CARBOHYDRATE_HOMEOSTASIS	1
GO_TRANSCRIPTION_FROM_RNA_POLYMERASE_II_PROMOTER	1
DUAN_PRDM5_TARGETS	1
KATSANOU_ELAVL1_TARGETS_DN	1
E2F3_UP.V1_DN	1
GO_OLIGODENDROCYTE_DIFFERENTIATION	1
GO_ER_TO_GOLGI_TRANSPORT_VESICLE_MEMBRANE	1
GO_REGULATION_OF_INTERFERON_GAMMA_PRODUCTION	1
BIOCARTA_ALK_PATHWAY	1
GO_PEPTIDYL_AMINO_ACID_MODIFICATION	1
LEE_AGING_CEREBELLUM_UP	1
GO_SISTER_CHROMATID_SEGREGATION	1
GO_REGULATION_OF_STAT_CASCADE	1
GO_TRANSFERASE_ACTIVITY_TRANSFERRING_ACYL_GROUPS	1
GO_POSITIVE_REGULATION_OF_STEM_CELL_PROLIFERATION	1
GO_DOUBLE_STRANDED_DNA_BINDING	1
GO_CHONDROCYTE_DIFFERENTIATION	1
GO_EPIDERMAL_GROWTH_FACTOR_RECEPTOR_SIGNALING_PATHWAY	1
WIERENGA_STAT5A_TARGETS_UP	1
GO_MACROMOLECULE_CATABOLIC_PROCESS	1
DUTERTRE_ESTRADIOL_RESPONSE_6HR_UP	1
LIU_VMYB_TARGETS_UP	1
GO_SPINDLE_POLE	1
GO_PROTEIN_POLYUBIQUITINATION	1
WANG_RESPONSE_TO_ANDROGEN_UP	1
GO_NUCLEAR_INNER_MEMBRANE	1
BIOCARTA_MPR_PATHWAY	1
ODONNELL_TFRC_TARGETS_DN	1
GO_SPLICEOSOMAL_SNRNP_ASSEMBLY	1
GO_DNA_DAMAGE_RESPONSE_DETECTION_OF_DNA_DAMAGE	1
RIZ_ERYTHROID_DIFFERENTIATION_HBZ	1
GO_REGULATION_OF_PROTEIN_ACETYLATION	1
PID_ALPHA_SYNUCLEIN_PATHWAY	1
GO_DNA_HELICASE_ACTIVITY	1
MISSIAGLIA_REGULATED_BY_METHYLATION_DN	1
GO_NEGATIVE_REGULATION_OF_KINASE_ACTIVITY	1
GO_NEGATIVE_REGULATION_OF_CELLULAR_RESPONSE_TO_INSULIN_STIMULUS	1
SHIPP_DLBCL_VS_FOLLICULAR_LYMPHOMA_UP	1
WEST_ADRENOCORTICAL_TUMOR_UP	1
PID_ERBB1_RECEPTOR_PROXIMAL_PATHWAY	1
GO_CENTROSOME_DUPLICATION	1
GO_REGULATION_OF_PROTEIN_OLIGOMERIZATION	1
ZHANG_RESPONSE_TO_IKK_INHIBITOR_AND_TNF_UP	1
GO_HORMONE_MEDIATED_SIGNALING_PATHWAY	1
TARTE_PLASMA_CELL_VS_B_LYMPHOCYTE_DN	1
PID_S1P_S1P3_PATHWAY	1
CAFFAREL_RESPONSE_TO_THC_UP	1
GO_REGULATION_OF_CELL_CYCLE_G2_M_PHASE_TRANSITION	1
GO_CHROMOSOME_SEGREGATION	1
GROSS_ELK3_TARGETS_DN	1
THUM_SYSTOLIC_HEART_FAILURE_DN	1
GO_HYDROLASE_ACTIVITY_ACTING_ON_GLYCOSYL_BONDS	1
GO_INTRINSIC_APOPTOTIC_SIGNALING_PATHWAY_IN_RESPONSE_TO_DNA_DAMAGE_BY_P53_CLASS_MEDIATOR	1
GO_NEGATIVE_REGULATION_OF_NUCLEAR_DIVISION	1
GO_RESPONSE_TO_ESTROGEN	1
BROWNE_HCMV_INFECTION_20HR_UP	1
GO_HEME_BIOSYNTHETIC_PROCESS	1
BROWNE_HCMV_INFECTION_30MIN_DN	1
GO_DNA_GEOMETRIC_CHANGE	1
GO_EXONUCLEASE_ACTIVITY_ACTIVE_WITH_EITHER_RIBO_OR_DEOXYRIBONUCLEIC_ACIDS_AND_PRODUCING_5_PHOSPHOMONOESTERS	1
BENPORATH_ES_CORE_NINE_CORRELATED	1
GO_CELLULAR_RESPONSE_TO_FATTY_ACID	1
GO_PROTEIN_CATABOLIC_PROCESS	1
REACTOME_SIGNALING_BY_SCF_KIT	1
GO_ADAPTIVE_IMMUNE_RESPONSE	1
BYSTROEM_CORRELATED_WITH_IL5_UP	1
GO_REGULATION_OF_ORGAN_MORPHOGENESIS	1
SHAFFER_IRF4_TARGETS_IN_ACTIVATED_B_LYMPHOCYTE	1
COLIN_PILOCYTIC_ASTROCYTOMA_VS_GLIOBLASTOMA_UP	1
GO_NEGATIVE_REGULATION_OF_STEM_CELL_DIFFERENTIATION	1
GO_NEGATIVE_REGULATION_OF_CELL_CYCLE	1
GO_SPINDLE	1
GO_MICROTUBULE_ORGANIZING_CENTER	1
GO_THIOL_DEPENDENT_UBIQUITIN_SPECIFIC_PROTEASE_ACTIVITY	1
GO_DORSAL_VENTRAL_PATTERN_FORMATION	1
GO_RIBOSOME_BINDING	1
PUJANA_BRCA2_PCC_NETWORK	1
GO_NEGATIVE_REGULATION_OF_CHROMOSOME_ORGANIZATION	1
MANALO_HYPOXIA_DN	1
SHEDDEN_LUNG_CANCER_GOOD_SURVIVAL_A12	1
GO_POSITIVE_REGULATION_OF_MESENCHYMAL_CELL_PROLIFERATION	1
GO_NUCLEOTIDE_EXCISION_REPAIR_PREINCISION_COMPLEX_ASSEMBLY	1
PID_ER_NONGENOMIC_PATHWAY	1
GO_N_METHYLTRANSFERASE_ACTIVITY	1
GO_SEQUENCE_SPECIFIC_DNA_BINDING	1
GO_RESPONSE_TO_DSRNA	1
GO_REGULATION_OF_RESPONSE_TO_DNA_DAMAGE_STIMULUS	1
BROWNE_HCMV_INFECTION_4HR_UP	1
GO_POLYUBIQUITIN_BINDING	1
GO_REGULATION_OF_CYTOSOLIC_CALCIUM_ION_CONCENTRATION	1
GO_CELLULAR_RESPONSE_TO_DRUG	1
SENGUPTA_NASOPHARYNGEAL_CARCINOMA_WITH_LMP1_UP	1
HALLMARK_UNFOLDED_PROTEIN_RESPONSE	1
WANG_SMARCE1_TARGETS_DN	1
PUJANA_BRCA_CENTERED_NETWORK	1
GO_HYDROLASE_ACTIVITY_HYDROLYZING_O_GLYCOSYL_COMPOUNDS	1
REACTOME_RNA_POL_III_TRANSCRIPTION_INITIATION_FROM_TYPE_3_PROMOTER	1
GO_REGULATION_OF_TRANSFERASE_ACTIVITY	1
GO_REGULATION_OF_HEART_RATE	1
VANDESLUIS_COMMD1_TARGETS_GROUP_3_UP	1
GO_HYDROLASE_ACTIVITY_ACTING_ON_ESTER_BONDS	1
GO_CELLULAR_RESPONSE_TO_ORGANIC_CYCLIC_COMPOUND	1
PHONG_TNF_RESPONSE_NOT_VIA_P38	1
REACTOME_CLASS_I_MHC_MEDIATED_ANTIGEN_PROCESSING_PRESENTATION	1
GO_IMMUNE_EFFECTOR_PROCESS	1
GO_MULTICELLULAR_ORGANISM_GROWTH	1
GO_RESPONSE_TO_STEROID_HORMONE	1
GO_ACTIN_FILAMENT_BUNDLE	1
ROSS_AML_WITH_PML_RARA_FUSION	1
GO_POSITIVE_REGULATION_OF_DNA_BINDING	1
IVANOVA_HEMATOPOIESIS_LATE_PROGENITOR	1
BIOCARTA_MET_PATHWAY	1
MTOR_UP.V1_UP	1
GO_TRANSCRIPTION_FACTOR_ACTIVITY_RNA_POLYMERASE_II_TRANSCRIPTION_FACTOR_BINDING	1
CHEBOTAEV_GR_TARGETS_UP	1
IIZUKA_LIVER_CANCER_PROGRESSION_G1_G2_DN	1
GO_SH3_DOMAIN_BINDING	1
GO_INTERFERON_GAMMA_MEDIATED_SIGNALING_PATHWAY	1
DARWICHE_SKIN_TUMOR_PROMOTER_DN	1
KEGG_THYROID_CANCER	1
GO_VOLTAGE_GATED_POTASSIUM_CHANNEL_ACTIVITY	1
GO_PORPHYRIN_CONTAINING_COMPOUND_METABOLIC_PROCESS	1
FOSTER_TOLERANT_MACROPHAGE_DN	1
BILD_CTNNB1_ONCOGENIC_SIGNATURE	1
ISHIDA_E2F_TARGETS	1
HALLMARK_DNA_REPAIR	1
GO_IMMUNE_RESPONSE_REGULATING_CELL_SURFACE_RECEPTOR_SIGNALING_PATHWAY	1
SHEN_SMARCA2_TARGETS_DN	1
NAKAMURA_ADIPOGENESIS_LATE_UP	1
GO_FC_EPSILON_RECEPTOR_SIGNALING_PATHWAY	1
PTEN_DN.V2_DN	1
GAUSSMANN_MLL_AF4_FUSION_TARGETS_F_DN	1
SWEET_LUNG_CANCER_KRAS_UP	1
LINDSTEDT_DENDRITIC_CELL_MATURATION_A	1
GO_REGULATION_OF_MEMBRANE_DEPOLARIZATION	1
ZHENG_GLIOBLASTOMA_PLASTICITY_UP	1
REACTOME_SIGNALING_BY_THE_B_CELL_RECEPTOR_BCR	1
GO_CORE_PROMOTER_SEQUENCE_SPECIFIC_DNA_BINDING	1
REACTOME_PKB_MEDIATED_EVENTS	1
CROONQUIST_IL6_DEPRIVATION_DN	1
RAMALHO_STEMNESS_UP	1
PID_AVB3_INTEGRIN_PATHWAY	1
HEDENFALK_BREAST_CANCER_BRCA1_VS_BRCA2	1
ODONNELL_TFRC_TARGETS_UP	1
GO_CELLULAR_COMPONENT_DISASSEMBLY	1
GO_PHOSPHATASE_INHIBITOR_ACTIVITY	1
GO_RIBONUCLEOPROTEIN_COMPLEX	1
GO_INTERSPECIES_INTERACTION_BETWEEN_ORGANISMS	1
GO_PRIMARY_CILIUM	1
GO_SEXUAL_REPRODUCTION	1
GO_PURINE_NTP_DEPENDENT_HELICASE_ACTIVITY	1
GO_REGULATION_OF_CYTOKINE_SECRETION	1
PDGF_ERK_DN.V1_DN	1
GO_METAL_CLUSTER_BINDING	1
REACTOME_TRANSPORT_OF_INORGANIC_CATIONS_ANIONS_AND_AMINO_ACIDS_OLIGOPEPTIDES	1
GO_MRNA_3_END_PROCESSING	1
TURASHVILI_BREAST_NORMAL_DUCTAL_VS_LOBULAR_UP	1
KEGG_MAPK_SIGNALING_PATHWAY	1
GO_ZINC_ION_BINDING	1
VEGF_A_UP.V1_DN	1
KEGG_HEMATOPOIETIC_CELL_LINEAGE	1
GO_MATURATION_OF_SSU_RRNA	1
GO_REGULATION_OF_PROTEIN_SERINE_THREONINE_KINASE_ACTIVITY	1
GO_AMMONIUM_ION_METABOLIC_PROCESS	1
GO_GLYCEROLIPID_CATABOLIC_PROCESS	1
GO_REGULATION_OF_CELL_DIVISION	1
GO_HEAT_SHOCK_PROTEIN_BINDING	1
GO_ENDOTHELIAL_CELL_DEVELOPMENT	1
REACTOME_GLOBAL_GENOMIC_NER_GG_NER	1
GO_CHROMATIN_BINDING	1
REACTOME_IL1_SIGNALING	1
GO_TRANSITION_METAL_ION_BINDING	1
GO_REGULATION_OF_DEFENSE_RESPONSE_TO_VIRUS	1
GO_POSITIVE_REGULATION_OF_VIRAL_GENOME_REPLICATION	1
GO_OXIDOREDUCTASE_ACTIVITY_ACTING_ON_A_SULFUR_GROUP_OF_DONORS	1
GO_DNA_MODIFICATION	1
GO_NEGATIVE_REGULATION_OF_CYCLIN_DEPENDENT_PROTEIN_KINASE_ACTIVITY	1
GO_CELL_ACTIVATION_INVOLVED_IN_IMMUNE_RESPONSE	1
GO_POSITIVE_REGULATION_OF_LYMPHOCYTE_MEDIATED_IMMUNITY	1
GO_NEGATIVE_REGULATION_OF_CELL_CYCLE_PHASE_TRANSITION	1
GO_CILIARY_PART	1
MULLIGHAN_NPM1_MUTATED_SIGNATURE_2_UP	1
BYSTRYKH_HEMATOPOIESIS_STEM_CELL_QTL_CIS	1
GO_REGULATION_OF_INSULIN_RECEPTOR_SIGNALING_PATHWAY	1
GO_RESPONSE_TO_VIRUS	1
GO_POSITIVE_REGULATION_OF_HOMEOSTATIC_PROCESS	1
BOYLAN_MULTIPLE_MYELOMA_C_DN	1
RHODES_UNDIFFERENTIATED_CANCER	1
GO_HOMEOSTASIS_OF_NUMBER_OF_CELLS	1
HALLMARK_MYC_TARGETS_V1	1
GO_RNA_METHYLATION	1
GO_PEPTIDASE_ACTIVATOR_ACTIVITY	1
ICHIBA_GRAFT_VERSUS_HOST_DISEASE_35D_UP	1
HORIUCHI_WTAP_TARGETS_DN	1
KRAS.PROSTATE_UP.V1_UP	1
GO_ACTION_POTENTIAL	1
KRIGE_RESPONSE_TO_TOSEDOSTAT_24HR_UP	1
CHIN_BREAST_CANCER_COPY_NUMBER_UP	1
GO_NEGATIVE_REGULATION_OF_CELLULAR_RESPONSE_TO_GROWTH_FACTOR_STIMULUS	1
MULLIGHAN_MLL_SIGNATURE_2_UP	1
KEGG_UBIQUITIN_MEDIATED_PROTEOLYSIS	1
GO_SH3_SH2_ADAPTOR_ACTIVITY	1
DELASERNA_MYOD_TARGETS_UP	1
GO_RESPONSE_TO_NERVE_GROWTH_FACTOR	1
TAKEDA_TARGETS_OF_NUP98_HOXA9_FUSION_16D_UP	1
GO_RNA_POLYMERASE_II_DISTAL_ENHANCER_SEQUENCE_SPECIFIC_DNA_BINDING	1
PID_CXCR3_PATHWAY	1
GO_PIGMENT_BIOSYNTHETIC_PROCESS	1
PDGF_ERK_DN.V1_UP	1
HALLMARK_IL6_JAK_STAT3_SIGNALING	1
KONG_E2F3_TARGETS	1
GO_REGULATION_OF_CGMP_METABOLIC_PROCESS	1
GO_RESPONSE_TO_HEAT	1
GO_VESICLE_COATING	1
GO_RESPONSE_TO_CARBOHYDRATE	1
BURTON_ADIPOGENESIS_PEAK_AT_8HR	1
GO_PROTEIN_ALKYLATION	1
GO_CILIUM	1
MTOR_UP.V1_DN	1
WHITFIELD_CELL_CYCLE_S	1
REACTOME_CELL_SURFACE_INTERACTIONS_AT_THE_VASCULAR_WALL	1
WILLIAMS_ESR2_TARGETS_UP	1
DORSAM_HOXA9_TARGETS_DN	1
BROWNE_HCMV_INFECTION_8HR_DN	1
GO_MULTICELLULAR_ORGANISMAL_SIGNALING	1
ZHANG_PROLIFERATING_VS_QUIESCENT	1
GO_CELLULAR_RESPONSE_TO_ABIOTIC_STIMULUS	1
ODONNELL_TARGETS_OF_MYC_AND_TFRC_UP	1
GO_TRANSLATION_INITIATION_FACTOR_ACTIVITY	1
GO_NEGATIVE_REGULATION_OF_CELLULAR_PROTEIN_CATABOLIC_PROCESS	1
KEGG_TGF_BETA_SIGNALING_PATHWAY	1
GO_NEGATIVE_REGULATION_OF_CATALYTIC_ACTIVITY	1
GO_NUCLEOTIDE_EXCISION_REPAIR_DNA_INCISION	1
GO_REGULATION_OF_LYMPHOCYTE_MEDIATED_IMMUNITY	1
AGUIRRE_PANCREATIC_CANCER_COPY_NUMBER_UP	1
GO_VOLTAGE_GATED_ION_CHANNEL_ACTIVITY	1
VALK_AML_CLUSTER_1	1
PID_IL6_7_PATHWAY	1
GO_REGULATION_OF_TRANSMEMBRANE_RECEPTOR_PROTEIN_SERINE_THREONINE_KINASE_SIGNALING_PATHWAY	1
GO_G_PROTEIN_COUPLED_RECEPTOR_ACTIVITY	1
REACTOME_APOPTOSIS	1
GO_CALCIUM_ION_IMPORT	1
BROWNE_HCMV_INFECTION_10HR_UP	1
SAGIV_CD24_TARGETS_DN	1
GO_LIGASE_ACTIVITY	1
GO_POSITIVE_REGULATION_OF_DNA_BIOSYNTHETIC_PROCESS	1
GO_RNA_3_END_PROCESSING	1
GO_NEGATIVE_REGULATION_OF_TELOMERE_MAINTENANCE	1
VARELA_ZMPSTE24_TARGETS_UP	1
AKT_UP.V1_UP	1
GO_RRNA_BINDING	1
GO_CILIUM_ORGANIZATION	1
DAZARD_RESPONSE_TO_UV_SCC_DN	1
GROSS_HYPOXIA_VIA_HIF1A_UP	1
GO_CORE_PROMOTER_BINDING	1
REACTOME_SLC_MEDIATED_TRANSMEMBRANE_TRANSPORT	1
GO_HELICASE_ACTIVITY	1
GO_MORPHOGENESIS_OF_A_BRANCHING_STRUCTURE	1
GO_RESPONSE_TO_RADIATION	1
GO_MYELOID_CELL_DEVELOPMENT	1
STEIN_ESRRA_TARGETS_DN	1
GO_REGULATION_OF_HOMEOSTATIC_PROCESS	1
BROWNE_HCMV_INFECTION_12HR_UP	1
GO_REGULATION_OF_MRNA_METABOLIC_PROCESS	1
BROWNE_HCMV_INFECTION_24HR_UP	1
REACTOME_CIRCADIAN_REPRESSION_OF_EXPRESSION_BY_REV_ERBA	1
TAKEDA_TARGETS_OF_NUP98_HOXA9_FUSION_3D_UP	1
GO_NEGATIVE_REGULATION_OF_TYPE_I_INTERFERON_PRODUCTION	1
ZAMORA_NOS2_TARGETS_UP	1
GO_RIBOSOME_ASSEMBLY	1
FIGUEROA_AML_METHYLATION_CLUSTER_2_UP	1
GO_FEMALE_GAMETE_GENERATION	1
GO_ESTABLISHMENT_OR_MAINTENANCE_OF_EPITHELIAL_CELL_APICAL_BASAL_POLARITY	1
DORN_ADENOVIRUS_INFECTION_12HR_UP	1
MARKEY_RB1_ACUTE_LOF_DN	1
PID_IL2_STAT5_PATHWAY	1
FISCHER_DIRECT_P53_TARGETS_META_ANALYSIS	1
GO_NEGATIVE_REGULATION_OF_DNA_BIOSYNTHETIC_PROCESS	1
GO_STEROID_HORMONE_MEDIATED_SIGNALING_PATHWAY	1
BIOCARTA_CHREBP2_PATHWAY	1
GO_KINASE_REGULATOR_ACTIVITY	1
DACOSTA_ERCC3_ALLELE_XPCS_VS_TTD_DN	1
MANTOVANI_VIRAL_GPCR_SIGNALING_UP	1
KORKOLA_EMBRYONAL_CARCINOMA_UP	1
LE_EGR2_TARGETS_UP	1
GO_REGULATION_OF_NUCLEAR_DIVISION	1
GRADE_METASTASIS_DN	1
GO_CONDENSED_NUCLEAR_CHROMOSOME	1
GO_PHOTORECEPTOR_CELL_DEVELOPMENT	1
KIM_WT1_TARGETS_DN	1
GO_CYTOPLASMIC_PATTERN_RECOGNITION_RECEPTOR_SIGNALING_PATHWAY	1
GO_CYTOKINE_BINDING	1
KOKKINAKIS_METHIONINE_DEPRIVATION_96HR_DN	1
GO_PROTEIN_IMPORT	1
GO_DNA_METHYLATION_OR_DEMETHYLATION	1
GO_TETRAPYRROLE_BIOSYNTHETIC_PROCESS	1
GO_MITOGEN_ACTIVATED_PROTEIN_KINASE_BINDING	1
HALLMARK_MYC_TARGETS_V2	1
REACTOME_PLATELET_AGGREGATION_PLUG_FORMATION	1
MOREAUX_B_LYMPHOCYTE_MATURATION_BY_TACI_UP	1
LIN_NPAS4_TARGETS_UP	1
YORDY_RECIPROCAL_REGULATION_BY_ETS1_AND_SP100_DN	1
GO_HISTONE_METHYLTRANSFERASE_COMPLEX	1
GO_POSITIVE_REGULATION_OF_CYTOKINE_SECRETION	1
GO_SH2_DOMAIN_BINDING	1
PID_INSULIN_PATHWAY	1
GO_POSITIVE_REGULATION_OF_PROTEIN_CATABOLIC_PROCESS	1
KAUFFMANN_MELANOMA_RELAPSE_UP	1
GO_REGULATION_OF_MAP_KINASE_ACTIVITY	1
GO_SCAFFOLD_PROTEIN_BINDING	1
GO_ERBB_SIGNALING_PATHWAY	1
GO_RESPONSE_TO_GAMMA_RADIATION	1
GO_REGULATION_OF_CELLULAR_RESPONSE_TO_INSULIN_STIMULUS	1
STK33_NOMO_UP	1
GO_CELLULAR_RESPONSE_TO_STEROID_HORMONE_STIMULUS	1
GO_CELL_DIVISION	1
GO_POSITIVE_REGULATION_OF_PROTEIN_ACETYLATION	1
REACTOME_INTERFERON_GAMMA_SIGNALING	1
GO_PROTEASOME_COMPLEX	1
CHANG_IMMORTALIZED_BY_HPV31_DN	1
PEART_HDAC_PROLIFERATION_CLUSTER_DN	1
GO_CALCIUM_CHANNEL_COMPLEX	1
GO_AMINO_ACID_TRANSMEMBRANE_TRANSPORTER_ACTIVITY	1
IL21_UP.V1_UP	1
BOYAULT_LIVER_CANCER_SUBCLASS_G12_UP	1
GO_T_CELL_PROLIFERATION	1
GO_REGULATION_OF_LIPID_STORAGE	1
NAKAMURA_CANCER_MICROENVIRONMENT_DN	1
REACTOME_BMAL1_CLOCK_NPAS2_ACTIVATES_CIRCADIAN_EXPRESSION	1
XU_HGF_SIGNALING_NOT_VIA_AKT1_6HR	1
GO_NONMOTILE_PRIMARY_CILIUM	1
GO_EXTRINSIC_COMPONENT_OF_PLASMA_MEMBRANE	1
ALK_DN.V1_UP	1
MCBRYAN_PUBERTAL_BREAST_5_6WK_DN	1
PRC1_BMI_UP.V1_DN	1
GCNP_SHH_UP_LATE.V1_UP	1
SAKAI_TUMOR_INFILTRATING_MONOCYTES_DN	1
GO_REGULATION_OF_PROTEIN_LOCALIZATION_TO_NUCLEUS	1
TCGA_GLIOBLASTOMA_COPY_NUMBER_UP	1
GO_REGULATORY_REGION_NUCLEIC_ACID_BINDING	1
OSADA_ASCL1_TARGETS_UP	1
GO_PHOSPHATASE_BINDING	1
ACEVEDO_NORMAL_TISSUE_ADJACENT_TO_LIVER_TUMOR_DN	1
GO_REGULATION_OF_MYELINATION	1
YAO_TEMPORAL_RESPONSE_TO_PROGESTERONE_CLUSTER_10	1
KRAS.LUNG_UP.V1_UP	1
GO_RESPONSE_TO_BIOTIC_STIMULUS	1
GO_B_CELL_DIFFERENTIATION	1
SCHAEFFER_PROSTATE_DEVELOPMENT_6HR_DN	1
GROSS_HYPOXIA_VIA_ELK3_AND_HIF1A_DN	1
PID_IL12_2PATHWAY	1
GO_DEACETYLASE_ACTIVITY	1
PTEN_DN.V2_UP	1
GO_NEGATIVE_REGULATION_OF_MULTI_ORGANISM_PROCESS	1
DAVICIONI_MOLECULAR_ARMS_VS_ERMS_UP	1
GO_INTERACTION_WITH_SYMBIONT	1
GO_ASTROCYTE_DIFFERENTIATION	1
WIERENGA_STAT5A_TARGETS_GROUP2	1
GO_TOXIN_TRANSPORT	1
GO_MULTI_ORGANISM_BEHAVIOR	1
BIDUS_METASTASIS_UP	1
MARKEY_RB1_CHRONIC_LOF_UP	1
KRIGE_AMINO_ACID_DEPRIVATION	1
GO_CIRCADIAN_RHYTHM	1
GO_LYTIC_VACUOLE_ORGANIZATION	1
GO_IRON_ION_HOMEOSTASIS	1
GO_TRANSLATIONAL_INITIATION	1
GO_REGULATION_OF_CALCIUM_ION_DEPENDENT_EXOCYTOSIS	1
PID_BMP_PATHWAY	1
KEGG_PROGESTERONE_MEDIATED_OOCYTE_MATURATION	1
GO_REGULATION_OF_GLUCOSE_IMPORT	1
GO_RNA_METHYLTRANSFERASE_ACTIVITY	1
GO_TRANSFERASE_ACTIVITY_TRANSFERRING_PHOSPHORUS_CONTAINING_GROUPS	1
GHANDHI_DIRECT_IRRADIATION_UP	1
GO_FC_RECEPTOR_SIGNALING_PATHWAY	1
GO_PHOSPHOPROTEIN_BINDING	1
GO_MODIFICATION_BY_SYMBIONT_OF_HOST_MORPHOLOGY_OR_PHYSIOLOGY	1
KANG_DOXORUBICIN_RESISTANCE_UP	1
GO_STRUCTURE_SPECIFIC_DNA_BINDING	1
GO_REGULATION_OF_DNA_REPLICATION	1
PID_P38_ALPHA_BETA_PATHWAY	1
DACOSTA_UV_RESPONSE_VIA_ERCC3_COMMON_DN	1
ELVIDGE_HIF1A_AND_HIF2A_TARGETS_DN	1
GO_REGULATION_OF_CELLULAR_AMINE_METABOLIC_PROCESS	1
GO_CHROMATIN_SILENCING	1
GO_CELLULAR_RESPONSE_TO_DSRNA	1
GO_POSITIVE_REGULATION_OF_ADAPTIVE_IMMUNE_RESPONSE	1
ALONSO_METASTASIS_EMT_UP	1
GO_ER_TO_GOLGI_TRANSPORT_VESICLE	1
NFE2L2.V2	1
EHLERS_ANEUPLOIDY_UP	1
GO_NEGATIVE_REGULATION_OF_REPRODUCTIVE_PROCESS	1
HALLMARK_MTORC1_SIGNALING	1
MATTIOLI_MGUS_VS_PCL	1
GO_KINASE_BINDING	1
WAKABAYASHI_ADIPOGENESIS_PPARG_BOUND_36HR	1
GO_UBIQUITIN_LIGASE_COMPLEX	1
XU_HGF_SIGNALING_NOT_VIA_AKT1_48HR_UP	1
HOSHIDA_LIVER_CANCER_SUBCLASS_S2	1
GO_NEGATIVE_REGULATION_OF_ACTIN_FILAMENT_DEPOLYMERIZATION	1
GO_CYTOPLASMIC_SIDE_OF_MEMBRANE	1
GO_NUCLEOBASE_METABOLIC_PROCESS	1
REACTOME_INTRINSIC_PATHWAY_FOR_APOPTOSIS	1
XU_CREBBP_TARGETS_UP	1
NAKAYAMA_SOFT_TISSUE_TUMORS_PCA2_DN	1
GO_CIS_TRANS_ISOMERASE_ACTIVITY	1
SWEET_KRAS_TARGETS_DN	1
GO_REGULATION_OF_CILIUM_ASSEMBLY	1
KRIGE_RESPONSE_TO_TOSEDOSTAT_6HR_UP	1
MIKKELSEN_ES_LCP_WITH_H3K4ME3	1
GO_REGULATION_OF_MRNA_SPLICING_VIA_SPLICEOSOME	1
GO_MITOTIC_SPINDLE	1
CTIP_DN.V1_UP	1
GAZDA_DIAMOND_BLACKFAN_ANEMIA_ERYTHROID_DN	1
DASU_IL6_SIGNALING_SCAR_UP	1
GO_ORGANIC_ACID_TRANSMEMBRANE_TRANSPORT	1
WAKABAYASHI_ADIPOGENESIS_PPARG_RXRA_BOUND_8D	1
CHANG_IMMORTALIZED_BY_HPV31_UP	1
REACTOME_IMMUNE_SYSTEM	1
GO_TRANSCRIPTIONAL_REPRESSOR_ACTIVITY_RNA_POLYMERASE_II_TRANSCRIPTION_FACTOR_BINDING	1
GO_RESPONSE_TO_HYDROGEN_PEROXIDE	1
GO_MULTICELLULAR_ORGANISM_REPRODUCTION	1
BROWNE_HCMV_INFECTION_48HR_UP	1
SMID_BREAST_CANCER_ERBB2_UP	1
HALLMARK_APICAL_SURFACE	1
SAMOLS_TARGETS_OF_KHSV_MIRNAS_DN	1
WU_APOPTOSIS_BY_CDKN1A_VIA_TP53	1
GO_APPENDAGE_DEVELOPMENT	1
JAIN_NFKB_SIGNALING	1
MORI_LARGE_PRE_BII_LYMPHOCYTE_DN	1
PARK_HSC_AND_MULTIPOTENT_PROGENITORS	1
GRAHAM_NORMAL_QUIESCENT_VS_NORMAL_DIVIDING_DN	1
GO_PYRIMIDINE_NUCLEOSIDE_BIOSYNTHETIC_PROCESS	1
PID_REG_GR_PATHWAY	1
REACTOME_FATTY_ACID_TRIACYLGLYCEROL_AND_KETONE_BODY_METABOLISM	1
JACKSON_DNMT1_TARGETS_UP	1
GO_PIGMENT_METABOLIC_PROCESS	1
MIKKELSEN_IPS_LCP_WITH_H3K4ME3	1
STAMBOLSKY_RESPONSE_TO_VITAMIN_D3_UP	1
DARWICHE_PAPILLOMA_PROGRESSION_RISK	1
MCDOWELL_ACUTE_LUNG_INJURY_UP	1
GYORFFY_DOXORUBICIN_RESISTANCE	1
GO_BIOMINERAL_TISSUE_DEVELOPMENT	1
WANG_TUMOR_INVASIVENESS_DN	1
GO_REGULATION_OF_ERYTHROCYTE_DIFFERENTIATION	1
GO_DEFENSE_RESPONSE	1
REACTOME_ANTIGEN_PROCESSING_UBIQUITINATION_PROTEASOME_DEGRADATION	1
GO_REPRESSING_TRANSCRIPTION_FACTOR_BINDING	1
GO_STEROID_HORMONE_RECEPTOR_BINDING	1
GO_POSITIVE_REGULATION_OF_CARBOHYDRATE_METABOLIC_PROCESS	1
GO_CELL_MATURATION	1
GO_NEGATIVE_REGULATION_OF_MAP_KINASE_ACTIVITY	1
ST_G_ALPHA_I_PATHWAY	1
GO_G2_DNA_DAMAGE_CHECKPOINT	1
RICKMAN_HEAD_AND_NECK_CANCER_F	1
GO_REGULATION_OF_MULTI_ORGANISM_PROCESS	1
GO_POSITIVE_REGULATION_OF_STAT_CASCADE	1
GO_MYELOID_CELL_DIFFERENTIATION	1
GO_NEGATIVE_REGULATION_OF_PROTEIN_MODIFICATION_PROCESS	1
GO_PROTEIN_PHOSPHORYLATION	1
GO_PROTEIN_KINASE_C_BINDING	1
PEDERSEN_METASTASIS_BY_ERBB2_ISOFORM_4	1
BIOCARTA_IL2RB_PATHWAY	1
GO_PRERIBOSOME	1
GENTILE_UV_RESPONSE_CLUSTER_D7	1
IKEDA_MIR133_TARGETS_UP	1
GO_GLYCOSYL_COMPOUND_CATABOLIC_PROCESS	1
ST_TUMOR_NECROSIS_FACTOR_PATHWAY	1
SHIN_B_CELL_LYMPHOMA_CLUSTER_2	1
SENESE_HDAC1_TARGETS_UP	1
GAJATE_RESPONSE_TO_TRABECTEDIN_UP	1
GO_DEFENSE_RESPONSE_TO_BACTERIUM	1
PAL_PRMT5_TARGETS_UP	1
FIGUEROA_AML_METHYLATION_CLUSTER_3_UP	1
ZWANG_EGF_INTERVAL_DN	1
GO_REGULATION_OF_REACTIVE_OXYGEN_SPECIES_BIOSYNTHETIC_PROCESS	1
ERB2_UP.V1_DN	1
PID_AURORA_A_PATHWAY	1
DUTERTRE_ESTRADIOL_RESPONSE_24HR_UP	1
HELLEBREKERS_SILENCED_DURING_TUMOR_ANGIOGENESIS	1
GO_MUSCLE_CONTRACTION	1
CHIARADONNA_NEOPLASTIC_TRANSFORMATION_KRAS_UP	1
YIH_RESPONSE_TO_ARSENITE_C3	1
GO_POSITIVE_REGULATION_OF_MITOTIC_CELL_CYCLE	1
GO_NEGATIVE_REGULATION_OF_PEPTIDYL_TYROSINE_PHOSPHORYLATION	1
GO_CYSTEINE_TYPE_PEPTIDASE_ACTIVITY	1
PID_IL2_1PATHWAY	1
GO_ANATOMICAL_STRUCTURE_HOMEOSTASIS	1
WIERENGA_STAT5A_TARGETS_GROUP1	1
GO_REGULATION_OF_GLIOGENESIS	1
MEISSNER_BRAIN_HCP_WITH_H3K27ME3	1
BIOCARTA_IGF1MTOR_PATHWAY	1
GO_NEGATIVE_REGULATION_OF_CELL_CYCLE_G1_S_PHASE_TRANSITION	1
GO_LYMPHOCYTE_HOMEOSTASIS	1
GO_ENDOPLASMIC_RETICULUM_GOLGI_INTERMEDIATE_COMPARTMENT_MEMBRANE	1
BEIER_GLIOMA_STEM_CELL_DN	1
GO_IRON_ION_BINDING	1
PID_AR_PATHWAY	1
GO_REGULATION_OF_SODIUM_ION_TRANSMEMBRANE_TRANSPORTER_ACTIVITY	1
GO_POSITIVE_REGULATION_OF_ANION_TRANSPORT	1
REACTOME_CIRCADIAN_CLOCK	1
GO_CALCIUM_ION_IMPORT_INTO_CYTOSOL	1
NOUZOVA_METHYLATED_IN_APL	1
JAZAERI_BREAST_CANCER_BRCA1_VS_BRCA2_UP	1
RASHI_RESPONSE_TO_IONIZING_RADIATION_6	1
RASHI_RESPONSE_TO_IONIZING_RADIATION_3	1
GO_INTRA_GOLGI_VESICLE_MEDIATED_TRANSPORT	1
GO_REGULATION_OF_DNA_BINDING	1
CHARAFE_BREAST_CANCER_LUMINAL_VS_BASAL_UP	1
HALLMARK_P53_PATHWAY	1
GO_RESPONSE_TO_TYPE_I_INTERFERON	1
GO_NEGATIVE_REGULATION_OF_DNA_METABOLIC_PROCESS	1
GO_PATTERN_SPECIFICATION_PROCESS	1
SCHLOSSER_SERUM_RESPONSE_DN	1
LEE_LIVER_CANCER_ACOX1_DN	1
GO_IMMUNE_SYSTEM_DEVELOPMENT	1
GO_POSITIVE_REGULATION_OF_PEPTIDASE_ACTIVITY	1
APPEL_IMATINIB_RESPONSE	1
GO_REGULATION_OF_STEM_CELL_PROLIFERATION	1
BOYAULT_LIVER_CANCER_SUBCLASS_G3_UP	1
MATSUDA_NATURAL_KILLER_DIFFERENTIATION	1
SHETH_LIVER_CANCER_VS_TXNIP_LOSS_PAM1	1
GO_REGULATION_OF_PROTEIN_CATABOLIC_PROCESS	1
PID_TCR_PATHWAY	1
ENK_UV_RESPONSE_EPIDERMIS_UP	1
KEGG_EPITHELIAL_CELL_SIGNALING_IN_HELICOBACTER_PYLORI_INFECTION	1
ST_ERK1_ERK2_MAPK_PATHWAY	1
WANG_ESOPHAGUS_CANCER_VS_NORMAL_DN	1
GO_REGULATION_OF_TYPE_I_INTERFERON_PRODUCTION	1
GO_NEGATIVE_REGULATION_OF_PEPTIDYL_SERINE_PHOSPHORYLATION	1
GO_REGULATION_OF_RESPONSE_TO_BIOTIC_STIMULUS	1
GAZDA_DIAMOND_BLACKFAN_ANEMIA_MYELOID_DN	1
GO_POSITIVE_REGULATION_OF_MULTI_ORGANISM_PROCESS	1
GO_NUCLEOTIDE_EXCISION_REPAIR_PREINCISION_COMPLEX_STABILIZATION	1
GAZDA_DIAMOND_BLACKFAN_ANEMIA_PROGENITOR_DN	1
GO_APOPTOTIC_MITOCHONDRIAL_CHANGES	1
GO_NUCLEOTIDE_TRANSPORT	1
GO_REGULATION_OF_PROTEOLYSIS	1
BAE_BRCA1_TARGETS_UP	1
GO_WATER_HOMEOSTASIS	1
CHOI_ATL_STAGE_PREDICTOR	1
GO_UBIQUITIN_LIKE_PROTEIN_TRANSFERASE_ACTIVITY	1
SESTO_RESPONSE_TO_UV_C2	1
GO_TRANSLATION_FACTOR_ACTIVITY_RNA_BINDING	1
GO_CARBOHYDRATE_DERIVATIVE_TRANSPORTER_ACTIVITY	1
SHETH_LIVER_CANCER_VS_TXNIP_LOSS_PAM6	1
GO_ENDOPLASMIC_RETICULUM_GOLGI_INTERMEDIATE_COMPARTMENT	1
FOSTER_TOLERANT_MACROPHAGE_UP	1
JAEGER_METASTASIS_DN	1
GO_INTRINSIC_APOPTOTIC_SIGNALING_PATHWAY_IN_RESPONSE_TO_DNA_DAMAGE	1
GO_REGULATION_OF_EMBRYONIC_DEVELOPMENT	1
GO_CELLULAR_RESPONSE_TO_MECHANICAL_STIMULUS	1
DAUER_STAT3_TARGETS_UP	1
GO_APOPTOTIC_SIGNALING_PATHWAY	1
GO_MRNA_3_UTR_BINDING	1
GO_TRANSCRIPTIONAL_REPRESSOR_COMPLEX	1
WNT_SIGNALING	1
BENPORATH_SOX2_TARGETS	1
WHITEFORD_PEDIATRIC_CANCER_MARKERS	1
GO_CELLULAR_RESPONSE_TO_LIPID	1
SPIELMAN_LYMPHOBLAST_EUROPEAN_VS_ASIAN_DN	1
DACOSTA_UV_RESPONSE_VIA_ERCC3_COMMON_UP	1
BERNARD_PPAPDC1B_TARGETS_UP	1
DACOSTA_UV_RESPONSE_VIA_ERCC3_TTD_DN	1
GO_RESPONSE_TO_LIPID	1
LENAOUR_DENDRITIC_CELL_MATURATION_UP	1
GO_RESPONSE_TO_MINERALOCORTICOID	1
ADDYA_ERYTHROID_DIFFERENTIATION_BY_HEMIN	1
REACTOME_IL_2_SIGNALING	1
HEIDENBLAD_AMPLIFIED_IN_PANCREATIC_CANCER	1
GO_ANION_TRANSMEMBRANE_TRANSPORT	1
GO_SIGNALING_ADAPTOR_ACTIVITY	1
GO_CELLULAR_SENESCENCE	1
GO_NEGATIVE_REGULATION_OF_DNA_REPLICATION	1
KYNG_DNA_DAMAGE_BY_4NQO_OR_UV	1
CONCANNON_APOPTOSIS_BY_EPOXOMICIN_UP	1
MITSIADES_RESPONSE_TO_APLIDIN_DN	1
BREDEMEYER_RAG_SIGNALING_NOT_VIA_ATM_DN	1
LIANG_SILENCED_BY_METHYLATION_2	1
GO_REGULATION_OF_NITRIC_OXIDE_BIOSYNTHETIC_PROCESS	1
GO_POSITIVE_REGULATION_OF_CALCIUM_ION_TRANSMEMBRANE_TRANSPORT	1
PID_PTP1B_PATHWAY	1
REACTOME_NOTCH1_INTRACELLULAR_DOMAIN_REGULATES_TRANSCRIPTION	1
GO_NEGATIVE_REGULATION_OF_MAPK_CASCADE	1
GO_BRANCHING_INVOLVED_IN_URETERIC_BUD_MORPHOGENESIS	1
GO_POSITIVE_REGULATION_OF_NEURAL_PRECURSOR_CELL_PROLIFERATION	1
REACTOME_BASE_EXCISION_REPAIR	1
GO_TUMOR_NECROSIS_FACTOR_RECEPTOR_SUPERFAMILY_BINDING	1
GO_NUCLEOTIDE_EXCISION_REPAIR_DNA_DAMAGE_RECOGNITION	1
MOREAUX_MULTIPLE_MYELOMA_BY_TACI_UP	1
GO_POSITIVE_REGULATION_OF_REACTIVE_OXYGEN_SPECIES_BIOSYNTHETIC_PROCESS	1
GO_CARBOHYDRATE_TRANSPORT	1
DOANE_BREAST_CANCER_ESR1_DN	1
BILD_SRC_ONCOGENIC_SIGNATURE	1
GO_PROTEIN_AUTOPHOSPHORYLATION	1
CHIANG_LIVER_CANCER_SUBCLASS_PROLIFERATION_UP	1
BAKKER_FOXO3_TARGETS_UP	1
GO_SINGLE_FERTILIZATION	1
HALLMARK_HEME_METABOLISM	1
BIOCARTA_RAC1_PATHWAY	1
GO_BRANCHING_MORPHOGENESIS_OF_AN_EPITHELIAL_TUBE	1
HU_GENOTOXIC_DAMAGE_4HR	1
GO_MICROTUBULE_CYTOSKELETON	1
REACTOME_TRIGLYCERIDE_BIOSYNTHESIS	1
AKT_UP_MTOR_DN.V1_DN	1
GO_HORMONE_RECEPTOR_BINDING	1
NIKOLSKY_BREAST_CANCER_17Q11_Q21_AMPLICON	1
GO_CORE_PROMOTER_PROXIMAL_REGION_DNA_BINDING	1
GO_MALE_GAMETE_GENERATION	1
PEDERSEN_TARGETS_OF_611CTF_ISOFORM_OF_ERBB2	1
SCHLOSSER_MYC_TARGETS_AND_SERUM_RESPONSE_DN	1
GO_GTPASE_BINDING	1
SHEPARD_CRUSH_AND_BURN_MUTANT_DN	1
KUROKAWA_LIVER_CANCER_CHEMOTHERAPY_DN	1
NIKOLSKY_BREAST_CANCER_16Q24_AMPLICON	1
GO_REGULATION_OF_CELLULAR_AMINO_ACID_METABOLIC_PROCESS	1
ELVIDGE_HIF1A_AND_HIF2A_TARGETS_UP	1
BROWN_MYELOID_CELL_DEVELOPMENT_UP	1
GO_REGULATION_OF_KINASE_ACTIVITY	1
BIOCARTA_TNFR1_PATHWAY	1
GO_NEGATIVE_REGULATION_OF_PROTEIN_METABOLIC_PROCESS	1
PID_IL2_PI3K_PATHWAY	1
FIGUEROA_AML_METHYLATION_CLUSTER_6_UP	1
YAO_TEMPORAL_RESPONSE_TO_PROGESTERONE_CLUSTER_7	1
REICHERT_MITOSIS_LIN9_TARGETS	1
GO_CHAPERONE_MEDIATED_PROTEIN_FOLDING	1
YAUCH_HEDGEHOG_SIGNALING_PARACRINE_DN	1
GO_4_IRON_4_SULFUR_CLUSTER_BINDING	1
GO_MULTICELLULAR_ORGANISMAL_RESPONSE_TO_STRESS	1
GO_REGULATION_OF_HISTONE_METHYLATION	1
AIYAR_COBRA1_TARGETS_DN	1
GO_EXTRACELLULAR_MATRIX_BINDING	1
GO_CHONDROITIN_SULFATE_PROTEOGLYCAN_METABOLIC_PROCESS	1
LINDVALL_IMMORTALIZED_BY_TERT_UP	1
GO_LEUKOCYTE_CELL_CELL_ADHESION	1
GO_MESODERM_DEVELOPMENT	1
SESTO_RESPONSE_TO_UV_C7	1
GO_RESPONSE_TO_ANTIBIOTIC	1
GARGALOVIC_RESPONSE_TO_OXIDIZED_PHOSPHOLIPIDS_TURQUOISE_DN	1
TURASHVILI_BREAST_DUCTAL_CARCINOMA_VS_DUCTAL_NORMAL_UP	1
GO_MICROTUBULE_POLYMERIZATION_OR_DEPOLYMERIZATION	1
KEGG_ACUTE_MYELOID_LEUKEMIA	1
GO_CATION_CHANNEL_COMPLEX	1
NABA_SECRETED_FACTORS	1
VANHARANTA_UTERINE_FIBROID_WITH_7Q_DELETION_UP	1
HILLION_HMGA1_TARGETS	1
AMIT_EGF_RESPONSE_480_HELA	1
REACTOME_GLYCOSPHINGOLIPID_METABOLISM	1
RICKMAN_METASTASIS_DN	1
KEGG_LEISHMANIA_INFECTION	1
GO_ESTABLISHMENT_OF_PROTEIN_LOCALIZATION_TO_ORGANELLE	1
LIU_CMYB_TARGETS_UP	1
GO_INTRACELLULAR_STEROID_HORMONE_RECEPTOR_SIGNALING_PATHWAY	1
GO_PROTEIN_UBIQUITINATION_INVOLVED_IN_UBIQUITIN_DEPENDENT_PROTEIN_CATABOLIC_PROCESS	1
REACTOME_ACTIVATION_OF_GENES_BY_ATF4	1
GO_HISTONE_METHYLTRANSFERASE_ACTIVITY	1
PID_EPO_PATHWAY	1
MILI_PSEUDOPODIA_CHEMOTAXIS_UP	1
BOSCO_TH1_CYTOTOXIC_MODULE	1
GRAHAM_CML_DIVIDING_VS_NORMAL_QUIESCENT_UP	1
GAUSSMANN_MLL_AF4_FUSION_TARGETS_A_UP	1
GO_IMMUNE_RESPONSE	1
REACTOME_GAB1_SIGNALOSOME	1
SILIGAN_BOUND_BY_EWS_FLT1_FUSION	1
GO_CELL_CYCLE_ARREST	1
GO_ESTABLISHMENT_OR_MAINTENANCE_OF_BIPOLAR_CELL_POLARITY	1
JOHNSTONE_PARVB_TARGETS_2_DN	1
GO_EYE_PHOTORECEPTOR_CELL_DIFFERENTIATION	1
MEK_UP.V1_UP	1
HALMOS_CEBPA_TARGETS_UP	1
GO_REGULATION_OF_PROTEASOMAL_PROTEIN_CATABOLIC_PROCESS	1
EPPERT_PROGENITOR	1
GO_REGULATION_OF_NUCLEOCYTOPLASMIC_TRANSPORT	1
KRAS.KIDNEY_UP.V1_DN	1
DANG_MYC_TARGETS_DN	1
SHEPARD_BMYB_TARGETS	1
GO_POSITIVE_REGULATION_OF_CATABOLIC_PROCESS	1
GO_REGULATION_OF_INTRACELLULAR_PROTEIN_TRANSPORT	1
BROWNE_HCMV_INFECTION_10HR_DN	1
CARD_MIR302A_TARGETS	1
GO_FERTILIZATION	1
GO_RESPONSE_TO_AMINE	1
GO_TRANSCRIPTION_FACTOR_ACTIVITY_DIRECT_LIGAND_REGULATED_SEQUENCE_SPECIFIC_DNA_BINDING	1
GO_ANTIGEN_PROCESSING_AND_PRESENTATION_OF_PEPTIDE_ANTIGEN	1
GO_POSITIVE_REGULATION_OF_PEPTIDYL_TYROSINE_PHOSPHORYLATION	1
GO_REGULATION_OF_INTERFERON_BETA_PRODUCTION	1
GO_CELLULAR_COMPONENT_DISASSEMBLY_INVOLVED_IN_EXECUTION_PHASE_OF_APOPTOSIS	1
GO_NEGATIVE_REGULATION_OF_PROTEIN_KINASE_B_SIGNALING	1
MCBRYAN_PUBERTAL_BREAST_6_7WK_UP	1
PENG_GLUTAMINE_DEPRIVATION_DN	1
RASHI_RESPONSE_TO_IONIZING_RADIATION_5	1
GO_REGULATION_OF_PROTEIN_MODIFICATION_BY_SMALL_PROTEIN_CONJUGATION_OR_REMOVAL	1
KAAB_FAILED_HEART_ATRIUM_UP	1
GO_REGULATION_OF_SYMBIOSIS_ENCOMPASSING_MUTUALISM_THROUGH_PARASITISM	1
BIOCARTA_PPARA_PATHWAY	1
RODRIGUES_NTN1_TARGETS_DN	1
GO_TRANSCRIPTION_FACTOR_ACTIVITY_RNA_POLYMERASE_II_CORE_PROMOTER_PROXIMAL_REGION_SEQUENCE_SPECIFIC_BINDING	1
KEGG_RENAL_CELL_CARCINOMA	1
DELACROIX_RAR_BOUND_ES	1
GO_GLIAL_CELL_DEVELOPMENT	1
GO_CELL_DEATH	1
GO_NUCLEOBASE_CONTAINING_COMPOUND_KINASE_ACTIVITY	1
RATTENBACHER_BOUND_BY_CELF1	1
GO_LOCALIZATION_WITHIN_MEMBRANE	1
NAGASHIMA_NRG1_SIGNALING_DN	1
GO_REGULATION_OF_CELL_KILLING	1
MURAKAMI_UV_RESPONSE_6HR_UP	1
HUTTMANN_B_CLL_POOR_SURVIVAL_DN	1
GO_POSITIVE_REGULATION_OF_DENDRITE_MORPHOGENESIS	1
NAKAMURA_ADIPOGENESIS_LATE_DN	1
GO_ACTIVATION_OF_INNATE_IMMUNE_RESPONSE	1
KEGG_TOLL_LIKE_RECEPTOR_SIGNALING_PATHWAY	1
GRAHAM_NORMAL_QUIESCENT_VS_NORMAL_DIVIDING_UP	1
GO_LEUKOCYTE_MIGRATION	1
GO_ENDOTHELIAL_CELL_DIFFERENTIATION	1
GO_PHOTORECEPTOR_CELL_DIFFERENTIATION	1
GO_WATER_SOLUBLE_VITAMIN_METABOLIC_PROCESS	1
EPPERT_LSC_R	1
GO_EXTRACELLULAR_MATRIX_DISASSEMBLY	1
PELLICCIOTTA_HDAC_IN_ANTIGEN_PRESENTATION_DN	1
MARTINEZ_RESPONSE_TO_TRABECTEDIN_DN	1
CHNG_MULTIPLE_MYELOMA_HYPERPLOID_DN	1
SANSOM_WNT_PATHWAY_REQUIRE_MYC	1
EGFR_UP.V1_DN	1
GO_MACROAUTOPHAGY	1
GO_REGULATION_OF_INTERLEUKIN_6_PRODUCTION	1
HUANG_FOXA2_TARGETS_UP	1
WANG_METASTASIS_OF_BREAST_CANCER_ESR1_DN	1
PTEN_DN.V1_UP	1
GO_NUCLEAR_HETEROCHROMATIN	1
GO_REGULATION_OF_PROTEASOMAL_UBIQUITIN_DEPENDENT_PROTEIN_CATABOLIC_PROCESS	1
GO_NUCLEAR_REPLICATION_FORK	1
GAVIN_FOXP3_TARGETS_CLUSTER_P4	1
DER_IFN_BETA_RESPONSE_UP	1
GO_OOGENESIS	1
CHEN_LVAD_SUPPORT_OF_FAILING_HEART_DN	1
GO_SPERMATID_DIFFERENTIATION	1
GO_SIGNAL_TRANSDUCTION_BY_PROTEIN_PHOSPHORYLATION	1
GO_POSITIVE_REGULATION_OF_TRANSCRIPTION_FROM_RNA_POLYMERASE_II_PROMOTER	1
DOUGLAS_BMI1_TARGETS_DN	1
DCA_UP.V1_UP	1
PID_CASPASE_PATHWAY	1
GO_ENDODERM_FORMATION	1
GO_NUCLEAR_MEMBRANE	1
GO_SPLEEN_DEVELOPMENT	1
GO_POSITIVE_REGULATION_OF_ORGANELLE_ASSEMBLY	1
YAO_TEMPORAL_RESPONSE_TO_PROGESTERONE_CLUSTER_8	1
GO_RAB_GTPASE_BINDING	1
GO_INTRINSIC_APOPTOTIC_SIGNALING_PATHWAY	1
DAZARD_UV_RESPONSE_CLUSTER_G2	1
GO_POTASSIUM_ION_TRANSPORT	1
COULOUARN_TEMPORAL_TGFB1_SIGNATURE_UP	1
GO_NEGATIVE_REGULATION_OF_DEVELOPMENTAL_GROWTH	1
GO_REGULATION_OF_PHAGOCYTOSIS	1
GO_NEGATIVE_REGULATION_OF_MUSCLE_CELL_APOPTOTIC_PROCESS	1
WONG_PROTEASOME_GENE_MODULE	1
KORKOLA_SEMINOMA_UP	1
FONTAINE_FOLLICULAR_THYROID_ADENOMA_UP	1
GO_POSITIVE_REGULATION_OF_APOPTOTIC_SIGNALING_PATHWAY	1
LABBE_WNT3A_TARGETS_UP	1
GO_REGULATION_OF_JNK_CASCADE	1
POOLA_INVASIVE_BREAST_CANCER_UP	1
ENGELMANN_CANCER_PROGENITORS_DN	1
GO_PALMITOYLTRANSFERASE_ACTIVITY	1
GO_RESPONSE_TO_EXOGENOUS_DSRNA	1
GO_RESPONSE_TO_IRON_ION	1
GO_UBIQUITIN_LIKE_PROTEIN_BINDING	1
REACTOME_PERK_REGULATED_GENE_EXPRESSION	1
LABBE_TARGETS_OF_TGFB1_AND_WNT3A_DN	1
MIKKELSEN_MEF_ICP_WITH_H3K27ME3	1
PID_FAS_PATHWAY	1
GO_POSITIVE_REGULATION_OF_CELL_CYCLE_PROCESS	1
GO_POSITIVE_REGULATION_OF_TRANSPORTER_ACTIVITY	1
GO_STEROID_HORMONE_RECEPTOR_ACTIVITY	1
SESTO_RESPONSE_TO_UV_C0	1
KYNG_DNA_DAMAGE_BY_GAMMA_AND_UV_RADIATION	1
GO_ACTIVATION_OF_CYSTEINE_TYPE_ENDOPEPTIDASE_ACTIVITY	1
NIKOLSKY_BREAST_CANCER_12Q13_Q21_AMPLICON	1
JUBAN_TARGETS_OF_SPI1_AND_FLI1_UP	1
FONTAINE_PAPILLARY_THYROID_CARCINOMA_UP	1
DAVICIONI_PAX_FOXO1_SIGNATURE_IN_ARMS_UP	1
GO_RESPONSE_TO_TRANSITION_METAL_NANOPARTICLE	1
GO_POSITIVE_REGULATION_OF_INNATE_IMMUNE_RESPONSE	1
GO_REGIONALIZATION	1
OSMAN_BLADDER_CANCER_DN	1
VANASSE_BCL2_TARGETS_DN	1
GO_RESPONSE_TO_EPIDERMAL_GROWTH_FACTOR	1
REACTOME_APOPTOTIC_CLEAVAGE_OF_CELLULAR_PROTEINS	1
GO_PROTEIN_METHYLTRANSFERASE_ACTIVITY	1
REACTOME_ADAPTIVE_IMMUNE_SYSTEM	1
SESTO_RESPONSE_TO_UV_C5	1
ANDERSEN_CHOLANGIOCARCINOMA_CLASS1	1
VECCHI_GASTRIC_CANCER_EARLY_UP	1
GO_GDP_BINDING	1
MARIADASON_REGULATED_BY_HISTONE_ACETYLATION_DN	1
ZHAN_MULTIPLE_MYELOMA_MS_DN	1
HOLLEMAN_PREDNISOLONE_RESISTANCE_B_ALL_UP	1
GO_POSITIVE_REGULATION_OF_DENDRITE_DEVELOPMENT	1
HALLMARK_UV_RESPONSE_UP	1
GO_RESPONSE_TO_BACTERIUM	1
GO_CELLULAR_IRON_ION_HOMEOSTASIS	1
GO_NEURON_FATE_COMMITMENT	1
BENPORATH_MYC_MAX_TARGETS	1
PENG_LEUCINE_DEPRIVATION_DN	1
GO_PROTEIN_TYROSINE_PHOSPHATASE_ACTIVITY	1
GO_BODY_MORPHOGENESIS	1
GO_KINASE_ACTIVITY	1
THEILGAARD_NEUTROPHIL_AT_SKIN_WOUND_UP	1
GO_MESONEPHRIC_TUBULE_MORPHOGENESIS	1
GO_REGULATION_OF_MUSCLE_CELL_APOPTOTIC_PROCESS	1
GO_NEGATIVE_REGULATION_OF_BINDING	1
GO_NUCLEAR_ENVELOPE	1
GO_REGULATION_OF_ACTIN_FILAMENT_DEPOLYMERIZATION	1
GO_ORGANIC_ACID_TRANSMEMBRANE_TRANSPORTER_ACTIVITY	1
GO_POSITIVE_REGULATION_OF_PROTEIN_LOCALIZATION_TO_NUCLEUS	1
GO_POSITIVE_REGULATION_OF_ATPASE_ACTIVITY	1
CTIP_DN.V1_DN	1
MTOR_UP.N4.V1_UP	1
KRIGE_RESPONSE_TO_TOSEDOSTAT_24HR_DN	1
GO_REGULATION_OF_NEUROTRANSMITTER_TRANSPORT	1
BIOCARTA_MTOR_PATHWAY	1
GO_AMINOPEPTIDASE_ACTIVITY	1
PID_MTOR_4PATHWAY	1
GO_CELL_CORTEX	1
GO_MATERNAL_PROCESS_INVOLVED_IN_FEMALE_PREGNANCY	1
GO_UBIQUITIN_LIKE_PROTEIN_LIGASE_ACTIVITY	1
PKCA_DN.V1_UP	1
REACTOME_RIG_I_MDA5_MEDIATED_INDUCTION_OF_IFN_ALPHA_BETA_PATHWAYS	1
WANG_LMO4_TARGETS_DN	1
GO_MICROBODY_PART	1
HORTON_SREBF_TARGETS	1
HEDENFALK_BREAST_CANCER_HEREDITARY_VS_SPORADIC	1
GO_PROTEIN_DEACETYLASE_ACTIVITY	1
DAZARD_RESPONSE_TO_UV_NHEK_DN	1
GO_TUBE_MORPHOGENESIS	1
GO_ATPASE_BINDING	1
ZHANG_TLX_TARGETS_UP	1
WELCSH_BRCA1_TARGETS_DN	1
GARGALOVIC_RESPONSE_TO_OXIDIZED_PHOSPHOLIPIDS_BLACK_UP	1
PID_P53_REGULATION_PATHWAY	1
GENTILE_UV_LOW_DOSE_UP	1
REACTOME_INSULIN_RECEPTOR_SIGNALLING_CASCADE	1
GO_REGULATION_OF_CYTOPLASMIC_TRANSPORT	1
GO_CYTOPLASMIC_REGION	1
PID_CERAMIDE_PATHWAY	1
KEGG_FC_GAMMA_R_MEDIATED_PHAGOCYTOSIS	1
BRUINS_UVC_RESPONSE_MIDDLE	1
GO_NADP_BINDING	1
WHITFIELD_CELL_CYCLE_M_G1	1
KEGG_T_CELL_RECEPTOR_SIGNALING_PATHWAY	1
GO_REGULATION_OF_PROTEIN_IMPORT_INTO_NUCLEUS_TRANSLOCATION	1
KEGG_NATURAL_KILLER_CELL_MEDIATED_CYTOTOXICITY	1
DAIRKEE_CANCER_PRONE_RESPONSE_BPA	1
GO_POSITIVE_REGULATION_OF_MRNA_PROCESSING	1
GO_ENDODERM_DEVELOPMENT	1
GO_REGULATION_OF_MRNA_3_END_PROCESSING	1
GO_ORGANOPHOSPHATE_ESTER_TRANSMEMBRANE_TRANSPORTER_ACTIVITY	1
GO_PROTEOLYSIS	1
GO_DAMAGED_DNA_BINDING	1
PID_ILK_PATHWAY	1
SETLUR_PROSTATE_CANCER_TMPRSS2_ERG_FUSION_UP	1
GO_RNA_POLYMERASE_II_TRANSCRIPTION_COACTIVATOR_ACTIVITY	1
REACTOME_DOWNSTREAM_SIGNAL_TRANSDUCTION	1
GO_RNA_POLYMERASE_II_TRANSCRIPTION_FACTOR_ACTIVITY_SEQUENCE_SPECIFIC_DNA_BINDING	1
GO_TRANSCRIPTIONAL_REPRESSOR_ACTIVITY_RNA_POLYMERASE_II_ACTIVATING_TRANSCRIPTION_FACTOR_BINDING	1
GO_INSULIN_RECEPTOR_BINDING	1
GO_SIGNAL_SEQUENCE_BINDING	1
PID_LKB1_PATHWAY	1
GO_CENTRAL_NERVOUS_SYSTEM_NEURON_AXONOGENESIS	1
WAMUNYOKOLI_OVARIAN_CANCER_GRADES_1_2_UP	1
DING_LUNG_CANCER_EXPRESSION_BY_COPY_NUMBER	1
DELPUECH_FOXO3_TARGETS_UP	1
GO_REGULATION_OF_PROTEIN_TARGETING	1
VANHARANTA_UTERINE_FIBROID_WITH_7Q_DELETION_DN	1
GO_PROTEIN_DEPHOSPHORYLATION	1
CHYLA_CBFA2T3_TARGETS_DN	1
GINESTIER_BREAST_CANCER_ZNF217_AMPLIFIED_UP	1
GO_HORMONE_BINDING	1
LI_WILMS_TUMOR_VS_FETAL_KIDNEY_2_UP	1
GO_CIRCADIAN_REGULATION_OF_GENE_EXPRESSION	1
KEGG_NEUROTROPHIN_SIGNALING_PATHWAY	1
BIOCARTA_CARM_ER_PATHWAY	1
TARTE_PLASMA_CELL_VS_PLASMABLAST_DN	1
DAUER_STAT3_TARGETS_DN	1
KYNG_WERNER_SYNDROM_AND_NORMAL_AGING_DN	1
GO_CYTOKINE_PRODUCTION	1
PID_ERBB2_ERBB3_PATHWAY	1
GO_POSITIVE_REGULATION_OF_ACTIN_FILAMENT_BUNDLE_ASSEMBLY	1
ELVIDGE_HYPOXIA_DN	1
GO_SPINDLE_LOCALIZATION	1
GO_ANION_HOMEOSTASIS	1
SNIJDERS_AMPLIFIED_IN_HEAD_AND_NECK_TUMORS	1
GO_RNA_POLYMERASE_II_CORE_PROMOTER_SEQUENCE_SPECIFIC_DNA_BINDING	1
GO_POSITIVE_REGULATION_OF_INTERFERON_BETA_PRODUCTION	1
PENG_RAPAMYCIN_RESPONSE_DN	1
KRAS.LUNG_UP.V1_DN	1
GAVIN_FOXP3_TARGETS_CLUSTER_P2	1
GO_GLAND_DEVELOPMENT	1
AIYAR_COBRA1_TARGETS_UP	1
GO_SOMATIC_DIVERSIFICATION_OF_IMMUNE_RECEPTORS	1
GO_PHAGOSOME_MATURATION	1
PID_NECTIN_PATHWAY	1
GO_LYMPHOCYTE_MEDIATED_IMMUNITY	1
PID_ECADHERIN_NASCENT_AJ_PATHWAY	1
SWEET_KRAS_ONCOGENIC_SIGNATURE	1
WONG_EMBRYONIC_STEM_CELL_CORE	1
GO_PEPTIDYL_PROLINE_MODIFICATION	1
SHAFFER_IRF4_TARGETS_IN_MYELOMA_VS_MATURE_B_LYMPHOCYTE	1
GO_REGULATION_OF_CELLULAR_RESPONSE_TO_GROWTH_FACTOR_STIMULUS	1
BIOCARTA_IGF1R_PATHWAY	1
GO_UDP_GLYCOSYLTRANSFERASE_ACTIVITY	1
GO_NEUROTROPHIN_SIGNALING_PATHWAY	1
KEGG_PURINE_METABOLISM	1
GARGALOVIC_RESPONSE_TO_OXIDIZED_PHOSPHOLIPIDS_BLUE_UP	1
KEGG_SPHINGOLIPID_METABOLISM	1
GO_PHOSPHATASE_REGULATOR_ACTIVITY	1
SLEBOS_HEAD_AND_NECK_CANCER_WITH_HPV_UP	1
GO_POSITIVE_REGULATION_OF_TRANSFERASE_ACTIVITY	1
GO_PROTEIN_SERINE_THREONINE_KINASE_ACTIVITY	1
LINDSTEDT_DENDRITIC_CELL_MATURATION_C	1
HOFMANN_CELL_LYMPHOMA_DN	1
YANG_BREAST_CANCER_ESR1_LASER_UP	1
GO_POSITIVE_REGULATION_OF_CELLULAR_COMPONENT_BIOGENESIS	1
GO_NEGATIVE_REGULATION_OF_LEUKOCYTE_PROLIFERATION	1
ESC_J1_UP_EARLY.V1_DN	1
PID_IL4_2PATHWAY	1
CEBALLOS_TARGETS_OF_TP53_AND_MYC_DN	1
GO_SOMITOGENESIS	1
PID_HDAC_CLASSI_PATHWAY	1
TSAI_RESPONSE_TO_IONIZING_RADIATION	1
GO_THYMUS_DEVELOPMENT	1
PID_CXCR4_PATHWAY	1
PID_TRKR_PATHWAY	1
GO_PROTEIN_COMPLEX_SCAFFOLD	1
GENTILE_UV_RESPONSE_CLUSTER_D5	1
BRUINS_UVC_RESPONSE_VIA_TP53_GROUP_C	1
GO_LEUKOCYTE_CHEMOTAXIS	1
GO_CYSTEINE_TYPE_ENDOPEPTIDASE_REGULATOR_ACTIVITY_INVOLVED_IN_APOPTOTIC_PROCESS	1
MAYBURD_RESPONSE_TO_L663536_DN	1
HALLMARK_WNT_BETA_CATENIN_SIGNALING	1
GAUSSMANN_MLL_AF4_FUSION_TARGETS_C_UP	1
GO_NEGATIVE_REGULATION_OF_TRANSCRIPTION_FROM_RNA_POLYMERASE_II_PROMOTER	1
OLSSON_E2F3_TARGETS_DN	1
RIZ_ERYTHROID_DIFFERENTIATION_CCNE1	1
HINATA_NFKB_TARGETS_KERATINOCYTE_UP	1
HECKER_IFNB1_TARGETS	1
GO_RESPONSE_TO_MOLECULE_OF_BACTERIAL_ORIGIN	1
GO_ACTIN_FILAMENT_BUNDLE_ORGANIZATION	1
GO_REGULATION_OF_T_CELL_PROLIFERATION	1
GO_STRIATED_MUSCLE_CONTRACTION	1
KEGG_NOTCH_SIGNALING_PATHWAY	1
ACOSTA_PROLIFERATION_INDEPENDENT_MYC_TARGETS_UP	1
MARSON_FOXP3_TARGETS_UP	1
VANLOO_SP3_TARGETS_DN	1
TSUNODA_CISPLATIN_RESISTANCE_DN	1
REACTOME_TCR_SIGNALING	1
NUYTTEN_EZH2_TARGETS_DN	1
LINSLEY_MIR16_TARGETS	1
GO_T_CELL_DIFFERENTIATION	1
GO_STRUCTURAL_CONSTITUENT_OF_MUSCLE	1
GO_POSITIVE_REGULATION_OF_REACTIVE_OXYGEN_SPECIES_METABOLIC_PROCESS	1
BIOCARTA_MAPK_PATHWAY	1
GO_BODY_FLUID_SECRETION	1
KRAS.300_UP.V1_DN	1
CUI_GLUCOSE_DEPRIVATION	1
GO_CYTOPLASMIC_MICROTUBULE	1
GO_ANION_CATION_SYMPORTER_ACTIVITY	1
ZHAN_MULTIPLE_MYELOMA_HP_DN	1
GO_MYELOID_LEUKOCYTE_DIFFERENTIATION	1
KAMMINGA_SENESCENCE	1
GO_CYTOPLASMIC_STRESS_GRANULE	1
GO_PRODUCTION_OF_MOLECULAR_MEDIATOR_OF_IMMUNE_RESPONSE	1
PID_VEGFR1_2_PATHWAY	1
GO_TRANSCRIPTIONAL_REPRESSOR_ACTIVITY_RNA_POLYMERASE_II_TRANSCRIPTION_REGULATORY_REGION_SEQUENCE_SPECIFIC_BINDING	1
ATM_DN.V1_DN	1
GO_ANTERIOR_POSTERIOR_PATTERN_SPECIFICATION	1
TOMLINS_PROSTATE_CANCER_UP	1
GO_REGULATION_OF_PEPTIDYL_SERINE_PHOSPHORYLATION	1
DARWICHE_PAPILLOMA_RISK_HIGH_DN	1
GO_CILIUM_MORPHOGENESIS	1
FURUKAWA_DUSP6_TARGETS_PCI35_UP	1
GO_TRANSITION_METAL_ION_TRANSMEMBRANE_TRANSPORTER_ACTIVITY	1
GO_REGULATION_OF_RESPONSE_TO_REACTIVE_OXYGEN_SPECIES	1
PEART_HDAC_PROLIFERATION_CLUSTER_UP	1
GO_POSITIVE_REGULATION_OF_CELLULAR_PROTEIN_LOCALIZATION	1
GO_ATP_DEPENDENT_DNA_HELICASE_ACTIVITY	1
GO_CELLULAR_CARBOHYDRATE_BIOSYNTHETIC_PROCESS	1
REACTOME_E2F_MEDIATED_REGULATION_OF_DNA_REPLICATION	1
MORI_SMALL_PRE_BII_LYMPHOCYTE_UP	1
BURTON_ADIPOGENESIS_7	1
GO_REGULATION_OF_STEROID_BIOSYNTHETIC_PROCESS	1
GO_HISTONE_DEACETYLASE_COMPLEX	1
HOWLIN_CITED1_TARGETS_1_DN	1
GO_NEGATIVE_REGULATION_OF_HOMOTYPIC_CELL_CELL_ADHESION	1
GO_POSITIVE_REGULATION_OF_TYPE_I_INTERFERON_PRODUCTION	1
ELVIDGE_HIF1A_TARGETS_UP	1
GO_LIGASE_ACTIVITY_FORMING_CARBON_OXYGEN_BONDS	1
GO_EXECUTION_PHASE_OF_APOPTOSIS	1
HUANG_DASATINIB_RESISTANCE_UP	1
PID_PLK1_PATHWAY	1
AMIT_EGF_RESPONSE_120_HELA	1
GO_REGULATION_OF_PROTEIN_IMPORT	1
MARSON_BOUND_BY_FOXP3_STIMULATED	1
GO_POTASSIUM_CHANNEL_ACTIVITY	1
MCCABE_BOUND_BY_HOXC6	1
CHEN_NEUROBLASTOMA_COPY_NUMBER_GAINS	1
GO_NEGATIVE_REGULATION_OF_EMBRYONIC_DEVELOPMENT	1
REACTOME_METABOLISM_OF_NUCLEOTIDES	1
GO_TUBE_FORMATION	1
NADLER_HYPERGLYCEMIA_AT_OBESITY	1
GAVIN_FOXP3_TARGETS_CLUSTER_P6	1
GO_SOMATIC_CELL_DNA_RECOMBINATION	1
CHIANG_LIVER_CANCER_SUBCLASS_UNANNOTATED_UP	1
OKAMOTO_LIVER_CANCER_MULTICENTRIC_OCCURRENCE_UP	1
PID_TNF_PATHWAY	1
DARWICHE_SQUAMOUS_CELL_CARCINOMA_UP	1
MCCLUNG_CREB1_TARGETS_DN	1
HALLMARK_NOTCH_SIGNALING	1
GO_PHOTORECEPTOR_CONNECTING_CILIUM	1
GO_CARBOXYLIC_ESTER_HYDROLASE_ACTIVITY	1
HOELZEL_NF1_TARGETS_UP	1
PID_BARD1_PATHWAY	1
OXFORD_RALA_OR_RALB_TARGETS_UP	1
SANA_TNF_SIGNALING_UP	1
REACTOME_POTASSIUM_CHANNELS	1
LASTOWSKA_NEUROBLASTOMA_COPY_NUMBER_DN	1
GO_REGULATION_OF_DEPHOSPHORYLATION	1
GO_CELLULAR_RESPONSE_TO_INTERFERON_GAMMA	1
GO_REGULATION_OF_FIBROBLAST_PROLIFERATION	1
KEGG_PORPHYRIN_AND_CHLOROPHYLL_METABOLISM	1
GOLDRATH_ANTIGEN_RESPONSE	1
SIG_PIP3_SIGNALING_IN_CARDIAC_MYOCTES	1
GO_MYELOID_LEUKOCYTE_MIGRATION	1
BARIS_THYROID_CANCER_DN	1
LAU_APOPTOSIS_CDKN2A_UP	1
GO_CELLULAR_METABOLIC_COMPOUND_SALVAGE	1
LEE_LIVER_CANCER_SURVIVAL_DN	1
REACTOME_SIGNALING_BY_FGFR_MUTANTS	1
NAKAMURA_METASTASIS	1
GO_REGULATION_OF_ACTIN_FILAMENT_BASED_MOVEMENT	1
GO_NUCLEIC_ACID_BINDING_TRANSCRIPTION_FACTOR_ACTIVITY	1
HALLMARK_INTERFERON_ALPHA_RESPONSE	1
MIKKELSEN_IPS_WITH_HCP_H3K27ME3	1
GO_HEART_PROCESS	1
BILANGES_SERUM_SENSITIVE_GENES	1
SCHEIDEREIT_IKK_INTERACTING_PROTEINS	1
GO_CELLULAR_MODIFIED_AMINO_ACID_METABOLIC_PROCESS	1
GO_CARBOHYDRATE_TRANSPORTER_ACTIVITY	1
KEGG_GLUTATHIONE_METABOLISM	1
GO_POSITIVE_REGULATION_OF_LEUKOCYTE_MEDIATED_IMMUNITY	1
BAE_BRCA1_TARGETS_DN	1
FAELT_B_CLL_WITH_VH3_21_UP	1
GO_LEUKOCYTE_DIFFERENTIATION	1
REACTOME_DARPP_32_EVENTS	1
GO_DNA_REPLICATION_INITIATION	1
GO_TRANSCRIPTION_FACTOR_ACTIVITY_RNA_POLYMERASE_II_DISTAL_ENHANCER_SEQUENCE_SPECIFIC_BINDING	1
CAMPS_COLON_CANCER_COPY_NUMBER_UP	1
GO_REGULATION_OF_ADAPTIVE_IMMUNE_RESPONSE	1
GO_CALMODULIN_DEPENDENT_PROTEIN_KINASE_ACTIVITY	1
GO_CHLORIDE_TRANSPORT	1
GO_MONOOXYGENASE_ACTIVITY	1
GO_NEURON_DEATH	1
GO_CILIARY_TIP	1
GO_SPHINGOLIPID_METABOLIC_PROCESS	1
GO_ORGANIC_HYDROXY_COMPOUND_CATABOLIC_PROCESS	1
REACTOME_TRNA_AMINOACYLATION	1
PID_AR_NONGENOMIC_PATHWAY	1
GO_POSITIVE_REGULATION_OF_RESPONSE_TO_DNA_DAMAGE_STIMULUS	1
GO_PTERIDINE_CONTAINING_COMPOUND_METABOLIC_PROCESS	1
ACEVEDO_NORMAL_TISSUE_ADJACENT_TO_LIVER_TUMOR_UP	1
GO_POLYSOME	1
GO_BHLH_TRANSCRIPTION_FACTOR_BINDING	1
GO_REGULATION_OF_CELL_CYCLE_G1_S_PHASE_TRANSITION	1
ZHENG_IL22_SIGNALING_UP	1
BCAT_GDS748_UP	1
GO_ALCOHOL_CATABOLIC_PROCESS	1
GO_CHAPERONE_BINDING	1
GO_LEUKOCYTE_HOMEOSTASIS	1
GO_POSITIVE_REGULATION_OF_DEFENSE_RESPONSE	1
GO_ALPHA_BETA_T_CELL_ACTIVATION	1
BILANGES_RAPAMYCIN_SENSITIVE_VIA_TSC1_AND_TSC2	1
GO_CYSTEINE_TYPE_ENDOPEPTIDASE_ACTIVITY	1
DARWICHE_PAPILLOMA_RISK_LOW_DN	1
NIKOLSKY_BREAST_CANCER_20Q12_Q13_AMPLICON	1
MARIADASON_REGULATED_BY_HISTONE_ACETYLATION_UP	1
PIGF_UP.V1_UP	1
GO_REGULATION_OF_LEUKOCYTE_MEDIATED_IMMUNITY	1
SEMENZA_HIF1_TARGETS	1
THILLAINADESAN_ZNF217_TARGETS_UP	1
DANG_MYC_TARGETS_UP	1
GO_PROTEIN_LOCALIZATION_TO_ORGANELLE	1
GO_CELLULAR_MACROMOLECULAR_COMPLEX_ASSEMBLY	1
PID_AURORA_B_PATHWAY	1
GO_PHOSPHATE_TRANSMEMBRANE_TRANSPORTER_ACTIVITY	1
GO_CENTRIOLAR_SATELLITE	1
MATZUK_SPERMATOCYTE	1
GO_B_CELL_ACTIVATION	1
GO_GUANOSINE_CONTAINING_COMPOUND_METABOLIC_PROCESS	1
BRCA1_DN.V1_DN	1
REACTOME_SIGNALING_BY_FGFR_IN_DISEASE	1
GO_EMBRYONIC_CRANIAL_SKELETON_MORPHOGENESIS	1
GO_CELLULAR_RESPONSE_TO_ALCOHOL	1
ZHOU_CELL_CYCLE_GENES_IN_IR_RESPONSE_6HR	1
GO_REGULATION_OF_INNATE_IMMUNE_RESPONSE	1
NAKAYAMA_FRA2_TARGETS	1
BEGUM_TARGETS_OF_PAX3_FOXO1_FUSION_DN	1
AMIT_EGF_RESPONSE_120_MCF10A	1
IWANAGA_CARCINOGENESIS_BY_KRAS_UP	1
GO_PROTEIN_LOCALIZATION_TO_CYTOSKELETON	1
GO_ACTIVATION_OF_IMMUNE_RESPONSE	1
GO_VASCULAR_ENDOTHELIAL_GROWTH_FACTOR_RECEPTOR_SIGNALING_PATHWAY	1
GO_CELL_PROJECTION_CYTOPLASM	1
GO_SPERM_PART	1
KEGG_NOD_LIKE_RECEPTOR_SIGNALING_PATHWAY	1
REACTOME_LIPID_DIGESTION_MOBILIZATION_AND_TRANSPORT	1
FOSTER_KDM1A_TARGETS_DN	1
GO_NEGATIVE_REGULATION_OF_SMALL_GTPASE_MEDIATED_SIGNAL_TRANSDUCTION	1
GO_PROTEIN_N_LINKED_GLYCOSYLATION	1
GO_ORGANOPHOSPHATE_ESTER_TRANSPORT	1
PID_FOXO_PATHWAY	1
PID_BETA_CATENIN_NUC_PATHWAY	1
WANG_TUMOR_INVASIVENESS_UP	1
GO_POSITIVE_REGULATION_OF_MITOTIC_NUCLEAR_DIVISION	1
GO_SINGLE_ORGANISM_MEMBRANE_BUDDING	1
ICHIBA_GRAFT_VERSUS_HOST_DISEASE_D7_UP	1
SENESE_HDAC1_AND_HDAC2_TARGETS_UP	1
GO_POSITIVE_REGULATION_OF_PROTEASOMAL_PROTEIN_CATABOLIC_PROCESS	1
LIN_MELANOMA_COPY_NUMBER_DN	1
KEGG_N_GLYCAN_BIOSYNTHESIS	1
GO_STEROL_BINDING	1
GO_NEGATIVE_REGULATION_OF_NUCLEOCYTOPLASMIC_TRANSPORT	1
GO_REGULATION_OF_PHOSPHATASE_ACTIVITY	1
LUI_THYROID_CANCER_PAX8_PPARG_UP	1
FAELT_B_CLL_WITH_VH_REARRANGEMENTS_UP	1
GO_NUCLEOBASE_CONTAINING_COMPOUND_TRANSMEMBRANE_TRANSPORTER_ACTIVITY	1
REACTOME_SIGNALING_BY_NOTCH1	1
GO_SPINAL_CORD_DEVELOPMENT	1
GO_RESPONSE_TO_FLUID_SHEAR_STRESS	1
BOYLAN_MULTIPLE_MYELOMA_C_UP	1
STEARMAN_LUNG_CANCER_EARLY_VS_LATE_UP	1
GO_PROTEIN_AUTOUBIQUITINATION	1
GO_PHOSPHATIDYLINOSITOL_BINDING	1
GO_PHOSPHOTRANSFERASE_ACTIVITY_PHOSPHATE_GROUP_AS_ACCEPTOR	1
GO_RECEPTOR_INTERNALIZATION	1
GO_POSITIVE_REGULATION_OF_JUN_KINASE_ACTIVITY	1
GO_MAINTENANCE_OF_PROTEIN_LOCALIZATION_IN_ORGANELLE	1
GO_POSITIVE_REGULATION_OF_INTRINSIC_APOPTOTIC_SIGNALING_PATHWAY	1
GO_REGULATION_OF_PROTEIN_TARGETING_TO_MITOCHONDRION	1
ST_B_CELL_ANTIGEN_RECEPTOR	1
GO_LYMPHOCYTE_DIFFERENTIATION	1
ST_T_CELL_SIGNAL_TRANSDUCTION	1
REACTOME_ERK_MAPK_TARGETS	1
GO_PEPTIDE_TRANSPORT	1
GO_REGULATION_OF_BIOMINERAL_TISSUE_DEVELOPMENT	1
GO_ORGANOPHOSPHATE_CATABOLIC_PROCESS	1
GO_REGULATION_OF_CELLULAR_RESPONSE_TO_TRANSFORMING_GROWTH_FACTOR_BETA_STIMULUS	1
PID_IL1_PATHWAY	1
DARWICHE_PAPILLOMA_RISK_HIGH_UP	1
LTE2_UP.V1_DN	1
LIN_MELANOMA_COPY_NUMBER_UP	1
GO_REGULATION_OF_TYROSINE_PHOSPHORYLATION_OF_STAT_PROTEIN	1
GO_TRANSCRIPTION_COACTIVATOR_ACTIVITY	1
[truncated: 178 more rows]
